# Supplementary material for: E2 variants for probing E3 ubiquitin ligase activities
Source: Proc Natl Acad Sci U S A. 2026 Jan 2;123(1):e2524899122. doi: 10.1073/pnas.2524899122 (PMC12773759; doi:10.1073/pnas.2524899122)
Supplement: Supplementary file 3 — Dataset S02 (XLSX) [file pnas.2524899122.sd02.xlsx]

## Sheet: Oligonucleotides
L3R1_nnk	GATTATAAAGATGACGATGACAAAGGATCT(N:25252525)(N)(K:00005050)GCGGCC(N)(N)(K)(N)(N)(K)AGGCTG(N)(N)(K)(N)(N)(K)GAGCTTGAAGAAATCCGCAAAGCA
L3R2_nnk	TTCAGAATCGAAATCAACTTTCCA(N:25252525)(N)(K:00005050)(N)(N)(K)TACCCA(N)(N)(K)(N)(N)(K)CCACCGAAGATCACATTTAAAACA
L3R3_nnk	GTCAGCCTGCCAGTAATTAGTGCC(N:25252525)(N)(K:00005050)(N)(N)(K)TGG(N)(N)(K)(N)(N)(K)(N)(N)(K)(N)(N)(K)(N)(N)(K)ACCGACCAAGTAATCCAGTCCCTC
D3R1_nnk	GATTATAAAGATGACGATGACAAAGGATCT(N:25252525)(N)(K:00005050)GCA(N)(N)(K)(N)(N)(K)CGCATT(N)(N)(K)(N)(N)(K)GAACTGAGCGATCTGGCACGTGAT
D3R2_nnk	TTTTTTCTGACCATTCACTTTCCG(N:25252525)(N)(K:00005050)(N)(N)(K)TATCCG(N)(N)(K)(N)(N)(K)CCGCCTAAAGTTGCATTTACCACG
D3R3_nnk	AGCATTGCGCTGGATATTCTGCGT(N:25252525)(N)(K:00005050)(N)(N)(K)TGG(N)(N)(K)(N)(N)(K)(N)(N)(K)CTGACCATTAGCAAAGTTCTGCTG
>UBE2L3-template
GATTATAAAGATGACGATGACAAAGGATCTATGGCGGCCAGCAGGAGGCTGATGAAGGAGCTTGAAGAAATCCGCAAAGCAGGGATGAAAAACTTCCGTAACATCCAGGTTGATGAAGCTAATTTATTGACTTGGCAAGGGCTTATTGTTCCTGACAACCCTCCATATGATAAGGGAGCCTTCAGAATCGAAATCAACTTTCCAGCAGAGTACCCATTCAAACCACCGAAGATCACATTTAAAACAAAGATCTATCACCCAAACATCGACGAAAAGGGGCAGGTCAGCCTGCCAGTAATTAGTGCCGAAAACTGGAAGCCAGCAACCAAAACCGACCAAGTAATCCAGTCCCTCATAGCACTGGTGAATGACCCCCAGCCTGAGCACCCGCTTCGGGCT…
>UBE2D3-template
GATTATAAAGATGACGATGACAAAGGATCTATGGCACTGAAACGCATTAACAAAGAACTGAGCGATCTGGCACGTGATCCGCCTGCACAGATTAGCGCAGGTCCGGTTGGTGATGATATGTTTCATTGGCAGGCAACCATTATGGGTCCGAATGATAGCCCGTATCAAGGTGGTGTTTTTTTTCTGACCATTCACTTTCCGACCGACTATCCGTTTAAACCGCCTAAAGTTGCATTTACCACGCGTATTTATCATCCGAACATTAATAGCAATGGCAGCATTGCGCTGGATATTCTGCGTAGCCAGTGGTCACCGGCACTGACCATTAGCAAAGTTCTGCTGAGCATTGCAAGCCTGCTGGATGATCCGAATCCGGATGATCCTCTGGTTCCGGAAATT…

## Sheet: Phage_ELISA
Phage Concentration (% Supernatant)	UBE2L3			UBE2D3			UbV
100	3.8	3.6	3.5	4.2	3.5	3.7	3.1	3	2.9
50	2.7	3.4	3.8	3.5	3.1	2.8	3.2	2.8	2.6
25	2.6	2.5	2.8	2.8	2.5	2	2.8	2.7	2.6
12.5	2.4	2.2	1.9	2.4	2	1.6	2.7	2.5	2.5
6.25	1.9	1.8	2.1	1	1.2	0.9	2.3	2.1	1.9
3.125	1.2	1.1	0.9	0.3	0.8	0.4	2.1	1.8	1.6
1.5625	0.5	0.6	0.5	0.6	0.5	0.4	1.3	1.3	1.2
0.78125	0.5	0.4	0.3	0.4	0.3	0.2	0.8	1	0.8
0.390625	0.3	0.2	0.1	0.3	0.3	0.2	0.9	0.7	0.6
0.195312	0.3	0.2	0.2	0.2	0.2	0.2	0.2	0.5	0.3
0.0976562	0.2	0.2	0.1	0.1	0.1	0.2	0.3	0.4	0.2
0.0488281	0.1	0.2	0.05	0.1	0.1	0.3	0.1	0.2	0.3

## Sheet: Kinetics
				Replicate 1												0.5 uM L3A2-1
ARIH2-Ub* (uM)	Intensity			Time (s)	Intensity	Ub-ARIH2 uM		Time (s)	Intensity	Ub-ARIH2 uM		Time (s)	Intensity	Ub-ARIH2 uM		E2-Ub* (uM)	ARIH2-Ub* (uM/s)
0.1	24916.8			0	0	0		0		0		0		0		1	0.0053	0.0048
0.05	12381.2			7	8700.81	0.037335		7	7644.84	0.0332857		7	5406.06	0.0247008		0.75	0.0048	0.0041
0.025	5232.45															0.5	0.0035	0.0031
				Time (s)	Intensity	Ub-ARIH2 uM		Time (s)	Intensity	Ub-ARIH2 uM		Time (s)	Intensity	Ub-ARIH2 uM		0.25	0.0026	0.0022
				0		0		0		0		0		0		0.125	0.0015	0.0014
				7	3708.82	0.0181924		7	1644.85	0.0102778		7	829.971	0.00715304		0.0625	0.001	0.001
				Replicate 2
				Time (s)	Intensity	Ub-ARIH2 uM		Time (s)	Intensity	Ub-ARIH2 uM		Time (s)	Intensity	Ub-ARIH2 uM
				0		0		0		0		0		0
				7	7758.03	0.0337197		7	6442.6	0.0286755		7	4702.53	0.0220029
				Time (s)	Intensity	Ub-ARIH2 uM		Time (s)	Intensity	Ub-ARIH2 uM		Time (s)	Intensity	Ub-ARIH2 uM
				0		0		0		0		0		0
				7	3012.53	0.0155224		7	1598.21	0.010099		7	859.142	0.00726491
				Replicate 1												0.4 uM L3A2-1
ARIH2-Ub* (uM)	Intensity			Time (s)	Intensity	Ub-ARIH2 uM		Time (s)	Intensity	Ub-ARIH2 uM		Time (s)	Intensity	Ub-ARIH2 uM		E2-Ub* (uM)	ARIH2-Ub* (uM/s)
0.1	20183			0	0	0		0		0		0		0		1	0.0058	0.006
0.05	10868.1			7	8662.2	0.0402844		7	7654.03	0.0351059		7	5601.94	0.0245652		0.75	0.005	0.0049
0.025	5476.97															0.5	0.0035	0.004
				Time (s)	Intensity	Ub-ARIH2 uM		Time (s)	Intensity	Ub-ARIH2 uM		Time (s)	Intensity	Ub-ARIH2 uM		0.25	0.0027	0.003
				0		0		0		0		0		0		0.125	0.0018	0.0016
				7	4506.48	0.0189383		7	3219.16	0.012326		7	2651.39	0.00940953		0.0625	0.0013	0.0008
				Replicate 2
				Time (s)	Intensity	Ub-ARIH2 uM		Time (s)	Intensity	Ub-ARIH2 uM		Time (s)	Intensity	Ub-ARIH2 uM
				0		0		0		0		0		0
				7	9048.55	0.0422689		7	7447.6	0.0340455		7	6224.89	0.027765
				Time (s)	Intensity	Ub-ARIH2 uM		Time (s)	Intensity	Ub-ARIH2 uM		Time (s)	Intensity	Ub-ARIH2 uM
				0		0		0		0		0		0
				7	4933.65	0.0211325		7	3021.99	0.0113132		7	1958.68	0.0058514
				Replicate 1												0.3 uM L3A2-1
ARIH2-Ub* (uM)	Intensity			Time (s)	Intensity	Ub-ARIH2 uM		Time (s)	Intensity	Ub-ARIH2 uM		Time (s)	Intensity	Ub-ARIH2 uM		E2-Ub* (uM)	ARIH2-Ub* (uM/s)
0.1	20511.7			0	0	0		0		0		0		0		1	0.0063	0.0073
0.05	10908.9			7	9357.55	0.0441869		7	8203.5	0.0384766		7	6703.6	0.0310549		0.75	0.0055	0.0064
0.025	5228.89															0.5	0.0044	0.0042
				Time (s)	Intensity	Ub-ARIH2 uM		Time (s)	Intensity	Ub-ARIH2 uM		Time (s)	Intensity	Ub-ARIH2 uM		0.25	0.0024	0.0026
				0		0		0		0		0		0		0.125	0.002	0.0023
				7	3795.23	0.0166641		7	3265.8	0.0140444		7	2858.56	0.0120293		0.0625	0.0017	0.0017
				Replicate 2
				Time (s)	Intensity	Ub-ARIH2 uM		Time (s)	Intensity	Ub-ARIH2 uM		Time (s)	Intensity	Ub-ARIH2 uM
				0		0		0		0		0		0
				7	10705.8	0.0508581		7	9121.62	0.0430195		7	6343.93	0.0292753
				Time (s)	Intensity	Ub-ARIH2 uM		Time (s)	Intensity	Ub-ARIH2 uM		Time (s)	Intensity	Ub-ARIH2 uM
				0		0		0		0		0		0
				7	4088.62	0.0181158		7	3648.33	0.0159371		7	2875.56	0.0121134
				Replicate 1												0.2 uM L3A2-1
ARIH2-Ub* (uM)	Intensity			Time (s)	Intensity	Ub-ARIH2 uM		Time (s)	Intensity	Ub-ARIH2 uM		Time (s)	Intensity	Ub-ARIH2 uM		E2-Ub* (uM)	ARIH2-Ub* (uM/s)
0.1	24226.3			0	0	0		0		0		0		0		1	0.0074	0.0083
0.05	12414.8			7	12372.2	0.0518409		7	11164.3	0.0470022		7	9822.72	0.0416277		0.75	0.0067	0.0075
0.025	5337.38															0.5	0.0059	0.005
				Time (s)	Intensity	Ub-ARIH2 uM		Time (s)	Intensity	Ub-ARIH2 uM		Time (s)	Intensity	Ub-ARIH2 uM		0.25	0.0033	0.003
				0		0		0		0		0		0		0.125	0.0026	0.0024
				7	5177.65	0.0230192		7	3892.39	0.0178703		7	2564.19	0.0125495		0.0625	0.0018	0.0016
				Replicate 2
				Time (s)	Intensity	Ub-ARIH2 uM		Time (s)	Intensity	Ub-ARIH2 uM		Time (s)	Intensity	Ub-ARIH2 uM
				0		0		0		0		0		0
				7	13859.1	0.0577978		7	12479.3	0.0522699		7	8218.25	0.0352001
				Time (s)	Intensity	Ub-ARIH2 uM		Time (s)	Intensity	Ub-ARIH2 uM		Time (s)	Intensity	Ub-ARIH2 uM
				0		0		0		0		0		0
				7	4599.94	0.0207048		7	3580.16	0.0166195		7	2312.18	0.0115399
				Replicate 1												0.1 uM L3A2-1
ARIH2-Ub* (uM)	Intensity			Time (s)	Intensity	Ub-ARIH2 uM		Time (s)	Intensity	Ub-ARIH2 uM		Time (s)	Intensity	Ub-ARIH2 uM		E2-Ub* (uM)	ARIH2-Ub* (uM/s)
0.1	29276.3			0	0	0		0		0		0		0		1	0.0088	0.0092
0.05	14635.4			7	17643.6	0.0618921		7	14745.1	0.0525823		7	14000.8	0.0501916		0.75	0.0075	0.0083
0.025	5695.12															0.5	0.0072	0.0065
				Time (s)	Intensity	Ub-ARIH2 uM		Time (s)	Intensity	Ub-ARIH2 uM		Time (s)	Intensity	Ub-ARIH2 uM		0.25	0.0051	0.0042
				0		0		0		0		0		0		0.125	0.003	0.0032
				7	9533.25	0.0358416		7	4920.13	0.0210241		7	2048.68	0.0118009		0.0625	0.0017	0.0016
				Replicate 2
				Time (s)	Intensity	Ub-ARIH2 uM		Time (s)	Intensity	Ub-ARIH2 uM		Time (s)	Intensity	Ub-ARIH2 uM
				0		0		0		0		0		0
				7	18455.4	0.0644996		7	16400.5	0.0578995		7	12529.5	0.0454656
				Time (s)	Intensity	Ub-ARIH2 uM		Time (s)	Intensity	Ub-ARIH2 uM		Time (s)	Intensity	Ub-ARIH2 uM
				0		0		0		0		0		0
				7	7485.43	0.0292639		7	5321.16	0.0223122		7	1946.09	0.0114714
				Replicate 1												0.05 uM L3A2-1
ARIH2-Ub* (uM)	Intensity			Time (s)	Intensity	Ub-ARIH2 uM		Time (s)	Intensity	Ub-ARIH2 uM		Time (s)	Intensity	Ub-ARIH2 uM		E2-Ub* (uM)	ARIH2-Ub* (uM/s)
0.1	27478.1			0	0	0		0		0		0		0		1	0.0104	0.0095
0.05	13506.6			7	19722.5	0.0727808		7	17050.8	0.0635557		7	13348.1	0.0507702		0.75	0.0091	0.0092
0.025	5630.33															0.5	0.0073	0.0076
				Time (s)	Intensity	Ub-ARIH2 uM		Time (s)	Intensity	Ub-ARIH2 uM		Time (s)	Intensity	Ub-ARIH2 uM		0.25	0.0042	0.0048
				0		0		0		0		0		0		0.125	0.0022	0.0022
				7	7170.35	0.0294389		7	3067.87	0.0152733		7	1406.38	0.00953629		0.0625	0.0014	0.0015
				Replicate 2
				Time (s)	Intensity	Ub-ARIH2 uM		Time (s)	Intensity	Ub-ARIH2 uM		Time (s)	Intensity	Ub-ARIH2 uM
				0		0		0		0		0		0
				7	17982.5	0.0667728		7	17223	0.06415		7	13973.7	0.0529304
				Time (s)	Intensity	Ub-ARIH2 uM		Time (s)	Intensity	Ub-ARIH2 uM		Time (s)	Intensity	Ub-ARIH2 uM
				0		0		0		0		0		0
				7	8334.01	0.033457		7	3072.87	0.0152906		7	1631.97	0.0103152
				Replicate 1
ARIH2-Ub* (uM)	Intensity			Time (s)	Intensity	Ub-ARIH2 uM		Time (s)	Intensity	Ub-ARIH2 uM		Time (s)	Intensity	Ub-ARIH2 uM		No L3A2-1
0.1	15870.6			0	0	0		0		0		0		0		E2-Ub* (uM)	ARIH2-Ub* (uM/s)
0.05	7295.84			7	11777.8	0.0759046		7	10826.2	0.0702431		7	9409.48	0.061815		1	0.0108	0.0123
0.025	3306.2															0.75	0.01	0.0105
				Time (s)	Intensity	Ub-ARIH2 uM		Time (s)	Intensity	Ub-ARIH2 uM		Time (s)	Intensity	Ub-ARIH2 uM		0.5	0.0088	0.0077
				0		0		0		0		0		0		0.25	0.0055	0.0056
				7	5525.18	0.038707		7	3422.09	0.0261955		7	1916.73	0.01724		0.125	0.0037	0.0039
																0.0625	0.0025	0.0024
				Replicate 2
				Time (s)	Intensity	Ub-ARIH2 uM		Time (s)	Intensity	Ub-ARIH2 uM		Time (s)	Intensity	Ub-ARIH2 uM
				0		0		0		0		0		0
				7	13452.8	0.085869		7	11408.6	0.0737079		7	8038.31	0.0536578
				Time (s)	Intensity	Ub-ARIH2 uM		Time (s)	Intensity	Ub-ARIH2 uM		Time (s)	Intensity	Ub-ARIH2 uM
				0		0		0		0		0		0
				7	5584.67	0.0390609		7	3572.7	0.0270915		7	1901.43	0.017149

## Sheet: Electroporation_ABP
Group	Metadata	Metadata	Metadata	Metadata	UBE2L3_ABP	UBE2L3_ABP	UBE2L3_ABP	UBE2L3F63A_ABP	UBE2L3F63A_ABP	UBE2L3F63A_ABP	L3A2_1_ABP	L3A2_1_ABP	L3A2_1_ABP		Group	Metadata	Metadata	Metadata	Metadata	UBE2D3_ABP	UBE2D3_ABP	UBE2D3_ABP	D3LU2_ABP	D3LU2_ABP	D3LU2_ABP
Column	protein	Protein.Group	Protein.Names	Genes	20250206_TIMS02_Evo2_44min_GaAn_SA_H341_GA020_A1_S6-A1_1_19829	20250206_TIMS02_Evo2_44min_GaAn_SA_H341_GA020_A2_S6-A2_1_19830	20250206_TIMS02_Evo2_44min_GaAn_SA_H341_GA020_A3_S6-A3_1_19831	20250206_TIMS02_Evo2_44min_GaAn_SA_H341_GA020_A4_S6-A4_1_19833	20250206_TIMS02_Evo2_44min_GaAn_SA_H341_GA020_A5_S6-A5_1_19834	20250206_TIMS02_Evo2_44min_GaAn_SA_H341_GA020_A6_S6-A6_1_19835	20250206_TIMS02_Evo2_44min_GaAn_SA_H341_GA020_A7_S6-A7_1_19837	20250206_TIMS02_Evo2_44min_GaAn_SA_H341_GA020_A8_S6-A8_1_19838	20250206_TIMS02_Evo2_44min_GaAn_SA_H341_GA020_A9_S6-A9_1_19839		Column	protein	Protein.Group	Protein.Names	Genes	20250429_TIMS03_Evo2_44min_GaAn_SA_H341_GA028a_5-1_S6-B1_1_49725	20250429_TIMS03_Evo2_44min_GaAn_SA_H341_GA028a_5-2_S6-B2_1_49726	20250429_TIMS03_Evo2_44min_GaAn_SA_H341_GA028a_5-3_S6-B3_1_49727	20250429_TIMS03_Evo2_44min_GaAn_SA_H341_GA028a_3-1_S6-A7_1_49717	20250429_TIMS03_Evo2_44min_GaAn_SA_H341_GA028a_3-2_S6-A8_1_49718	20250429_TIMS03_Evo2_44min_GaAn_SA_H341_GA028a_3-3_S6-A9_1_49719
0	A0A024R1R8;Q9Y2S6	A0A024R1R8;Q9Y2S6	TMA7B_HUMAN;TMA7_HUMAN	TMA7;TMA7B	0	109558	70184	95244.9	160232	178096	97869	0	99436.4		0	A0A024R1R8;Q9Y2S6	A0A024R1R8;Q9Y2S6	TMA7B_HUMAN;TMA7_HUMAN	TMA7;TMA7B	35592.7	22848	26329.5	0	43516.3	18373
1	A0A1B0GUS4	A0A1B0GUS4	UB2L5_HUMAN	UBE2L5	0	0	0	5540.38	0	15034.9	8892.2	17338.2	14415.5		1	A0A0B4J1V1;A0A0B4J1X5;A0A0C4DH42;A0A0J9YVY3;P01762;P01763;P01767;P01772;P01780;P0DP02	A0A0B4J1V1;A0A0B4J1X5;A0A0C4DH42;A0A0J9YVY3;P01762;P01763;P01767;P01772;P01780;P0DP02	HV307_HUMAN;HV311_HUMAN;HV321_HUMAN;HV333_HUMAN;HV348_HUMAN;HV353_HUMAN;HV366_HUMAN;HV374_HUMAN;HV741_HUMAN;HVC33_HUMAN	IGHV3-11;IGHV3-21;IGHV3-30-3;IGHV3-33;IGHV3-48;IGHV3-53;IGHV3-66;IGHV3-7;IGHV3-74;IGHV7-4-1	33112.7	3435.74	0	285452	101636	7252.02
2	A0A2R8Y4L2;P09651	A0A2R8Y4L2;P09651	RA1L3_HUMAN;ROA1_HUMAN	HNRNPA1;HNRNPA1L3	104236	96188.2	73036.3	6678.07	35748.1	0	21386.3	15186.4	20964.2		2	A0A1B0GUS4	A0A1B0GUS4	UB2L5_HUMAN	UBE2L5	0	0	0	13259.9	12016.1	0
3	A0A3B3IRV3	A0A3B3IRV3	MCTS2_HUMAN	MCTS2	20762.3	38932.9	26867.5	35540.1	33124.3	0	42006.8	0	25088.3		3	A0A3B3IRV3	A0A3B3IRV3	MCTS2_HUMAN	MCTS2	62321.5	35734	40629.7	41862.4	41722.4	36166.5
4	A0A804HJT0	A0A804HJT0	A0A804HJT0_HUMAN	LOC128462377	0	0	0	2306.37	0	0	1383.06	0	2269.19		4	A0A8I5KQE6;P08865	A0A8I5KQE6;P08865	RPSA2_HUMAN;RSSA_HUMAN	RPSA;RPSA2	18126.3	8826.98	12380.1	9382.44	7624.07	6416.02
5	A3KN83	A3KN83	SBNO1_HUMAN	SBNO1	37025.8	0	42520.7	28080.3	45390.8	0	38669.7	0	31131		5	A0AVT1	A0AVT1	UBA6_HUMAN	UBA6	99595.7	92976.3	123507	0	0	0
6	A4D1E9	A4D1E9	GTPBA_HUMAN	GTPBP10	0	0	0	1383.56	2943.62	0	1053.76	0	653.365		6	A3KN83	A3KN83	SBNO1_HUMAN	SBNO1	35280	28876.7	27377.9	30173.1	32067.3	27037.3
7	A6NEC2;P55786	A6NEC2;P55786	PSAL_HUMAN;PSA_HUMAN	NPEPPS;NPEPPSL1	0	0	0	0	5151.46	0	0	0	0		7	A4D1E9	A4D1E9	GTPBA_HUMAN	GTPBP10	4860.96	2272.44	2344.74	1478.17	1867.3	1268.49
8	A6NJ78	A6NJ78	MET15_HUMAN	METTL15	11574.4	8406.19	7279.78	9424.04	6063.48	5854.89	12654.8	11083.2	5817.6		8	A4FU01	A4FU01	MTMRB_HUMAN	MTMR11	22444.7	20632.7	16717.6	23905.5	24829.6	20750.6
9	A8K2U0	A8K2U0	A2ML1_HUMAN	A2ML1	0	0	0	0	0	0	1171.32	0	0		9	A6NJ78	A6NJ78	MET15_HUMAN	METTL15	14313.1	11491.8	12162.9	11006.1	14499.7	9140.65
10	A8MPP1	A8MPP1	D11L8_HUMAN	DDX11L8	0	0	0	2512.84	0	0	4304.75	0	3185.23		10	B2RXH8;B7ZW38;O60812;P07910;P0DMR1	B2RXH8;B7ZW38;O60812;P07910;P0DMR1	HNRC1_HUMAN;HNRC2_HUMAN;HNRC3_HUMAN;HNRC4_HUMAN;HNRPC_HUMAN	HNRNPC;HNRNPCL1;HNRNPCL2;HNRNPCL3;HNRNPCL4	20258.4	13052.6	19553.1	17340.4	19330	20344.7
11	B2RXH8;B7ZW38;O60812;P07910;P0DMR1	B2RXH8;B7ZW38;O60812;P07910;P0DMR1	HNRC1_HUMAN;HNRC2_HUMAN;HNRC3_HUMAN;HNRC4_HUMAN;HNRPC_HUMAN	HNRNPC;HNRNPCL1;HNRNPCL2;HNRNPCL3;HNRNPCL4	32105.2	126636	0	5369.45	7917.23	4917.53	6541.98	0	4692.33		11	B5ME19;Q99613	B5ME19;Q99613	EIF3C_HUMAN;EIFCL_HUMAN	EIF3C;EIF3CL	70263.5	58821.2	51389.1	64529.9	53763.6	62822
12	B5ME19;Q99613	B5ME19;Q99613	EIF3C_HUMAN;EIFCL_HUMAN	EIF3C;EIF3CL	88094.3	87377.8	74726.5	83490.7	127293	95138.6	73324	114006	58506.6		12	E9PAV3	E9PAV3	NACAM_HUMAN	NACA	2.27072e+06	1.6095e+06	1.65561e+06	1.69565e+06	1.66898e+06	1.38745e+06
13	E9PAV3	E9PAV3	NACAM_HUMAN	NACA	1.34614e+06	1.21229e+06	1.22096e+06	1.83811e+06	2.45297e+06	1.18314e+06	1.82832e+06	1.1974e+06	1.20043e+06		13	E9PRG8	E9PRG8	CK098_HUMAN	C11orf98	19591.3	20179.3	17796.8	15048.7	17782.9	17080.4
14	E9PRG8	E9PRG8	CK098_HUMAN	C11orf98	15484.5	11008.9	21316.9	11164.5	16500.1	0	13180.9	20542	13251.3		14	O00139	O00139	KIF2A_HUMAN	KIF2A	192592	136334	156509	143173	131568	118782
15	O00139	O00139	KIF2A_HUMAN	KIF2A	178921	186311	194819	208288	259794	174119	244627	184381	164263		15	O00178	O00178	GTPB1_HUMAN	GTPBP1	4425.5	1763.91	2193.43	2967.34	2701.19	0
16	O00178	O00178	GTPB1_HUMAN	GTPBP1	3061.73	23172.4	0	8656.78	16928.6	0	8476.87	0	9119.51		16	O00186	O00186	STXB3_HUMAN	STXBP3	0	1753.53	0	0	841.491	0
17	O00203	O00203	AP3B1_HUMAN	AP3B1	25821.9	32003.9	28383.9	24689.7	35738.6	25743.7	33943.7	36989.4	28338.3		17	O00203	O00203	AP3B1_HUMAN	AP3B1	16367.5	19641.8	16759.3	26494.8	15788.3	19914.1
18	O00231	O00231	PSD11_HUMAN	PSMD11	25824	0	7564.12	10266.7	12015.9	0	19266.8	43544.7	17644.8		18	O00231	O00231	PSD11_HUMAN	PSMD11	4050.05	6991.96	6111.59	11444.9	7063.11	7303.78
19	O00232	O00232	PSD12_HUMAN	PSMD12	0	0	0	6449.53	21884.1	0	15658.7	0	10208.3		19	O00232	O00232	PSD12_HUMAN	PSMD12	0	1950.95	1624.34	2727.57	2795.5	2387.18
20	O00257	O00257	CBX4_HUMAN	CBX4	0	2569.99	0	0	0	0	5210.45	0	0		20	O00257	O00257	CBX4_HUMAN	CBX4	6250.96	4657.01	4077.28	4221.34	3438.4	2885.6
21	O00311	O00311	CDC7_HUMAN	CDC7	29739.8	37083.1	27853.4	20889.3	28398.4	19794.8	27050.1	29743.4	23004.4		21	O00308;Q9H0M0	O00308;Q9H0M0	WWP1_HUMAN;WWP2_HUMAN	WWP1;WWP2	1058.11	2177.98	1308.4	0	0	0
22	O00410	O00410	IPO5_HUMAN	IPO5	3293.92	0	0	2841.24	0	0	2906.49	0	2411.18		22	O00311	O00311	CDC7_HUMAN	CDC7	32629	34062.1	30497.8	33414	40614	31976
23	O00458	O00458	IFRD1_HUMAN	IFRD1	19956.6	19788.2	20960	22911.8	29480.9	18002.3	12405.4	28253.3	14032		23	O00410	O00410	IPO5_HUMAN	IPO5	12375.7	12730	12369.2	13614.5	10234.5	9296.79
24	O00483	O00483	NDUA4_HUMAN	NDUFA4	11387.9	0	0	4359.03	0	0	5119.44	11752.5	3791.19		24	O00458	O00458	IFRD1_HUMAN	IFRD1	51005	43104.1	39013.3	52173.3	51593.7	44509.5
25	O00487	O00487	PSDE_HUMAN	PSMD14	0	0	0	6800.36	0	9413.13	17554.9	27520.8	12013.4		25	O00483	O00483	NDUA4_HUMAN	NDUFA4	23872.4	21444.4	25263.8	21283.6	16762.1	18105.3
26	O00488	O00488	ZN593_HUMAN	ZNF593	30128.9	46041.8	38653.9	50154	91760.2	37090	57847.9	43231.5	46777.5		26	O00487	O00487	PSDE_HUMAN	PSMD14	1402.77	1471.27	0	2587.16	2731.44	2306.02
27	O00505	O00505	IMA4_HUMAN	KPNA3	18143.5	18687.3	13261.7	9417.23	21164.2	9810.89	9395.24	13939.6	11092		27	O00488	O00488	ZN593_HUMAN	ZNF593	118634	74039.2	81228	75994.5	59419.1	50770.1
28	O00541	O00541	PESC_HUMAN	PES1	181487	211764	175423	187954	269108	215965	228021	174004	205915		28	O00505	O00505	IMA4_HUMAN	KPNA3	15277.6	11304.5	16292.6	12714.1	15229.6	12637.5
29	O00567	O00567	NOP56_HUMAN	NOP56	33455.3	43129.6	30059.7	23106.7	41300.6	0	28133.7	41137.1	24320.9		29	O00506	O00506	STK25_HUMAN	STK25	952.586	0	0	356.712	0	0
30	O00571	O00571	DDX3X_HUMAN	DDX3X	50226.8	37352.5	58081.5	34162.7	64950.4	36074.9	40223.4	48755.3	39045.7		30	O00522	O00522	KRIT1_HUMAN	KRIT1	0	561.69	1121.14	474.926	520.202	611.11
31	O00763	O00763	ACACB_HUMAN	ACACB	38099.5	30717.5	51250.9	25890.8	11898.1	0	17926.1	0	17282.1		31	O00541	O00541	PESC_HUMAN	PES1	146727	137782	141411	131682	131671	135647
32	O14617	O14617	AP3D1_HUMAN	AP3D1	600578	724828	775373	659480	466937	661913	672034	779042	810218		32	O00560	O00560	SDCB1_HUMAN	SDCBP	11081.3	7648.05	8823.44	4613.03	9025.65	7713.42
33	O14654	O14654	IRS4_HUMAN	IRS4	91461.4	97156.9	104553	106983	113713	68266.6	126020	106497	120652		33	O00567	O00567	NOP56_HUMAN	NOP56	26699.3	30238.3	27325.4	31763.5	25450.4	29875.8
34	O14730	O14730	RIOK3_HUMAN	RIOK3	10043.4	5534.72	0	10432.7	23058	6102.39	10906.1	0	5840.57		34	O00571	O00571	DDX3X_HUMAN	DDX3X	15870.3	12830.4	17840.1	17004.4	14835.8	17842.5
35	O14744	O14744	ANM5_HUMAN	PRMT5	324276	343292	339539	293658	175019	375156	236447	339416	383327		35	O00712;P08651;Q12857;Q14938	O00712;P08651;Q12857;Q14938	NFIA_HUMAN;NFIB_HUMAN;NFIC_HUMAN;NFIX_HUMAN	NFIA;NFIB;NFIC;NFIX	1547.94	1719.41	1232.78	1362.2	1276.08	1051.93
36	O14776	O14776	TCRG1_HUMAN	TCERG1	390782	463615	431413	474101	482814	398283	485824	371479	359472		36	O00763	O00763	ACACB_HUMAN	ACACB	32080.5	35193.2	37764.4	30685	33121	34021.9
37	O14818	O14818	PSA7_HUMAN	PSMA7	9206.59	37073.9	14340.3	27688.2	21958.5	42813.5	46108.6	44350.3	38021.9		37	O14519	O14519	CDKA1_HUMAN	CDK2AP1	6969.21	9779.29	4012.51	8321	4565.53	6125.19
38	O14949	O14949	QCR8_HUMAN	UQCRQ	0	0	5520.77	3839.95	0	0	3292.16	0	3031.54		38	O14617	O14617	AP3D1_HUMAN	AP3D1	313695	468474	436977	447698	450891	485806
39	O14965	O14965	AURKA_HUMAN	AURKA	5342.6	0	5027.96	6337.79	5611.56	4630.7	4631.31	0	5378.05		39	O14646	O14646	CHD1_HUMAN	CHD1	0	414.251	0	0	779.518	0
40	O14981	O14981	BTAF1_HUMAN	BTAF1	0	0	0	0	5601.88	0	1910.33	0	0		40	O14654	O14654	IRS4_HUMAN	IRS4	71141.5	72635.4	68697.5	108532	110299	107384
41	O15042	O15042	SR140_HUMAN	U2SURP	672974	776386	818417	731542	587017	836521	637672	719743	957843		41	O14730	O14730	RIOK3_HUMAN	RIOK3	8594.73	7556.44	6248.53	7362.14	5475.13	5134.04
42	O15091	O15091	MRPP3_HUMAN	PRORP	0	0	0	5261.77	13220.5	10779.8	6734.05	0	4550.41		42	O14735	O14735	CDIPT_HUMAN	CDIPT	0	0	900.184	0	724.477	0
43	O15131;O60684;P52294	O15131;O60684;P52294	IMA5_HUMAN;IMA6_HUMAN;IMA7_HUMAN	KPNA1;KPNA5;KPNA6	4923.8	0	0	5149.74	8279.22	0	3032.32	0	3463.22		43	O14744	O14744	ANM5_HUMAN	PRMT5	143652	307234	300151	240725	274778	267208
44	O15160	O15160	RPAC1_HUMAN	POLR1C	0	0	8971.99	7323.95	0	0	11313.4	15557.4	8955.91		44	O14776	O14776	TCRG1_HUMAN	TCERG1	549662	503350	522177	519492	485633	497287
45	O15235	O15235	RT12_HUMAN	MRPS12	0	0	0	7898.04	10941.2	0	13850.3	0	8560.62		45	O14818	O14818	PSA7_HUMAN	PSMA7	5280.45	7977.55	6436.59	18835.5	17913.8	12577.8
46	O15294	O15294	OGT1_HUMAN	OGT	0	0	0	0	0	0	2632.01	0	0		46	O14880	O14880	MGST3_HUMAN	MGST3	3251.46	1501.61	0	0	1552.39	1853.84
47	O15344	O15344	TRI18_HUMAN	MID1	0	0	0	10537.9	18900.9	0	21354.6	18253.1	9003.8		47	O14925	O14925	TIM23_HUMAN	TIMM23	2245.62	4646.91	2707.26	3869.13	2344.55	3153.31
48	O15347	O15347	HMGB3_HUMAN	HMGB3	854979	649166	865965	1.47664e+06	2.62376e+06	547883	1.80223e+06	823166	805927		48	O14949	O14949	QCR8_HUMAN	UQCRQ	33632.1	26717.8	22804.6	15277.8	19626.7	18147.8
49	O15371	O15371	EIF3D_HUMAN	EIF3D	85755.3	85317.9	78788.1	120526	203298	108579	125777	111612	85859.4		49	O14950;P19105	O14950;P19105	ML12A_HUMAN;ML12B_HUMAN	MYL12A;MYL12B	34370.9	27941.2	906.954	23267.1	5943.28	16144.6
50	O15391	O15391	TYY2_HUMAN	YY2	0	0	38286.5	44279.4	0	0	60113.3	0	0		50	O14965	O14965	AURKA_HUMAN	AURKA	2131.43	1878.26	2103.65	2885.77	1776.95	1146.99
51	O15446	O15446	RPA34_HUMAN	POLR1G	12885	16404.6	9182.4	11592.7	0	0	11985.2	37814.2	11998.8		51	O14980	O14980	XPO1_HUMAN	XPO1	0	0	695.574	0	172.133	0
52	O43143	O43143	DHX15_HUMAN	DHX15	289798	276378	248172	259766	343468	256266	291844	236773	250801		52	O14981	O14981	BTAF1_HUMAN	BTAF1	4138.16	2678.55	2159.05	1520.86	1600.43	2399.55
53	O43172	O43172	PRP4_HUMAN	PRPF4	11774.4	9867.22	0	10074	39603.3	36487.9	9091.3	0	6448.99		53	O15042	O15042	SR140_HUMAN	U2SURP	383403	515837	481708	500415	532943	559437
54	O43175	O43175	SERA_HUMAN	PHGDH	4624.31	0	7614.73	8600.91	0	0	13506	10615.9	8564.32		54	O15091	O15091	MRPP3_HUMAN	PRORP	9195.64	6917.24	6447.14	6818.08	5357.66	4635.85
55	O43242	O43242	PSMD3_HUMAN	PSMD3	0	0	0	6573.77	0	0	13674.7	24657.8	11480.6		55	O15160	O15160	RPAC1_HUMAN	POLR1C	19270	16634.3	18194.6	16160.1	20800.5	20427.9
56	O43290	O43290	SNUT1_HUMAN	SART1	276649	315850	275097	295761	358065	342002	289235	352020	303290		56	O15226	O15226	NKRF_HUMAN	NKRF	2510.99	1891.7	1020.12	1463.55	0	1118.82
57	O43395	O43395	PRPF3_HUMAN	PRPF3	29740.9	37047.1	17249	15782.9	48694.8	29180.3	24515	77127	18317.5		57	O15235	O15235	RT12_HUMAN	MRPS12	25668	12516.9	12053.8	10020.6	11466.4	9230.78
58	O43427	O43427	FIBP_HUMAN	FIBP	21765.2	24988.9	24224.4	30023	20104.5	30152.8	24690.5	40626.7	20630.6		58	O15344	O15344	TRI18_HUMAN	MID1	50090.7	67706.8	57663.4	33046	26755.4	21768.1
59	O43447	O43447	PPIH_HUMAN	PPIH	6675.19	0	0	18729.4	35180.5	0	22720.9	0	12537.8		59	O15347	O15347	HMGB3_HUMAN	HMGB3	1.20872e+06	681144	569623	752850	643384	536704
60	O43491	O43491	E41L2_HUMAN	EPB41L2	0	0	17312.2	11962.7	33909.1	0	7604.58	0	7109.68		60	O15355	O15355	PPM1G_HUMAN	PPM1G	1227.18	0	959.167	1531.4	1485.28	1468.08
61	O43583	O43583	DENR_HUMAN	DENR	39211.7	25176.7	32048.8	41501.1	79818.9	25356	52876.4	0	28998.7		61	O15371	O15371	EIF3D_HUMAN	EIF3D	125457	89411.1	98531.4	109945	90339.7	78631
62	O43615	O43615	TIM44_HUMAN	TIMM44	87541.6	65128.4	86415.7	72933.1	125220	82304.9	94788.9	76845.6	56477.5		62	O15446	O15446	RPA34_HUMAN	POLR1G	8015.04	13088.5	13244.7	11136.3	13649.4	11759.2
63	O43663	O43663	PRC1_HUMAN	PRC1	0	0	0	6056.7	0	0	6403.8	0	6170.73		63	O43143	O43143	DHX15_HUMAN	DHX15	219107	206800	208190	211337	207812	204713
64	O43670	O43670	ZN207_HUMAN	ZNF207	381237	409966	401786	521364	412444	378559	537507	423189	475361		64	O43172	O43172	PRP4_HUMAN	PRPF4	5595.69	6329.97	9211.31	5071.1	7325.63	7101.98
65	O43684	O43684	BUB3_HUMAN	BUB3	799897	801016	736043	993553	817191	821065	890663	789817	907815		65	O43175	O43175	SERA_HUMAN	PHGDH	17761.1	20742.9	22657.9	27196.4	20530.6	21294.2
66	O43709	O43709	BUD23_HUMAN	BUD23	26517.7	17754.2	14172.2	24556	29711.4	17409.3	20570.5	23591.8	14514.3		66	O43240	O43240	KLK10_HUMAN	KLK10	0	939.085	0	0	0	0
67	O43776	O43776	SYNC_HUMAN	NARS1	22212.7	0	15889.3	16594.5	39773.3	0	15852	0	8626.45		67	O43242	O43242	PSMD3_HUMAN	PSMD3	0	7978.46	4045.91	7581.12	7594.11	5689.46
68	O43808	O43808	PM34_HUMAN	SLC25A17	9730.12	0	8427.31	5141.22	0	0	5307.33	0	6001.59		68	O43290	O43290	SNUT1_HUMAN	SART1	274477	275535	272476	302809	297632	313465
69	O43809	O43809	CPSF5_HUMAN	NUDT21	156444	122174	130109	93604.8	46332.7	103894	50217	105002	99871.7		69	O43314	O43314	VIP2_HUMAN	PPIP5K2	1991.16	1136.85	1991.54	2195.45	2648.53	1809.04
70	O43824	O43824	GTPB6_HUMAN	GTPBP6	56587.5	28203.5	34686.3	25779.9	44340.3	40933.4	26993.6	34723.6	25520.5		70	O43324	O43324	MCA3_HUMAN	EEF1E1	3629.73	0	665.848	1496.01	689.911	0
71	O43829	O43829	ZBT14_HUMAN	ZBTB14	4981.8	0	0	3969.42	0	0	4254.16	0	4567.84		71	O43395	O43395	PRPF3_HUMAN	PRPF3	24683	24914.9	22876.5	22778.4	20414.4	21941.6
72	O43913	O43913	ORC5_HUMAN	ORC5	56711.1	0	51772	59358.1	59502	76852.5	41457.3	98140.8	47198.7		72	O43427	O43427	FIBP_HUMAN	FIBP	24774.2	25718.7	28992.8	24010.5	24541.9	26314.9
73	O60220	O60220	TIM8A_HUMAN	TIMM8A	10252.7	7257.08	0	8645.76	22371.3	16381.1	7460.67	0	4530.27		73	O43447	O43447	PPIH_HUMAN	PPIH	8992.63	8857.7	10288.2	9200.38	7755.03	6101.92
74	O60231	O60231	DHX16_HUMAN	DHX16	739307	751211	686251	749758	669473	656602	738071	632951	705814		74	O43491	O43491	E41L2_HUMAN	EPB41L2	50898.5	40675.5	34751.8	39615.4	37235.7	35158.6
75	O60264	O60264	SMCA5_HUMAN	SMARCA5	32668.4	0	22116.3	15779.5	42066.2	0	16757.1	38333.4	12964.1		75	O43548	O43548	TGM5_HUMAN	TGM5	0	0	0	0	0	0
76	O60508	O60508	PRP17_HUMAN	CDC40	0	0	0	1391.86	0	0	2634.82	0	1675.84		76	O43583	O43583	DENR_HUMAN	DENR	101584	62733.9	61735	62046.5	61841.9	44056.5
77	O60524	O60524	NEMF_HUMAN	NEMF	318512	343128	349260	257259	212937	370906	276467	226612	308483		77	O43615	O43615	TIM44_HUMAN	TIMM44	155402	105910	96569.7	100968	93594.6	80989.3
78	O60551	O60551	NMT2_HUMAN	NMT2	17021.1	37083.9	27365.5	23221.6	27397.4	21185.1	24128.6	0	19257.6		78	O43663	O43663	PRC1_HUMAN	PRC1	9662.41	8539.48	7661.9	11405.3	7744.21	6278.39
79	O60563	O60563	CCNT1_HUMAN	CCNT1	23635.8	0	32303.7	18874.5	0	28238.2	19353.6	15194.6	24818.8		79	O43670	O43670	ZN207_HUMAN	ZNF207	432395	400359	423097	465645	451360	455660
80	O60583	O60583	CCNT2_HUMAN	CCNT2	24331.4	19090.1	21538.2	13750.8	0	0	17963.4	0	18116.4		80	O43684	O43684	BUB3_HUMAN	BUB3	659720	629635	637840	800627	729109	715250
81	O60716	O60716	CTND1_HUMAN	CTNND1	13891.4	0	11224	10343.2	18531.3	0	14758.9	0	10527.5		81	O43709	O43709	BUD23_HUMAN	BUD23	13184.3	18124.2	16375.5	19110.8	16802.5	15276.6
82	O60762	O60762	DPM1_HUMAN	DPM1	115798	122416	128649	138770	157157	87325.1	159053	145491	130505		82	O43776	O43776	SYNC_HUMAN	NARS1	12438	7188.47	5822.4	6593.39	6521.59	6000.54
83	O60763	O60763	USO1_HUMAN	USO1	0	0	0	0	0	0	4203.74	0	4807.36		83	O43795	O43795	MYO1B_HUMAN	MYO1B	1015.04	719.557	1451.13	0	978.921	0
84	O60784	O60784	TOM1_HUMAN	TOM1	0	0	0	0	0	0	3290.56	0	3583.5		84	O43808	O43808	PM34_HUMAN	SLC25A17	12247.5	12768.3	11097.9	8303.93	7828.26	8166.96
85	O60814;P57053;P58876;P62807;Q5QNW6;Q93079;Q99877;Q99879;Q99880	O60814;P57053;P58876;P62807;Q5QNW6;Q93079;Q99877;Q99879;Q99880	H2B1C_HUMAN;H2B1D_HUMAN;H2B1H_HUMAN;H2B1K_HUMAN;H2B1L_HUMAN;H2B1M_HUMAN;H2B1N_HUMAN;H2B2F_HUMAN;H2BFS_HUMAN	H2BC10;H2BC12;H2BC12L;H2BC13;H2BC14;H2BC15;H2BC18;H2BC5;H2BC9	538182	602248	640834	435315	825444	596127	604567	385694	422705		85	O43809	O43809	CPSF5_HUMAN	NUDT21	18202.6	26392.7	34777.6	20465.4	21620.9	23232.8
86	O60828	O60828	PQBP1_HUMAN	PQBP1	380397	296681	284900	352710	324765	433543	386405	233640	333821		86	O43818	O43818	U3IP2_HUMAN	RRP9	14818.6	8053.57	9624.94	10855.8	10176.4	9068.27
87	O60832	O60832	DKC1_HUMAN	DKC1	373210	469011	361482	307156	340687	423401	357015	386330	319733		87	O43824	O43824	GTPB6_HUMAN	GTPBP6	38893	30173.8	33788.1	29147.6	36057.5	28602
88	O60841	O60841	IF2P_HUMAN	EIF5B	3.91049e+06	4.12842e+06	4.18402e+06	3.45388e+06	2.40837e+06	3.79362e+06	2.96759e+06	4.08618e+06	4.27281e+06		88	O43829	O43829	ZBT14_HUMAN	ZBTB14	11280.2	6726.99	6157.13	7178.38	8058.25	0
89	O60869	O60869	EDF1_HUMAN	EDF1	187392	132664	166399	223258	471542	150677	227433	178448	137015		89	O43913	O43913	ORC5_HUMAN	ORC5	37173.4	27720.1	30332.9	33273.5	27568.6	27143.3
90	O60870	O60870	KIN17_HUMAN	KIN	176475	196529	191777	229864	277503	170472	221459	188617	197563		90	O43920	O43920	NDUS5_HUMAN	NDUFS5	6738.12	4788.51	4640.91	6286.83	4410.2	5259.11
91	O60884	O60884	DNJA2_HUMAN	DNAJA2	186522	196546	214591	212040	263193	133661	215271	237431	183003		91	O43929	O43929	ORC4_HUMAN	ORC4	0	929.208	0	1936.77	1326.25	167.911
92	O60885	O60885	BRD4_HUMAN	BRD4	198083	228797	247530	201864	207688	264676	198966	260607	252619		92	O60220	O60220	TIM8A_HUMAN	TIMM8A	8195.32	4240.94	5291.61	4241.52	2920.47	3222.93
93	O60911	O60911	CATL2_HUMAN	CTSV	6237.09	0	0	4696.02	0	13191.3	4625.85	0	3438.69		93	O60231	O60231	DHX16_HUMAN	DHX16	412842	442600	396132	470587	476271	478778
94	O75131	O75131	CPNE3_HUMAN	CPNE3	0	0	0	907.569	0	3805.18	2068.01	0	1506.09		94	O60245	O60245	PCDH7_HUMAN	PCDH7	2367.07	1413.55	1376	1762.63	2963.46	2581.59
95	O75150	O75150	BRE1B_HUMAN	RNF40	0	3568.57	0	2268.51	0	0	2466.32	0	0		95	O60264	O60264	SMCA5_HUMAN	SMARCA5	20652	12424.6	11533.1	14456	11684	10575.1
96	O75152	O75152	ZC11A_HUMAN	ZC3H11A	0	0	3149.97	2044.81	0	1301.97	3144.27	0	0		96	O60333;Q12756	O60333;Q12756	KIF1A_HUMAN;KIF1B_HUMAN	KIF1A;KIF1B	1672.1	2527.42	1451.22	2127.57	2601.15	2801.94
97	O75179	O75179	ANR17_HUMAN	ANKRD17	60042.2	0	35802.2	16490.3	21142.1	0	19914.4	55221.2	15133.5		97	O60524	O60524	NEMF_HUMAN	NEMF	152379	188889	189591	201468	209272	218639
98	O75190	O75190	DNJB6_HUMAN	DNAJB6	32826.8	36598.5	40521.8	33506.5	44860.2	49448	34130.3	39820.6	31772.2		98	O60551	O60551	NMT2_HUMAN	NMT2	21113.6	21534	19256.3	27027.1	25261.5	20720.8
99	O75223	O75223	GGCT_HUMAN	GGCT	0	0	0	17644.8	175741	223954	53628.7	0	25264.8		99	O60563	O60563	CCNT1_HUMAN	CCNT1	29933.6	33837	36177.4	41880.9	43279.6	40941.7
100	O75317;P62068	O75317;P62068	UBP12_HUMAN;UBP46_HUMAN	USP12;USP46	0	0	2095.21	3626.44	0	2392.15	3706.83	0	2145.68		100	O60583	O60583	CCNT2_HUMAN	CCNT2	3808.43	6146.66	6444.83	4011.41	4353.15	2007.9
101	O75323	O75323	NIPS2_HUMAN	NIPSNAP2	39893.1	43564.4	37145	32975.8	33357.9	0	49719.1	41988	40039.2		101	O60645	O60645	EXOC3_HUMAN	EXOC3	5466.13	5290.99	6028.52	5605.68	5432.89	3853.59
102	O75330	O75330	HMMR_HUMAN	HMMR	23937.7	48347.3	32382.4	24218.7	19229.6	0	30527.4	39014.8	22265.6		102	O60716	O60716	CTND1_HUMAN	CTNND1	37328.9	34132	25592.7	29226.1	22178.6	24263.7
103	O75365	O75365	TP4A3_HUMAN	PTP4A3	0	0	0	4102.87	0	0	2706.75	0	7493.51		103	O60762	O60762	DPM1_HUMAN	DPM1	201655	161908	157024	144609	147129	130620
104	O75369	O75369	FLNB_HUMAN	FLNB	0	0	0	0	0	0	4431.18	0	0		104	O60814;P57053;P58876;P62807;Q5QNW6;Q93079;Q99877;Q99879;Q99880	O60814;P57053;P58876;P62807;Q5QNW6;Q93079;Q99877;Q99879;Q99880	H2B1C_HUMAN;H2B1D_HUMAN;H2B1H_HUMAN;H2B1K_HUMAN;H2B1L_HUMAN;H2B1M_HUMAN;H2B1N_HUMAN;H2B2F_HUMAN;H2BFS_HUMAN	H2BC10;H2BC12;H2BC12L;H2BC13;H2BC14;H2BC15;H2BC18;H2BC5;H2BC9	807203	673477	720096	739044	651383	682650
105	O75400	O75400	PR40A_HUMAN	PRPF40A	377487	410430	471967	375468	323877	497997	278589	409667	399159		105	O60828	O60828	PQBP1_HUMAN	PQBP1	155405	238678	260255	215054	215988	215928
106	O75446	O75446	SAP30_HUMAN	SAP30	0	15033.8	12620	3289.66	0	0	3730.25	0	5011.9		106	O60831	O60831	PRAF2_HUMAN	PRAF2	0	0	0	5516.64	0	0
107	O75475	O75475	PSIP1_HUMAN	PSIP1	321747	417025	357657	373760	472592	307194	352004	315543	385859		107	O60832	O60832	DKC1_HUMAN	DKC1	293127	309206	290451	271779	296869	267900
108	O75494	O75494	SRS10_HUMAN	SRSF10	5289.14	7679.85	12253.1	7869.75	10134.8	0	4667.41	9837.51	6917.95		108	O60841	O60841	IF2P_HUMAN	EIF5B	1.74611e+06	2.5127e+06	2.5087e+06	2.51846e+06	2.68865e+06	2.85873e+06
109	O75530	O75530	EED_HUMAN	EED	5735.57	0	0	4079.83	0	0	5350.38	0	5504.75		109	O60869	O60869	EDF1_HUMAN	EDF1	290301	208669	209005	228600	220036	164072
110	O75554	O75554	WBP4_HUMAN	WBP4	0	0	5259.73	2466.17	0	0	3409.84	0	1903.43		110	O60870	O60870	KIN17_HUMAN	KIN	167233	136086	139902	142590	142851	118764
111	O75616	O75616	ERAL1_HUMAN	ERAL1	76624.2	80619	78869.9	52267.4	88173	45373	51252.1	68983.2	30714.1		111	O60884	O60884	DNJA2_HUMAN	DNAJA2	174450	176940	174079	188124	201940	187235
112	O75643	O75643	U520_HUMAN	SNRNP200	0	0	0	1761.46	0	0	2205.72	0	1327.39		112	O60885	O60885	BRD4_HUMAN	BRD4	152984	191856	194801	206592	203680	228339
113	O75694	O75694	NU155_HUMAN	NUP155	0	0	0	1121.39	0	0	3908.22	0	4027.92		113	O75044	O75044	SRGP2_HUMAN	SRGAP2	8714.86	1816.46	1233.21	1724.12	1773.7	3567.21
114	O75746	O75746	S2512_HUMAN	SLC25A12	0	0	0	1970.24	0	0	1685.67	0	3389.69		114	O75131	O75131	CPNE3_HUMAN	CPNE3	3341.44	1599.46	0	0	1339.49	2504.31
115	O75794	O75794	CD123_HUMAN	CDC123	114412	82555.5	83237.7	71682	93393	97638.1	98972.9	112468	57491.9		115	O75150	O75150	BRE1B_HUMAN	RNF40	11988.3	7669.07	10152.5	12822	10462.8	8816.19
116	O75821	O75821	EIF3G_HUMAN	EIF3G	0	0	0	4734.34	0	0	3621.98	0	2545.71		116	O75152	O75152	ZC11A_HUMAN	ZC3H11A	4764.2	2175.73	2868.66	1595.9	2520.95	1864.05
117	O75822	O75822	EIF3J_HUMAN	EIF3J	14987.9	0	14737.6	15668.4	28193.8	19286.7	13375	4580	8938.82		117	O75179	O75179	ANR17_HUMAN	ANKRD17	17446.6	10758.3	11277.8	14948.8	14151.8	10635.6
118	O75832	O75832	PSD10_HUMAN	PSMD10	0	0	0	698.789	0	0	780.011	0	1666.4		118	O75190	O75190	DNJB6_HUMAN	DNAJB6	29931.7	29529.9	31669.6	32151.6	33270.9	34522.4
119	O75937	O75937	DNJC8_HUMAN	DNAJC8	290292	240181	283513	307615	554569	138433	369107	192480	189061		119	O75223	O75223	GGCT_HUMAN	GGCT	0	8893.64	0	5296.93	0	0
120	O75940	O75940	SPF30_HUMAN	SMNDC1	241916	217712	184015	346025	347828	236367	386259	275680	253784		120	O75319	O75319	DUS11_HUMAN	DUSP11	549.193	664.955	0	0	1140.66	0
121	O76031	O76031	CLPX_HUMAN	CLPX	8802.17	0	15634.6	10070.5	40723	23317.5	16151.6	21860.8	8915.28		121	O75323	O75323	NIPS2_HUMAN	NIPSNAP2	23657	14251.9	16503.9	15815	11516.2	10369.8
122	O76094	O76094	SRP72_HUMAN	SRP72	137859	130447	163930	169414	227937	143820	162108	147023	106026		122	O75330	O75330	HMMR_HUMAN	HMMR	33345.6	39902.6	40535.6	35011.9	37854.9	43173.8
123	O94776	O94776	MTA2_HUMAN	MTA2	11235.2	0	14742.2	10810.3	0	0	13077.9	32739.2	9422.38		123	O75342	O75342	LX12B_HUMAN	ALOX12B	0	5688.16	0	7873.06	0	0
124	O94782	O94782	UBP1_HUMAN	USP1	23156.4	0	57720.5	19278.8	33197.8	0	47267	94824.8	47928.4		124	O75367	O75367	H2AY_HUMAN	MACROH2A1	2008.44	463.746	0	1377.27	1516.1	1170.67
125	O94813	O94813	SLIT2_HUMAN	SLIT2	0	0	9891.71	6465.65	10649.3	0	10893.1	0	10923.2		125	O75390	O75390	CISY_HUMAN	CS	47432.3	75157.7	68751	0	0	8560.08
126	O94822	O94822	LTN1_HUMAN	LTN1	9366.99	5629.53	0	6988.51	0	0	6733.33	0	7453.72		126	O75400	O75400	PR40A_HUMAN	PRPF40A	342954	370511	442306	316857	374186	430436
127	O94874	O94874	UFL1_HUMAN	UFL1	155956	169251	153715	122475	157343	173529	127365	141107	113076		127	O75446	O75446	SAP30_HUMAN	SAP30	0	2312.4	2088.37	3245.34	0	2138.39
128	O94913	O94913	PCF11_HUMAN	PCF11	85447.5	122280	98095.4	73545.1	101581	116652	76625.1	125724	79279.1		128	O75449	O75449	KTNA1_HUMAN	KATNA1	6392.95	4961.37	4397.12	5658.55	3378.51	4923.41
129	O94953	O94953	KDM4B_HUMAN	KDM4B	0	0	0	5660.52	0	0	4429.71	0	0		129	O75475	O75475	PSIP1_HUMAN	PSIP1	214856	157540	142075	120885	145315	135476
130	O94966	O94966	UBP19_HUMAN	USP19	0	0	0	10247.2	0	0	123832	143466	154144		130	O75477	O75477	ERLN1_HUMAN	ERLIN1	21088.2	33631.4	33688.9	0	0	1185.65
131	O94973	O94973	AP2A2_HUMAN	AP2A2	2207.72	0	0	1825.75	3777.64	0	1458.29	0	1579.7		131	O75489	O75489	NDUS3_HUMAN	NDUFS3	0	0	0	0	560.418	477.38
132	O94992	O94992	HEXI1_HUMAN	HEXIM1	42530.2	49189	41115.6	44363.4	78622.6	43982.7	55001.3	39412.1	42246.2		132	O75494	O75494	SRS10_HUMAN	SRSF10	12143.6	9806.19	11041.5	10155	8977.15	7008.16
133	O95071	O95071	UBR5_HUMAN	UBR5	0	0	124270	0	470575	0	313353	391088	341251		133	O75528	O75528	TADA3_HUMAN	TADA3	4598.98	6559.78	6424	8190.26	7155.63	5662.14
134	O95104	O95104	SCAF4_HUMAN	SCAF4	3135.82	0	0	4379.54	10297.7	6406.47	2606.71	0	6537.21		134	O75530	O75530	EED_HUMAN	EED	0	1232.45	963.218	0	768.276	1097.04
135	O95218	O95218	ZRAB2_HUMAN	ZRANB2	22276.9	0	35102	18818.6	38957.8	0	19779.4	24306.8	13576.7		135	O75533	O75533	SF3B1_HUMAN	SF3B1	7298.14	6316.34	6888.03	7346.83	0	9896.61
136	O95232	O95232	LC7L3_HUMAN	LUC7L3	1.17921e+06	1.23113e+06	1.49612e+06	1.05759e+06	658823	1.5255e+06	716975	1.02815e+06	1.2402e+06		136	O75554	O75554	WBP4_HUMAN	WBP4	8047.43	4350.54	5246.63	3494.62	3923.72	2823.42
137	O95239	O95239	KIF4A_HUMAN	KIF4A	24329.3	18516.3	24620.2	24942.3	32534.1	26130.3	28097.9	29716.3	21014.6		137	O75582;O75676	O75582;O75676	KS6A4_HUMAN;KS6A5_HUMAN	RPS6KA4;RPS6KA5	1854.12	0	0	0	0	0
138	O95376	O95376	ARI2_HUMAN	ARIH2	3709.23	0	0	0	0	0	24757.9	64765.9	24077.3		138	O75592	O75592	MYCB2_HUMAN	MYCBP2	1.29978e+06	1.90564e+06	1.78405e+06	0	18414	397001
139	O95391	O95391	SLU7_HUMAN	SLU7	157772	237145	171549	160146	108396	274548	116180	173571	145603		139	O75608	O75608	LYPA1_HUMAN	LYPLA1	0	1548.18	0	2402.16	0	0
140	O95405	O95405	ZFYV9_HUMAN	ZFYVE9	0	0	0	0	0	0	42295.5	84520.5	59540.2		140	O75616	O75616	ERAL1_HUMAN	ERAL1	128329	100062	106743	94231.9	91463.6	77752.6
141	O95409	O95409	ZIC2_HUMAN	ZIC2	30138.9	21800.3	20730.3	30293.6	35007.7	23783.6	35569.4	23077.8	31093		141	O75643	O75643	U520_HUMAN	SNRNP200	2168.34	2228.73	2103.3	2884.51	3196.95	2082.34
142	O95470	O95470	SGPL1_HUMAN	SGPL1	76379.7	38227.1	53503.9	62057.1	79684.6	65305	70242.8	102383	63045.8		142	O75683	O75683	SURF6_HUMAN	SURF6	0	0	2557.42	1194.06	0	517.026
143	O95602	O95602	RPA1_HUMAN	POLR1A	26013.3	0	20144	10622.6	19870.5	53547.5	15371.7	38390.8	12360.1		143	O75746	O75746	S2512_HUMAN	SLC25A12	2648.69	2911.93	3403	3257.95	1866.17	3148.12
144	O95707	O95707	RPP29_HUMAN	POP4	0	0	0	0	2460.91	0	1217.31	0	0		144	O75794	O75794	CD123_HUMAN	CDC123	118190	79674.3	101835	109006	108450	108102
145	O95714	O95714	HERC2_HUMAN	HERC2	0	0	0	5103.65	0	0	14508	57798.6	18895.3		145	O75821	O75821	EIF3G_HUMAN	EIF3G	1059.09	0	8661.6	0	5945.25	5929.96
146	O95926	O95926	SYF2_HUMAN	SYF2	25041.8	0	0	29017.4	0	0	31836.4	0	23560.8		146	O75822	O75822	EIF3J_HUMAN	EIF3J	27213.7	17744.5	20073.2	14394.9	12391.4	12540.2
147	O95983	O95983	MBD3_HUMAN	MBD3	15479.8	0	5560.8	5861.21	0	7799.74	6564.67	12313.8	4902.75		147	O75828;P16152	O75828;P16152	CBR1_HUMAN;CBR3_HUMAN	CBR1;CBR3	1710.75	984.515	0	0	0	0
148	O96019	O96019	ACL6A_HUMAN	ACTL6A	25966.9	0	14902.8	14659	0	0	17132.1	32161.2	8747.44		148	O75920	O75920	SERF1_HUMAN	SERF1B	1345.04	2685.17	2986.71	4721.19	3340.02	3287.52
149	P00390	P00390	GSHR_HUMAN	GSR	2377.54	0	0	0	0	0	1826.43	0	1180.47		149	O75934	O75934	SPF27_HUMAN	BCAS2	3064.69	3128.91	4270.66	2765.22	2230.86	2858.71
150	P00492	P00492	HPRT_HUMAN	HPRT1	4259.58	0	0	0	10351.3	0	5072.84	0	5694.59		150	O75937	O75937	DNJC8_HUMAN	DNAJC8	325989	187991	183889	234174	220549	167879
151	P01008	P01008	ANT3_HUMAN	SERPINC1	31593.4	31683.5	29875.1	28873.2	40081.7	0	39353.6	36110	29933.2		151	O75940	O75940	SPF30_HUMAN	SMNDC1	329354	335108	320737	396272	332894	286280
152	P01040	P01040	CYTA_HUMAN	CSTA	91052.7	0	151911	51118.8	224851	321449	101796	51594.9	58784.6		152	O76003	O76003	GLRX3_HUMAN	GLRX3	0	1231.04	1576.67	0	1196.6	0
153	P01116	P01116	RASK_HUMAN	KRAS	8166.05	0	5832.46	10170.1	13724	0	8892.03	7946.31	5398.71		153	O76013	O76013	KRT36_HUMAN	KRT36	0	0	0	0	0	0
154	P02042;P68871	P02042;P68871	HBB_HUMAN;HBD_HUMAN	HBB;HBD	5204.4	0	0	3619.56	7407.43	0	4716.26	0	7024.78		154	O76021	O76021	RL1D1_HUMAN	RSL1D1	13339.4	11136.5	9934.25	8976.31	9206.42	7315.79
155	P02533	P02533	K1C14_HUMAN	KRT14	109869	164422	614883	97437.4	3.40149e+06	1.99538e+06	137560	840432	155745		155	O76031	O76031	CLPX_HUMAN	CLPX	12737.5	4976.22	6550.5	5541.1	6017.92	3855.87
156	P02538	P02538	K2C6A_HUMAN	KRT6A	188516	109740	439821	92203.1	4.29318e+06	645727	177801	1.3902e+06	50248.5		156	O76094	O76094	SRP72_HUMAN	SRP72	182041	141384	131032	165992	140881	132288
157	P02765	P02765	FETUA_HUMAN	AHSG	0	0	0	3765.14	19356.6	0	19476.3	0	13864.1		157	O94776	O94776	MTA2_HUMAN	MTA2	52239.6	55215.3	61305.3	71255.3	65646.6	61104.9
158	P02768	P02768	ALBU_HUMAN	ALB	1.01445e+07	9.22161e+06	8.09769e+06	7.65621e+06	1.91255e+07	1.26029e+07	8.36155e+06	9.51688e+06	9.09124e+06		158	O94782	O94782	UBP1_HUMAN	USP1	27043.9	18578.6	21617.6	21802.4	17705.3	18179.5
159	P02787	P02787	TRFE_HUMAN	TF	4088.88	0	0	4652.97	9711.95	0	1704.47	0	7254.08		159	O94813	O94813	SLIT2_HUMAN	SLIT2	6377.92	8556.88	11426.7	11531.2	9991.46	10001.7
160	P02788	P02788	TRFL_HUMAN	LTF	10703.7	0	15107.4	9829.66	23690.2	15779	13179.7	21120.3	10614.1		160	O94822	O94822	LTN1_HUMAN	LTN1	37782.3	33359.2	30385.1	33302.6	29115	29060.2
161	P04040	P04040	CATA_HUMAN	CAT	13759.4	0	32465.9	16375.4	154827	193034	35388	20354.2	40434.8		161	O94842	O94842	TOX4_HUMAN	TOX4	3505.39	2050.84	2098.17	2646.8	1027.25	1662.49
162	P04075	P04075	ALDOA_HUMAN	ALDOA	114842	47203.7	37216.3	6545.99	23106.3	24435.7	9071.77	19710.4	10850.8		162	O94874	O94874	UFL1_HUMAN	UFL1	232136	220106	222185	249121	230813	238876
163	P04080	P04080	CYTB_HUMAN	CSTB	36147	66546.9	0	30485.5	48667.4	0	71276.9	0	85120.6		163	O94905	O94905	ERLN2_HUMAN	ERLIN2	91882.4	141615	122141	8536.6	0	11394.3
164	P04150	P04150	GCR_HUMAN	NR3C1	8711.48	0	0	0	0	0	4646.7	0	5900.03		164	O94906	O94906	PRP6_HUMAN	PRPF6	0	1022.51	860.567	0	550.054	1208.45
165	P04259	P04259	K2C6B_HUMAN	KRT6B	34683.1	0	64322.7	12273.3	556234	93149.8	31116.1	259159	11383.1		165	O94913	O94913	PCF11_HUMAN	PCF11	79138.1	100897	95415.4	104197	98707.4	99981.9
166	P04264	P04264	K2C1_HUMAN	KRT1	6.23967e+06	9.23331e+06	1.05558e+07	1.93094e+06	1.24723e+08	6.74801e+07	8.36331e+06	1.95348e+07	1.43141e+07		166	O94941	O94941	RNF37_HUMAN	UBOX5	0	0	0	0	0	0
167	P04406	P04406	G3P_HUMAN	GAPDH	168794	665518	50468.5	58110.1	592262	768649	150969	163859	49894.2		167	O94953	O94953	KDM4B_HUMAN	KDM4B	0	0	0	609.966	765.206	0
168	P04637	P04637	P53_HUMAN	TP53	78472.8	89565.3	73528.7	65224.3	116952	72380.5	72427.7	86910.3	60140.1		168	O94966	O94966	UBP19_HUMAN	USP19	2818.82	5051	6601.93	0	0	0
169	P04792	P04792	HSPB1_HUMAN	HSPB1	0	0	20001.9	10002.7	54488.6	63139	16386.4	0	15087.9		169	O94992	O94992	HEXI1_HUMAN	HEXIM1	53560.2	46552.9	44420.4	49758.5	47735.1	46225.5
170	P04843	P04843	RPN1_HUMAN	RPN1	15347	0	0	9107.02	24100.1	0	13826.2	0	8998.24		170	O95071	O95071	UBR5_HUMAN	UBR5	339592	418780	336339	60462.2	23256.7	0
171	P04844	P04844	RPN2_HUMAN	RPN2	0	0	3480.14	0	2273.12	0	1610.23	0	1472.51		171	O95104	O95104	SCAF4_HUMAN	SCAF4	2765.43	2022.86	3155.01	1280.3	2342.99	2068.13
172	P04908;P0C0S8;P20671;Q16777;Q6FI13;Q7L7L0;Q93077;Q96KK5;Q99878;Q9BTM1	P04908;P0C0S8;P20671;Q16777;Q6FI13;Q7L7L0;Q93077;Q96KK5;Q99878;Q9BTM1	H2A1B_HUMAN;H2A1C_HUMAN;H2A1D_HUMAN;H2A1H_HUMAN;H2A1J_HUMAN;H2A1_HUMAN;H2A2A_HUMAN;H2A2C_HUMAN;H2A3_HUMAN;H2AJ_HUMAN	H2AC12;H2AC14;H2AC17;H2AC19;H2AC20;H2AC25;H2AC6;H2AC7;H2AC8;H2AJ	14810.1	0	22225	27968.1	38562.6	0	27434.7	20972	23760.9		172	O95202	O95202	LETM1_HUMAN	LETM1	36626.9	19489.2	20603.4	20898.2	14774.2	14580.9
173	P05023	P05023	AT1A1_HUMAN	ATP1A1	0	0	4819.16	2490.49	0	0	3435.26	0	2946		173	O95218	O95218	ZRAB2_HUMAN	ZRANB2	17883.4	16779.2	13460.3	19824.5	17073.6	16661
174	P05089	P05089	ARGI1_HUMAN	ARG1	9729.33	17928.6	37973.2	15778.3	164268	160693	29222.3	63190.3	21935.7		174	O95232	O95232	LC7L3_HUMAN	LUC7L3	320698	494160	478449	454372	527487	646228
175	P05109	P05109	S10A8_HUMAN	S100A8	6770.91	0	11382.6	5320.91	102183	52554.8	13646.8	0	12467.4		175	O95239	O95239	KIF4A_HUMAN	KIF4A	62835	33560.4	30011.2	42756.6	35292.2	30768.4
176	P05114	P05114	HMGN1_HUMAN	HMGN1	285176	178758	380920	650462	558616	405514	595846	251232	445401		176	O95292	O95292	VAPB_HUMAN	VAPB	3551.24	0	2661.43	1218.32	2870.09	3037.87
177	P05141	P05141	ADT2_HUMAN	SLC25A5	2.10861e+06	1.78129e+06	1.67268e+06	1.98846e+06	1.95364e+06	1.6762e+06	1.86008e+06	1.69712e+06	2.11615e+06		177	O95347	O95347	SMC2_HUMAN	SMC2	3768.82	1989.78	3364.84	0	1717.35	0
178	P05165	P05165	PCCA_HUMAN	PCCA	1.85034e+06	1.91844e+06	1.8018e+06	1.29483e+06	883171	1.44528e+06	1.08763e+06	1.21539e+06	1.05849e+06		178	O95373	O95373	IPO7_HUMAN	IPO7	761938	652631	736869	601073	665063	569253
179	P05166	P05166	PCCB_HUMAN	PCCB	726188	857706	897960	608422	395625	657031	442708	448721	498758		179	O95376	O95376	ARI2_HUMAN	ARIH2	0	7439.81	0	0	0	0
180	P05198	P05198	IF2A_HUMAN	EIF2S1	1.56433e+06	1.29222e+06	1.18891e+06	1.42845e+06	1.23616e+06	1.25979e+06	1.34818e+06	1.22682e+06	1.19272e+06		180	O95391	O95391	SLU7_HUMAN	SLU7	101905	128694	118868	117618	125451	129817
181	P05204;Q15651	P05204;Q15651	HMGN2_HUMAN;HMGN3_HUMAN	HMGN2;HMGN3	0	29806.6	17090.9	11484.5	16428.7	16041.5	8847.67	11579.4	12079.1		181	O95409	O95409	ZIC2_HUMAN	ZIC2	17520.1	15421.3	18374.3	13734.3	13689.2	14160.2
182	P05386	P05386	RLA1_HUMAN	RPLP1	4925.26	0	0	5525.35	0	0	6798.44	0	10928.6		182	O95470	O95470	SGPL1_HUMAN	SGPL1	48630.3	31857.2	26952	30785.9	36638.5	32157.5
183	P05387	P05387	RLA2_HUMAN	RPLP2	69626.6	30423.1	46058.5	27852.5	61038.6	93899.7	51559.8	76439.1	92201		183	O95573	O95573	ACSL3_HUMAN	ACSL3	2651.17	0	717.432	0	957.875	0
184	P05388	P05388	RLA0_HUMAN	RPLP0	76198.5	121302	61728.8	20630.9	57385.6	50624.3	33641.7	66631.4	51577.7		184	O95602	O95602	RPA1_HUMAN	POLR1A	27617.7	36651.6	45032.2	32837.1	40948.4	40547.7
185	P05455	P05455	LA_HUMAN	SSB	0	23590.8	8628.36	3665.61	0	0	3428.47	0	2289.2		185	O95707	O95707	RPP29_HUMAN	POP4	1504	883.364	885.012	0	860.695	0
186	P05783	P05783	K1C18_HUMAN	KRT18	6536.74	0	0	0	10658.5	0	2016.11	0	1626.66		186	O95714	O95714	HERC2_HUMAN	HERC2	0	3368.18	2231.22	0	2320.71	0
187	P05976;P08590	P05976;P08590	MYL1_HUMAN;MYL3_HUMAN	MYL1;MYL3	13898.9	0	0	17413.5	0	13265.9	0	11572.1	0		187	O95782	O95782	AP2A1_HUMAN	AP2A1	3750.57	4973.32	5538.45	3459.96	3673.68	5312.32
188	P06454	P06454	PTMA_HUMAN	PTMA	453994	364874	143177	7035.12	59866.3	84009.5	2463.58	43272.6	2949.17		188	O95793	O95793	STAU1_HUMAN	STAU1	1575.9	960.852	751.281	0	0	0
189	P06493	P06493	CDK1_HUMAN	CDK1	7479.21	0	9763.92	6456.26	6007.82	0	5540.65	8581.69	3089.3		189	O95819	O95819	M4K4_HUMAN	MAP4K4	7431.91	0	5034.31	8458.84	8066.52	7879.1
190	P06702	P06702	S10A9_HUMAN	S100A9	12068.4	0	0	0	80988.7	94248.6	13989.6	0	6896.68		190	O95831	O95831	AIFM1_HUMAN	AIFM1	1630.26	0	0	0	0	0
191	P06733	P06733	ENOA_HUMAN	ENO1	1.05838e+06	1.27114e+06	559845	60102.5	234124	219800	33919.7	129561	18962.1		191	O95867	O95867	LY66C_HUMAN	LY6G6C	0	0	0	0	0	0
192	P06748	P06748	NPM_HUMAN	NPM1	198767	212031	326148	250137	777985	188545	327662	176239	158916		192	O95926	O95926	SYF2_HUMAN	SYF2	12862.1	10510	11054.7	19305.9	12886.4	12595.3
193	P06753	P06753	TPM3_HUMAN	TPM3	14278.9	10339.6	0	1068.99	14048.4	23835.9	3966.84	0	3833.9		193	O95969	O95969	SG1D2_HUMAN	SCGB1D2	3805.23	29311.7	0	5492.43	0	0
194	P06899;P23527;P33778;Q16778;Q8N257	P06899;P23527;P33778;Q16778;Q8N257	H2B1B_HUMAN;H2B1J_HUMAN;H2B1O_HUMAN;H2B2E_HUMAN;H2B3B_HUMAN	H2BC11;H2BC17;H2BC21;H2BC26;H2BC3	47627.2	71804.9	56466	65212.1	163204	63469.7	112656	121514	60707.5		194	O95983	O95983	MBD3_HUMAN	MBD3	15207.5	15993.7	20947.2	15378.2	20047.2	11787.7
195	P07237	P07237	PDIA1_HUMAN	P4HB	0	0	0	0	0	0	2924.12	0	1622.59		195	O95985	O95985	TOP3B_HUMAN	TOP3B	0	935.292	443.733	530.628	394.741	245.54
196	P07339	P07339	CATD_HUMAN	CTSD	16194.2	0	22533.3	14944.2	144661	155906	18354.2	0	14608.7		196	O96019	O96019	ACL6A_HUMAN	ACTL6A	7643.48	5662.59	5731.11	3880.1	6046.33	6423.3
197	P07355	P07355	ANXA2_HUMAN	ANXA2	145606	117507	132503	120375	379542	251672	116468	210345	91092.9		197	P00338	P00338	LDHA_HUMAN	LDHA	0	1064.03	0	3536.18	841.411	1091.56
198	P07384	P07384	CAN1_HUMAN	CAPN1	12072.7	0	14515.7	11083.8	23920.7	24285.6	8900.22	14462	8291.68		198	P00403	P00403	COX2_HUMAN	MT-CO2	1808.45	1076.61	984.551	860.358	0	1173.78
199	P07437	P07437	TBB5_HUMAN	TUBB	245150	299201	245062	242050	367135	260114	267883	301581	208219		199	P00491	P00491	PNPH_HUMAN	PNP	0	1092.54	0	1382.62	0	0
200	P07814	P07814	SYEP_HUMAN	EPRS1	14104.4	0	22469.7	19095.6	44210.4	30257.2	23387	0	12307.2		200	P00734	P00734	THRB_HUMAN	F2	1405.78	0	1421.31	2384.89	0	2736.44
201	P07900	P07900	HS90A_HUMAN	HSP90AA1	0	0	0	8051.98	39292.6	15473.3	6505.15	0	5275.17		201	P01008	P01008	ANT3_HUMAN	SERPINC1	11153.2	9801.31	8287.03	12355	9887.66	10669.5
202	P07919	P07919	QCR6_HUMAN	UQCRH	0	0	0	2665.76	0	0	1808.22	0	0		202	P01040	P01040	CYTA_HUMAN	CSTA	51669.2	276707	49429.1	241419	106534	59088.2
203	P08238	P08238	HS90B_HUMAN	HSP90AB1	152541	146261	84840.4	52912.1	179859	95968.8	51726.8	55045.8	32531.5		203	P01116	P01116	RASK_HUMAN	KRAS	27498.5	18075	20508.4	20517.9	17474.5	17612.6
204	P08240	P08240	SRPRA_HUMAN	SRPRA	206732	223168	184614	182658	311104	187802	225800	211263	180653		204	P01834	P01834	IGKC_HUMAN	IGKC	87162.1	12995.6	0	834683	228369	26537.7
205	P08574	P08574	CY1_HUMAN	CYC1	9364.94	0	0	10516.2	23766.3	0	14096	0	10363.2		205	P01857	P01857	IGHG1_HUMAN	IGHG1	161740	11988.5	0	179445	458903	32353.1
206	P08579	P08579	RU2B_HUMAN	SNRPB2	0	0	17541	9310.69	20525.8	5803	7480.04	21041	7154.97		206	P02042;P68871	P02042;P68871	HBB_HUMAN;HBD_HUMAN	HBB;HBD	1580.93	940.312	1238.07	2603.73	1275.72	1659.12
207	P08621	P08621	RU17_HUMAN	SNRNP70	9098.5	16599.5	12547.1	12211.1	24981.1	0	9109.57	21449.3	14987.6		207	P02533	P02533	K1C14_HUMAN	KRT14	7584.45	166214	27702.1	160784	36123	0
208	P08631	P08631	HCK_HUMAN	HCK	0	48919.1	35068.1	0	0	24905	44747.5	40854.9	36997.2		208	P02538	P02538	K2C6A_HUMAN	KRT6A	22935.2	48758	115077	203156	17088	11857.7
209	P08708	P08708	RS17_HUMAN	RPS17	114764	129205	75818.2	116019	217206	75092.8	104779	67114.8	120052		209	P02765	P02765	FETUA_HUMAN	AHSG	7878.15	19489.9	8598.48	55907.1	45242.3	50674.6
210	P08779	P08779	K1C16_HUMAN	KRT16	254572	270174	825829	119158	8.66335e+06	2.43655e+06	260700	1.57679e+06	132454		210	P02768	P02768	ALBU_HUMAN	ALB	1.97685e+06	2.1128e+06	1.94369e+06	2.3608e+06	1.61618e+06	1.77392e+06
211	P09429	P09429	HMGB1_HUMAN	HMGB1	2.34948e+06	1.99886e+06	2.17108e+06	3.14495e+06	5.29741e+06	1.81959e+06	3.42276e+06	2.09058e+06	1.80853e+06		211	P02788	P02788	TRFL_HUMAN	LTF	0	3555.06	3198.51	3272.93	1959.81	0
212	P09493	P09493	TPM1_HUMAN	TPM1	0	0	0	2387.02	7822.28	0	11260	0	9381.91		212	P02810	P02810	PRPC_HUMAN	PRH2	0	0	0	0	0	0
213	P09543	P09543	CN37_HUMAN	CNP	37264.7	52232.8	53583.6	45554	65769.3	68892.3	51264.3	76551.2	36051.3		213	P04040	P04040	CATA_HUMAN	CAT	12057.8	17980	7455.17	24853.5	0	6488.52
214	P09661	P09661	RU2A_HUMAN	SNRPA1	15236.9	16595.3	15100.7	19770.2	39049.7	22757.8	19191.6	51606.1	12746.8		214	P04062	P04062	GBA1_HUMAN	GBA1	0	926.812	0	0	0	0
215	P09874	P09874	PARP1_HUMAN	PARP1	2.71552e+07	2.82237e+07	3.06177e+07	2.94735e+07	2.25583e+07	2.7768e+07	2.8842e+07	2.78695e+07	3.20471e+07		215	P04075	P04075	ALDOA_HUMAN	ALDOA	687.901	0	0	0	0	1916.14
216	P09884	P09884	DPOLA_HUMAN	POLA1	0	0	0	0	0	0	10021.5	0	9315.25		216	P04080	P04080	CYTB_HUMAN	CSTB	10437.6	12411	12466	9499.95	12425.4	10321.6
217	P09936	P09936	UCHL1_HUMAN	UCHL1	0	15235.2	0	11878.3	19917.9	20271.1	64776.8	83571.6	93375.8		217	P04259	P04259	K2C6B_HUMAN	KRT6B	0	4666.43	9722.61	10671.2	0	2058.1
218	P0C0S5;Q71UI9	P0C0S5;Q71UI9	H2AV_HUMAN;H2AZ_HUMAN	H2AZ1;H2AZ2	1.08112e+06	1.10528e+06	727760	744909	1.32612e+06	857815	1.24804e+06	766740	690638		218	P04264	P04264	K2C1_HUMAN	KRT1	1.32852e+06	4.75223e+06	474917	8.63598e+06	2.59399e+06	204869
219	P0CG47;P0CG48	P0CG47;P0CG48	UBB_HUMAN;UBC_HUMAN	UBB;UBC	3.03956e+07	3.64983e+07	2.228e+07	3.35481e+07	2.70749e+07	6.58949e+07	8.14337e+07	1.08109e+08	7.82846e+07		219	P04406	P04406	G3P_HUMAN	GAPDH	27300.1	32474.5	14624.6	62036.7	20819.2	13937.1
220	P0DMV8;P0DMV9	P0DMV8;P0DMV9	HS71A_HUMAN;HS71B_HUMAN	HSPA1A;HSPA1B	1.42107e+06	1.39252e+06	1.38263e+06	1.32419e+06	1.26284e+06	1.43617e+06	2.20925e+06	2.4919e+06	2.3865e+06		220	P04632	P04632	CPNS1_HUMAN	CAPNS1	2150.59	3421.59	2000.49	2877.39	3487.99	2939.28
221	P0DP23;P0DP24;P0DP25	P0DP23;P0DP24;P0DP25	CALM1_HUMAN;CALM2_HUMAN;CALM3_HUMAN	CALM1;CALM2;CALM3	29050.6	18051.9	14781	2916.98	16510.1	0	3064.49	8208.03	3428.58		221	P04637	P04637	P53_HUMAN	TP53	63640.8	63134.6	72307.1	62353.2	74525.3	66505.3
222	P0DPB6	P0DPB6	RPAC2_HUMAN	POLR1D	0	0	1935.92	2347.25	0	0	3130.72	0	2715.89		222	P04792	P04792	HSPB1_HUMAN	HSPB1	13938.9	22659.1	21333.4	31108.6	15674.5	20646.1
223	P10412	P10412	H14_HUMAN	H1-4	680879	633989	487129	594302	773550	554389	869859	530747	624766		223	P04843	P04843	RPN1_HUMAN	RPN1	44363.7	16176.5	24433	21960.5	20542.8	17211.1
224	P10599	P10599	THIO_HUMAN	TXN	59820.9	82827.2	84254.9	57683.7	398805	577411	154395	184013	227915		224	P04844	P04844	RPN2_HUMAN	RPN2	6266.77	5285.32	6870.39	9529	5290.09	4097.44
225	P10809	P10809	CH60_HUMAN	HSPD1	922020	7.02164e+06	2.78684e+06	936505	3.91923e+06	3.86378e+06	652320	747699	76567.3		225	P04908;P0C0S8;P20671;Q16777;Q6FI13;Q7L7L0;Q93077;Q96KK5;Q99878;Q9BTM1	P04908;P0C0S8;P20671;Q16777;Q6FI13;Q7L7L0;Q93077;Q96KK5;Q99878;Q9BTM1	H2A1B_HUMAN;H2A1C_HUMAN;H2A1D_HUMAN;H2A1H_HUMAN;H2A1J_HUMAN;H2A1_HUMAN;H2A2A_HUMAN;H2A2C_HUMAN;H2A3_HUMAN;H2AJ_HUMAN	H2AC12;H2AC14;H2AC17;H2AC19;H2AC20;H2AC25;H2AC6;H2AC7;H2AC8;H2AJ	86657.1	8868.82	42227.8	37458.6	13302	3885.92
226	P11021	P11021	BIP_HUMAN	HSPA5	141817	184166	172850	238390	248621	386752	174129	140418	174446		226	P05023	P05023	AT1A1_HUMAN	ATP1A1	69840	50322.6	51106.7	60172	50626.2	44342.6
227	P11142	P11142	HSP7C_HUMAN	HSPA8	1.7711e+06	1.92104e+06	1.80879e+06	3.06063e+06	2.35226e+06	3.24132e+06	2.87614e+06	3.02546e+06	2.98848e+06		227	P05089	P05089	ARGI1_HUMAN	ARG1	0	14462.2	3973.52	18344.4	7656.93	0
228	P11171	P11171	EPB41_HUMAN	EPB41	47559.1	67143.6	52592	50983.3	72544.6	57850.2	54650.8	84961.4	56936.7		228	P05090	P05090	APOD_HUMAN	APOD	0	3151.19	0	16612.8	0	0
229	P11233	P11233	RALA_HUMAN	RALA	0	16440	3939.32	5566.03	11454.8	0	4200.88	0	2780.21		229	P05091	P05091	ALDH2_HUMAN	ALDH2	5280.76	6313.11	5628.08	5286.84	5866.29	5829.82
230	P11387	P11387	TOP1_HUMAN	TOP1	502979	529314	541959	415453	1.48857e+06	566444	484148	637193	567200		230	P05109	P05109	S10A8_HUMAN	S100A8	4977.48	15741.6	0	12857.6	3645.29	0
231	P11388	P11388	TOP2A_HUMAN	TOP2A	0	0	3036.27	1655.19	5322.94	0	3070.97	0	2179.8		231	P05114	P05114	HMGN1_HUMAN	HMGN1	79101.8	74107.3	124196	68345.7	104945	91013.9
232	P11498	P11498	PYC_HUMAN	PC	1.72788e+06	1.75564e+06	1.83373e+06	1.87999e+06	776776	1.54633e+06	1.29783e+06	1.23661e+06	1.57932e+06		232	P05141	P05141	ADT2_HUMAN	SLC25A5	2.05002e+06	1.67679e+06	1.67359e+06	1.55182e+06	1.52872e+06	1.50931e+06
233	P11940;Q9H361	P11940;Q9H361	PABP1_HUMAN;PABP3_HUMAN	PABPC1;PABPC3	8601.29	14212	0	6606.37	38034.6	0	13078.2	0	9453.52		233	P05165	P05165	PCCA_HUMAN	PCCA	804486	910706	999420	947550	1.04298e+06	1.07833e+06
234	P12081;P49590	P12081;P49590	HARS1_HUMAN;SYHM_HUMAN	HARS1;HARS2	0	0	0	1568.57	10326	7507.84	1900.55	0	0		234	P05166	P05166	PCCB_HUMAN	PCCB	453996	487368	539412	473210	524997	564383
235	P12235	P12235	ADT1_HUMAN	SLC25A4	128991	101312	96471.7	90665.5	99960.4	82315.4	82881.4	93176.6	114975		235	P05198	P05198	IF2A_HUMAN	EIF2S1	773337	820271	868813	819529	869540	806303
236	P12236	P12236	ADT3_HUMAN	SLC25A6	132112	92096.8	80214.6	54080.4	95435.1	64036.1	30232	122046	56621.3		236	P05204;Q15651	P05204;Q15651	HMGN2_HUMAN;HMGN3_HUMAN	HMGN2;HMGN3	13535.9	0	13913.1	0	13994.4	0
237	P12273	P12273	PIP_HUMAN	PIP	18528.5	0	5359.48	5362.89	75652.8	20169.6	6762.18	0	6615.99		237	P05386	P05386	RLA1_HUMAN	RPLP1	3844.8	4626.05	3426.28	3238.07	0	1830.67
238	P12277	P12277	KCRB_HUMAN	CKB	121579	134464	30472	2317.59	19372.1	7383.61	1659.17	14408.5	1877.56		238	P05387	P05387	RLA2_HUMAN	RPLP2	28120.3	81561.3	51021.7	21046.6	21168.3	16698.6
239	P12956	P12956	XRCC6_HUMAN	XRCC6	9031.51	12129.5	7467.91	5235.02	16386.5	5787.99	6077.27	7491.54	3164.13		239	P05388	P05388	RLA0_HUMAN	RPLP0	34995	91535.8	59920.4	22639.1	24868.9	22535.8
240	P13010	P13010	XRCC5_HUMAN	XRCC5	2633.31	3105.15	2750.01	3008.15	3993.46	0	4390.33	7482.26	1615.81		240	P05455	P05455	LA_HUMAN	SSB	3328.8	1906.95	1373.33	2961.89	2326.42	0
241	P13639	P13639	EF2_HUMAN	EEF2	84017.5	94735.2	39131.8	30730.8	118909	63674.8	53012.2	0	48473.9		241	P05976;P08590	P05976;P08590	MYL1_HUMAN;MYL3_HUMAN	MYL1;MYL3	7035.32	8319.66	7024.59	8172.48	9454.41	6841.24
242	P13645	P13645	K1C10_HUMAN	KRT10	4.49833e+06	2.59526e+06	8.20105e+06	5.39646e+06	7.86776e+07	3.99591e+07	1.48168e+07	1.68621e+07	981853		242	P06396	P06396	GELS_HUMAN	GSN	0	0	0	2535.33	0	743.078
243	P13647	P13647	K2C5_HUMAN	KRT5	393655	282994	996260	325422	1.04216e+07	5.73171e+06	673155	2.1681e+06	221808		243	P06454	P06454	PTMA_HUMAN	PTMA	0	5213.38	0	1196.8	1513.3	1705.28
244	P13693	P13693	TCTP_HUMAN	TPT1	0	4350.45	0	4181.96	0	0	3257.47	2461.95	2595.24		244	P06493	P06493	CDK1_HUMAN	CDK1	9934.43	9119.91	6403.72	11396.9	8403.47	5336.74
245	P13716	P13716	HEM2_HUMAN	ALAD	0	0	0	0	0	19247.9	0	0	0		245	P06576	P06576	ATPB_HUMAN	ATP5F1B	3980.39	4827.36	3049.58	2655.57	4379.04	1720.81
246	P13797	P13797	PLST_HUMAN	PLS3	6503.67	13022.9	6265	10042.3	13743.4	10765.1	14111.5	25735.9	9461.09		246	P06702	P06702	S10A9_HUMAN	S100A9	1741.8	10162.4	0	9878.43	1507.52	2165.98
247	P13984	P13984	T2FB_HUMAN	GTF2F2	329846	335174	411879	373120	496720	374615	395095	408949	294616		247	P06733	P06733	ENOA_HUMAN	ENO1	0	1911.62	14023.6	3554.12	2071.43	0
248	P14174	P14174	MIF_HUMAN	MIF	124303	153795	219509	270298	292725	202958	323223	234381	320823		248	P06748	P06748	NPM_HUMAN	NPM1	383294	151069	138359	186678	162915	123407
249	P14618	P14618	KPYM_HUMAN	PKM	416397	400880	167091	10836.4	83165.2	48206.8	9157.19	50371.6	5000.89		249	P06753	P06753	TPM3_HUMAN	TPM3	1822.79	2151.3	1530.37	0	1046.36	0
250	P14678;P63162	P14678;P63162	RSMB_HUMAN;RSMN_HUMAN	SNRPB;SNRPN	22164.4	13061.3	0	19137.7	30718.4	29957.4	20860.5	11180.3	17469.1		250	P07339	P07339	CATD_HUMAN	CTSD	2688.12	11820.4	1827.06	20140.1	3224.06	3065.89
251	P14735	P14735	IDE_HUMAN	IDE	0	0	0	3133.61	61764.5	0	80105.9	136893	92174.6		251	P07355	P07355	ANXA2_HUMAN	ANXA2	124053	95434.3	85979.4	133808	79295	70037.8
252	P14923	P14923	PLAK_HUMAN	JUP	58142.3	138052	94120.4	29013.6	629697	286964	54140.2	146136	75667.6		252	P07384	P07384	CAN1_HUMAN	CAPN1	36795.9	27777	36034.5	29259.9	22908.6	31262.4
253	P15144	P15144	AMPN_HUMAN	ANPEP	0	0	0	16334.6	0	0	6520.29	0	4016.94		253	P07437	P07437	TBB5_HUMAN	TUBB	352169	368784	417991	719872	584974	568736
254	P15170	P15170	ERF3A_HUMAN	GSPT1	0	0	0	1697.38	7422.56	0	2214.48	4161.49	1047.73		254	P07602	P07602	SAP_HUMAN	PSAP	0	12456.2	5145.54	8889.09	0	4018.41
255	P15311	P15311	EZRI_HUMAN	EZR	592858	488330	658330	722903	1.02672e+06	526204	935536	662662	505324		255	P07814	P07814	SYEP_HUMAN	EPRS1	13844.9	9258.21	5191.79	9746.96	8734.13	7004.81
256	P15374	P15374	UCHL3_HUMAN	UCHL3	63278.4	120032	39814	34652.6	0	74989	132318	197918	202104		256	P07900	P07900	HS90A_HUMAN	HSP90AA1	10512	7692.23	8063.09	12465.9	12332.4	9193.29
257	P15880	P15880	RS2_HUMAN	RPS2	59584.5	37745.1	33883.2	59413.9	80312.4	58809.1	74589.8	64377.4	53751.8		257	P07919	P07919	QCR6_HUMAN	UQCRH	12929.6	8607.35	9003.85	7712.29	6748.88	6797.63
258	P15924	P15924	DESP_HUMAN	DSP	208085	179888	231924	72767.8	1.6283e+06	1.05379e+06	146099	324156	166965		258	P07942	P07942	LAMB1_HUMAN	LAMB1	0	5106.43	4418.38	0	4319.5	4017.36
259	P16401	P16401	H15_HUMAN	H1-5	6183.41	5981.59	4527.82	5916.62	8782.81	0	7607.08	0	2809.61		259	P08047	P08047	SP1_HUMAN	SP1	0	1459.02	993.001	956.981	0	1337.76
260	P16402	P16402	H13_HUMAN	H1-3	5990.7	10194.9	15838	10917.1	0	10494.6	10017.8	0	6985.99		260	P08134;P61586;P62745	P08134;P61586;P62745	RHOA_HUMAN;RHOB_HUMAN;RHOC_HUMAN	RHOA;RHOB;RHOC	75.3315	0	0	0	0	0
261	P17028	P17028	ZNF24_HUMAN	ZNF24	18639.5	0	23053.5	16239.2	15232.3	0	18503.2	16632.7	10870.6		261	P08195	P08195	4F2_HUMAN	SLC3A2	628.171	0	0	0	667.217	427.707
262	P17029	P17029	ZKSC1_HUMAN	ZKSCAN1	0	0	4273.77	4305.84	0	0	4249.44	0	3772.31		262	P08238	P08238	HS90B_HUMAN	HSP90AB1	77367.5	57388.7	50108	95752.3	84198.2	72071.6
263	P17096	P17096	HMGA1_HUMAN	HMGA1	212291	145617	311400	231721	392927	173301	225213	180313	180233		263	P08240	P08240	SRPRA_HUMAN	SRPRA	276630	223321	219014	238664	245912	207429
264	P17480	P17480	UBF1_HUMAN	UBTF	80669.6	98866.2	126153	92718.3	164459	90771.8	118164	130328	104716		264	P08574	P08574	CY1_HUMAN	CYC1	46941.8	22345.4	24819.6	19680.3	19487.5	14480.4
265	P17482	P17482	HXB9_HUMAN	HOXB9	34878.6	38292.8	31016	38452.1	47350.6	27129	34955.2	50897.3	31302.2		265	P08621	P08621	RU17_HUMAN	SNRNP70	5234.06	7112.47	5860.52	0	6547.43	6596.86
266	P17509	P17509	HXB6_HUMAN	HOXB6	13066.1	0	0	26476.7	24507.1	0	17912.8	0	8465.71		266	P08708	P08708	RS17_HUMAN	RPS17	210037	204709	197831	161926	164072	139196
267	P17844	P17844	DDX5_HUMAN	DDX5	88992.7	95742.4	115812	133310	297783	135084	163340	87930.9	87655.2		267	P08727	P08727	K1C19_HUMAN	KRT19	0	771.294	0	0	0	0
268	P17980	P17980	PRS6A_HUMAN	PSMC3	145169	0	7413.96	56645	35741	591072	101665	76512.9	104349		268	P08729	P08729	K2C7_HUMAN	KRT7	0	0	0	0	0	0
269	P17987	P17987	TCPA_HUMAN	TCP1	9985.97	0	16715.9	8684.91	15362.8	0	10895.8	0	7143.84		269	P08754;P19087;P38405;A8MTJ3;P04899;P09471;P11488;P63096;Q5JWF2	P08754;P19087;P38405;A8MTJ3;P04899;P09471;P11488;P63096;Q5JWF2	GNAI1_HUMAN;GNAI2_HUMAN;GNAI3_HUMAN;GNAL_HUMAN;GNAO_HUMAN;GNAS1_HUMAN;GNAT1_HUMAN;GNAT2_HUMAN;GNAT3_HUMAN	GNAI1;GNAI2;GNAI3;GNAL;GNAO1;GNAS;GNAT1;GNAT2;GNAT3	3755.14	1806.24	2169.73	3072.68	2314	1965.03
270	P18077	P18077	RL35A_HUMAN	RPL35A	0	8179.68	0	0	0	0	10490.6	30593.7	17633.6		270	P08779	P08779	K1C16_HUMAN	KRT16	28198.7	180439	256367	275632	45960.6	18118.8
271	P18124	P18124	RL7_HUMAN	RPL7	58710.4	38879.6	36366	24785.4	70139.5	77503.3	50389.8	92142.1	79786.4		271	P09012	P09012	SNRPA_HUMAN	SNRPA	11422.8	7584.91	9580.82	6121.08	6499.28	7728.69
272	P18206	P18206	VINC_HUMAN	VCL	0	0	0	0	0	16966	4242.27	0	5862.63		272	P09067;P20719	P09067;P20719	HXA5_HUMAN;HXB5_HUMAN	HOXA5;HOXB5	880.892	0	1203.77	2089.61	1022.84	0
273	P18615	P18615	NELFE_HUMAN	NELFE	11262.8	0	14485.8	12321	30242	19635.7	8017.16	0	10821.8		273	P09132	P09132	SRP19_HUMAN	SRP19	0	0	1840.85	0	1787.82	0
274	P18621	P18621	RL17_HUMAN	RPL17	77529.2	197698	98663.2	51581.4	96865.8	75348.4	61330.2	89793.5	63218.8		274	P09429	P09429	HMGB1_HUMAN	HMGB1	2.61512e+06	1.44103e+06	1.27107e+06	1.65482e+06	1.67439e+06	1.35382e+06
275	P18754	P18754	RCC1_HUMAN	RCC1	28125.3	37184.2	33739.4	29217.9	76726.4	0	36237.9	0	16984.6		275	P09543	P09543	CN37_HUMAN	CNP	59375.7	44822.8	51475.6	52768.4	48439	43585.4
276	P19338	P19338	NUCL_HUMAN	NCL	164285	83361.6	109849	75318.8	316864	91231.2	102802	75046.4	40091.2		276	P09651;A0A2R8Y4L2	P09651;A0A2R8Y4L2	RA1L3_HUMAN;ROA1_HUMAN	HNRNPA1;HNRNPA1L3	0	2415	2532.33	2622.42	0	0
277	P19388	P19388	RPAB1_HUMAN	POLR2E	0	0	5577.56	6205.6	0	13756.9	10014.3	9576.76	7996.22		277	P09661	P09661	RU2A_HUMAN	SNRPA1	38372.5	30221.5	40488.4	26176.7	26769.7	24139.9
278	P19447	P19447	ERCC3_HUMAN	ERCC3	40549.6	45764.3	50992.2	35334.7	61486.6	67096	38092.8	74845.5	44877.4		278	P09669	P09669	COX6C_HUMAN	COX6C	6604.83	3581.91	4448.63	0	4662.77	2156.37
279	P19525	P19525	E2AK2_HUMAN	EIF2AK2	0	7875.69	13899.6	13560	31433.5	0	13780.1	0	9181.14		279	P09874	P09874	PARP1_HUMAN	PARP1	1.14537e+07	1.36699e+07	1.11847e+07	1.21143e+07	1.27277e+07	1.25088e+07
280	P19622	P19622	HME2_HUMAN	EN2	12632	0	16009.2	10571	12512.8	16362.4	9453.53	0	12107.3		280	P09936	P09936	UCHL1_HUMAN	UCHL1	0	6066.32	5269.13	6300.04	3682.79	4404.97
281	P20042	P20042	IF2B_HUMAN	EIF2S2	1.25094e+06	1.31296e+06	1.62915e+06	1.659e+06	1.68352e+06	1.76473e+06	1.62521e+06	1.39557e+06	1.44623e+06		281	P0C0S5;Q71UI9	P0C0S5;Q71UI9	H2AV_HUMAN;H2AZ_HUMAN	H2AZ1;H2AZ2	407407	425439	373066	439950	436171	457792
282	P20290	P20290	BTF3_HUMAN	BTF3	689078	623190	718389	926088	1.39168e+06	700072	829780	630992	651876		282	P0C2W1	P0C2W1	FBSP1_HUMAN	FBXO45	58930.8	86374.4	79326.7	0	0	0
283	P20618	P20618	PSB1_HUMAN	PSMB1	17481.5	0	0	24440.7	31388	38818.3	39011.8	44367.8	33230.3		283	P0CG47;P0CG48	P0CG47;P0CG48	UBB_HUMAN;UBC_HUMAN	UBB;UBC	0	8332.22	2920.04	23915.9	20617.9	24904.7
284	P20930	P20930	FILA_HUMAN	FLG	10080.5	0	0	6293.83	130948	77643.9	15021.3	0	15095.5		284	P0DMV8;P0DMV9	P0DMV8;P0DMV9	HS71A_HUMAN;HS71B_HUMAN	HSPA1A;HSPA1B	590835	682222	691011	2.36382e+06	2.35971e+06	2.05396e+06
285	P21127	P21127	CD11B_HUMAN	CDK11B	383443	442077	357560	237542	139766	329928	238197	319618	419535		285	P0DP23;P0DP24;P0DP25	P0DP23;P0DP24;P0DP25	CALM1_HUMAN;CALM2_HUMAN;CALM3_HUMAN	CALM1;CALM2;CALM3	13457.8	17308.6	11438	16075.6	12715.3	8795.65
286	P21579	P21579	SYT1_HUMAN	SYT1	0	9150.3	0	0	0	0	2867.24	0	3031.75		286	P0DPB6	P0DPB6	RPAC2_HUMAN	POLR1D	4956.26	7565.08	8834.5	5423.38	8868.06	9700.95
287	P21741	P21741	MK_HUMAN	MDK	3103.14	0	0	2954.24	15264.5	0	7170.24	0	7075		287	P10155	P10155	RO60_HUMAN	RO60	859.499	1346.03	633.487	2541.87	0	0
288	P22061	P22061	PIMT_HUMAN	PCMT1	36278.8	19208	29805.9	22529.3	10649	39724.4	23461.3	58600.3	28583.2		288	P10321	P10321	HLAC_HUMAN	HLA-C	0	3296.7	1420.54	1975.35	2311.52	1658.5
289	P22087	P22087	FBRL_HUMAN	FBL	24920	44360.3	27568.9	29472.7	87392.9	28080.4	35235.6	39441.5	24653.2		289	P10412	P10412	H14_HUMAN	H1-4	419914	417162	340756	329943	346608	298446
290	P22102	P22102	PUR2_HUMAN	GART	0	0	5168.69	2183.98	0	0	9057.89	11150.9	8831.87		290	P10599	P10599	THIO_HUMAN	TXN	58718.3	68832.1	54084.2	78555.8	50459.6	47530.7
291	P22314	P22314	UBA1_HUMAN	UBA1	4.35742e+06	5.69844e+06	4.22459e+06	1.12605e+06	835728	1.17626e+06	1.64933e+07	2.31458e+07	2.22943e+07		291	P10809	P10809	CH60_HUMAN	HSPD1	48055.8	33934.8	39627.7	40836.1	35742	37159.3
292	P22735	P22735	TGM1_HUMAN	TGM1	0	0	0	0	36776.5	35077.1	8100.92	0	8707.29		292	P11021	P11021	BIP_HUMAN	HSPA5	293824	230456	256248	593279	536796	545415
293	P23193	P23193	TCEA1_HUMAN	TCEA1	47486.3	69052	63874	51817.1	95361.6	54947.9	44345.9	91256.4	33517.9		293	P11142	P11142	HSP7C_HUMAN	HSPA8	765948	796107	800512	3.08304e+06	2.91736e+06	2.71324e+06
294	P23246	P23246	SFPQ_HUMAN	SFPQ	132435	141011	85711.8	117015	382417	140773	126909	99307.6	56283.8		294	P11171	P11171	EPB41_HUMAN	EPB41	80977.1	77898.1	90713.6	89516.7	79348.5	73797.2
295	P23258;Q9NRH3	P23258;Q9NRH3	TBG1_HUMAN;TBG2_HUMAN	TUBG1;TUBG2	15872	15861.1	19403.4	16392.9	32466.5	0	12280.9	0	9590.83		295	P11233	P11233	RALA_HUMAN	RALA	22679.7	9292.32	12404.5	10281.7	9494.92	12090.7
296	P23284	P23284	PPIB_HUMAN	PPIB	1.95834e+07	2.06513e+07	2.03337e+07	2.11691e+07	2.00978e+07	2.17013e+07	2.20991e+07	2.06553e+07	1.99557e+07		296	P11279	P11279	LAMP1_HUMAN	LAMP1	0	0	0	1603.79	0	0
297	P23396	P23396	RS3_HUMAN	RPS3	120342	86442.7	114900	118239	282866	110674	161613	158164	125302		297	P11387	P11387	TOP1_HUMAN	TOP1	335386	354929	301283	352465	357507	351672
298	P23458	P23458	JAK1_HUMAN	JAK1	11635.3	13470.1	8295.1	9971.76	0	12799.3	10300.6	9958.32	9283.54		298	P11498	P11498	PYC_HUMAN	PC	839309	1.15781e+06	1.09787e+06	999371	1.11483e+06	1.262e+06
299	P23490	P23490	LORI_HUMAN	LORICRIN	0	0	0	0	84316.4	86145.5	0	13092.1	0		299	P11940	P11940	PABP1_HUMAN	PABPC1	22506.5	25757.2	24988	15157.5	17530.3	15333.2
300	P23511	P23511	NFYA_HUMAN	NFYA	0	0	0	7875.87	0	0	6324.41	12067	9819.36		300	P12081	P12081	HARS1_HUMAN	HARS1	9576.65	9327.16	5819.98	4292.2	4241.23	4967.16
301	P23528	P23528	COF1_HUMAN	CFL1	193011	130346	55495.4	15702.3	77252.2	36968.9	25515.8	0	25898.2		301	P12235	P12235	ADT1_HUMAN	SLC25A4	42784.8	34346.2	30357.3	29482.1	26594.9	23763.7
302	P23921	P23921	RIR1_HUMAN	RRM1	0	0	0	0	0	0	5734.69	13573	8482.41		302	P12236	P12236	ADT3_HUMAN	SLC25A6	222178	219294	192053	174416	166482	161530
303	P24534	P24534	EF1B_HUMAN	EEF1B2	34331.1	61255	47458.3	43588.2	116040	23399.9	73267.2	0	27005.3		303	P12273	P12273	PIP_HUMAN	PIP	10947.3	48256.1	3972.44	28476.1	6791.79	5881.35
304	P24941	P24941	CDK2_HUMAN	CDK2	0	0	0	1070.26	0	0	1403.99	0	1247.5		304	P12956	P12956	XRCC6_HUMAN	XRCC6	11455.1	7709.38	8784.69	9981.88	8617.32	7092.56
305	P25205	P25205	MCM3_HUMAN	MCM3	44904.6	49093.9	46104.8	34530.9	125269	39871.9	52010.3	54892.5	27557.2		305	P13010	P13010	XRCC5_HUMAN	XRCC5	1441.8	2391.34	2234.75	1905.56	1881.38	1244.5
306	P25311	P25311	ZA2G_HUMAN	AZGP1	28429	33181.6	19101.5	9911.71	86916.6	100723	24050.1	0	20589.2		306	P13473	P13473	LAMP2_HUMAN	LAMP2	0	0	0	0	490.664	0
307	P25398	P25398	RS12_HUMAN	RPS12	16950.8	27596.8	5685.5	1910.59	13066.4	8816.64	3982.73	11734.1	3176.35		307	P13639	P13639	EF2_HUMAN	EEF2	32779	28489.7	26759	46379.4	26094.6	28278
308	P25440	P25440	BRD2_HUMAN	BRD2	1.12598e+06	922313	1.03426e+06	811775	642771	840709	758079	908135	989493		308	P13645	P13645	K1C10_HUMAN	KRT10	1.31388e+06	5.58754e+06	386147	1.06151e+07	1.74237e+06	193710
309	P25490	P25490	TYY1_HUMAN	YY1	239708	192903	183244	289651	277227	226448	253885	207606	182189		309	P13646	P13646	K1C13_HUMAN	KRT13	0	2609.59	0	0	0	0
310	P25786	P25786	PSA1_HUMAN	PSMA1	0	0	0	20187.3	34100.8	25657.4	35612.3	70035.3	21471.1		310	P13647	P13647	K2C5_HUMAN	KRT5	59837.4	539482	113222	528977	93858.8	28935.2
311	P25787	P25787	PSA2_HUMAN	PSMA2	51326.9	49238.1	20672.3	5732.58	15392.8	0	7401.78	27539.8	8291.7		311	P13667	P13667	PDIA4_HUMAN	PDIA4	2164.5	1231.36	1715.65	1904.94	1108.4	0
312	P25788	P25788	PSA3_HUMAN	PSMA3	18957.1	0	16614.1	26745.4	41084.3	29703.5	39641.8	35801.3	32671.1		312	P13693	P13693	TCTP_HUMAN	TPT1	8333.75	5709.12	4537.77	7771.34	6196.55	4372.02
313	P25789	P25789	PSA4_HUMAN	PSMA4	15490	0	0	19421.3	80048.1	57282.3	47376.8	36361.7	32064.2		313	P13797	P13797	PLST_HUMAN	PLS3	5880.48	6027.54	8110.99	5449.73	8308.85	7867.09
314	P26038	P26038	MOES_HUMAN	MSN	305425	260215	398647	372604	647089	289566	528626	320637	262486		314	P13984	P13984	T2FB_HUMAN	GTF2F2	395233	340244	366525	334176	381009	343903
315	P26196	P26196	DDX6_HUMAN	DDX6	0	14987.3	9931.51	11390	0	0	10362.1	0	13225.6		315	P14174	P14174	MIF_HUMAN	MIF	510456	444416	438811	329116	303387	312946
316	P26358	P26358	DNMT1_HUMAN	DNMT1	178542	247215	208410	217335	409848	182260	283499	227964	145442		316	P14618	P14618	KPYM_HUMAN	PKM	7919.58	10129.9	5908.68	22731.7	10844.5	8937.71
317	P26368	P26368	U2AF2_HUMAN	U2AF2	114970	111261	151735	84636.5	85675.3	86623.7	67620.4	102809	85327.9		317	P14678;P63162	P14678;P63162	RSMB_HUMAN;RSMN_HUMAN	SNRPB;SNRPN	24877.6	18716.4	20202.3	17444.5	17539.6	14448
318	P26373	P26373	RL13_HUMAN	RPL13	41686.1	44593.8	31550.6	13282.3	37446.9	26488.6	19838	36208.5	30685.7		318	P14735	P14735	IDE_HUMAN	IDE	0	2732.98	0	19239.1	15546.2	14356.4
319	P26583	P26583	HMGB2_HUMAN	HMGB2	1.07813e+06	923676	1.23547e+06	862033	2.58886e+06	1.31202e+06	1.03888e+06	1.32081e+06	536825		319	P14868	P14868	SYDC_HUMAN	DARS1	9732.88	5144.9	5558.94	6932.21	4228.96	6245.41
320	P26599	P26599	PTBP1_HUMAN	PTBP1	21106.3	0	14858.9	27454.6	94604.6	26636.5	30969.2	0	20785.3		320	P14923	P14923	PLAK_HUMAN	JUP	0	41052.5	20320.8	154316	20244.4	0
321	P26639	P26639	SYTC_HUMAN	TARS1	0	0	0	11118.2	38153	0	10213.3	0	9271.05		321	P15056	P15056	BRAF_HUMAN	BRAF	0	1976.5	0	4143.33	2391.9	1961.58
322	P26640	P26640	SYVC_HUMAN	VARS1	0	0	0	5294.2	5536.66	0	4841.81	0	0		322	P15311	P15311	EZRI_HUMAN	EZR	201234	175048	148951	176825	162390	148940
323	P26641	P26641	EF1G_HUMAN	EEF1G	73876.4	56507.3	90241.6	129258	271408	88699.6	137996	99186.4	66967.2		323	P15374	P15374	UCHL3_HUMAN	UCHL3	0	15426.3	12132.2	8267.87	36418.6	6097.82
324	P27348	P27348	1433T_HUMAN	YWHAQ	21431.6	0	4516.32	5077.33	21822.7	0	8849.63	0	11088.5		324	P15531;P22392	P15531;P22392	NDKA_HUMAN;NDKB_HUMAN	NME1;NME2	2538.7	2021.31	2812.4	2813.47	0	1173.42
325	P27482	P27482	CALL3_HUMAN	CALML3	0	0	0	0	18025.1	0	0	0	0		325	P15880	P15880	RS2_HUMAN	RPS2	79425.3	67456.9	58748	44643.2	41689.7	37537.9
326	P27635	P27635	RL10_HUMAN	RPL10	32487.6	42859.7	34253	19260	60465.1	18283.4	16764	56954.5	27339.5		326	P15924	P15924	DESP_HUMAN	DSP	28663.7	184204	62617.3	290790	43720.7	74059.6
327	P27695	P27695	APEX1_HUMAN	APEX1	290459	172315	266844	353070	929545	292170	410847	345361	167856		327	P16401	P16401	H15_HUMAN	H1-5	15671	8740.82	6871.18	10433.3	10423.3	8865.06
328	P27708	P27708	PYR1_HUMAN	CAD	6360.47	0	0	0	0	0	3563.84	0	2800.51		328	P16402	P16402	H13_HUMAN	H1-3	4085.11	3829.7	2565.16	1136.49	2194.89	2561.48
329	P27816	P27816	MAP4_HUMAN	MAP4	143447	129412	150995	168888	223626	120010	222460	185422	130480		329	P16615	P16615	AT2A2_HUMAN	ATP2A2	3276.41	0	2144.28	0	0	2417.28
330	P28066	P28066	PSA5_HUMAN	PSMA5	7143.33	0	0	15924.3	35245.1	33470.8	27645.2	46023.9	25332.4		330	P17028	P17028	ZNF24_HUMAN	ZNF24	46365.8	39479.2	37597.3	41675.5	35024.7	26944.7
331	P28070	P28070	PSB4_HUMAN	PSMB4	0	0	0	8765.05	31239.3	38995.4	13584.4	0	12649.7		331	P17096	P17096	HMGA1_HUMAN	HMGA1	107603	103920	77702.2	124602	96071.1	88280.6
332	P28072	P28072	PSB6_HUMAN	PSMB6	10357	0	0	10025.7	17050.9	34105.3	9775.24	25248.1	11455.9		332	P17480	P17480	UBF1_HUMAN	UBTF	97914	121615	81467.8	97097.4	105000	81438
333	P28074	P28074	PSB5_HUMAN	PSMB5	0	0	0	19993.4	24542.2	35923.9	33967.5	65647.1	28458.4		333	P17482	P17482	HXB9_HUMAN	HOXB9	20998.2	20277.4	14313.8	25777	17805.4	20512
334	P28340	P28340	DPOD1_HUMAN	POLD1	0	0	0	1203.25	4008.65	0	1361.58	0	1020.53		334	P17509	P17509	HXB6_HUMAN	HOXB6	8783.8	8534.48	6989.48	7004.34	7099.41	7071.03
335	P28715	P28715	ERCC5_HUMAN	ERCC5	6587.81	0	0	5558.39	0	0	5540.46	0	4267.41		335	P17812	P17812	PYRG1_HUMAN	CTPS1	7762.18	9907.55	7679.05	6441.07	6252.16	7014.79
336	P29083	P29083	T2EA_HUMAN	GTF2E1	14231.9	0	0	10389.9	13865	0	11446.7	22818.1	7619.97		336	P17844	P17844	DDX5_HUMAN	DDX5	235117	142497	172284	138130	121784	116428
337	P29084	P29084	T2EB_HUMAN	GTF2E2	56175.9	88534.5	80722.1	47103.8	120785	0	47926.8	56746	35805.7		337	P17900	P17900	SAP3_HUMAN	GM2A	0	1252.9	0	2548.08	0	0
338	P29372	P29372	3MG_HUMAN	MPG	27745.3	29322.5	28212.5	29629.5	44285.5	17250.4	27770.8	34280.4	21787.5		338	P17980	P17980	PRS6A_HUMAN	PSMC3	1956.83	4388.05	3370	4852.53	6464.57	5038.47
339	P29401	P29401	TKT_HUMAN	TKT	142270	134719	83512.8	5512.78	31844.7	0	0	0	2594.8		339	P17987	P17987	TCPA_HUMAN	TCP1	41244.8	20917.5	27760.1	34706.4	39082.1	30131.4
340	P29508	P29508	SPB3_HUMAN	SERPINB3	17369.9	0	0	8710.84	73384.9	59677	11318.7	20306.3	9050.62		340	P18074	P18074	ERCC2_HUMAN	ERCC2	5592.47	4517.26	5087.47	5144.69	5121.19	6411.22
341	P29692	P29692	EF1D_HUMAN	EEF1D	43516.6	0	46006.3	32175.1	81585	74255.5	43337.1	0	15720.4		341	P18077	P18077	RL35A_HUMAN	RPL35A	6166.12	19253.3	9850.65	4311.28	6130.2	5616.98
342	P30041	P30041	PRDX6_HUMAN	PRDX6	0	0	0	5298.26	0	0	14690.1	31491.5	20299		342	P18085	P18085	ARF4_HUMAN	ARF4	4121.24	0	1362.67	2231.14	2708.64	0
343	P30048	P30048	PRDX3_HUMAN	PRDX3	27892.8	13036.6	0	2240.64	0	0	3080	6379.88	3232.04		343	P18124	P18124	RL7_HUMAN	RPL7	26615.3	92631.3	58786.6	23202.7	19934	21601.1
344	P30049	P30049	ATPD_HUMAN	ATP5F1D	72691.1	45041.2	21017.8	4800.96	23188.9	19996.1	3368.26	0	0		344	P18583	P18583	SON_HUMAN	SON	8666.28	10353.3	12152.3	11938	13007	13335.6
345	P30050	P30050	RL12_HUMAN	RPL12	155738	112831	71727	22878.9	60865.6	27399	35768.3	62745.7	40251.7		345	P18615	P18615	NELFE_HUMAN	NELFE	8258.86	7757.66	8512.64	4185.4	8509.42	6276.34
346	P30101	P30101	PDIA3_HUMAN	PDIA3	10396.6	8683.03	7906.71	10717	12491	0	10826.4	14845.9	4777		346	P18621	P18621	RL17_HUMAN	RPL17	70246.6	106558	86821.4	61135.9	75743.5	72807
347	P30153;P30154	P30153;P30154	2AAA_HUMAN;2AAB_HUMAN	PPP2R1A;PPP2R1B	22153.9	10359.9	0	1151.58	0	0	2066.38	0	1757.94		347	P18754	P18754	RCC1_HUMAN	RCC1	61995.4	30835.2	30413.8	37557.1	31468.5	21865.2
348	P30260	P30260	CDC27_HUMAN	CDC27	37880.6	26392.5	40723.6	35760	52603.8	45974.7	39555.3	48311.4	28040.6		348	P18887	P18887	XRCC1_HUMAN	XRCC1	0	0	0	0	0	395.964
349	P30414	P30414	NKTR_HUMAN	NKTR	0	0	0	0	0	0	3292.29	0	4976.26		349	P19013	P19013	K2C4_HUMAN	KRT4	0	0	0	0	0	0
350	P30419	P30419	NMT1_HUMAN	NMT1	568816	613369	628561	744151	762833	553266	784217	662433	627715		350	P19338	P19338	NUCL_HUMAN	NCL	116170	75339.9	64966.6	58635.6	44922.5	34834
351	P30533	P30533	AMRP_HUMAN	LRPAP1	331471	285110	355184	451692	554878	400607	521637	384534	325562		351	P19388	P19388	RPAB1_HUMAN	POLR2E	12892.8	15687.3	16016.1	12305.1	11716.8	11535.1
352	P31151	P31151	S10A7_HUMAN	S100A7	22452	24985.5	0	9741.91	79796.1	64672.2	16434.1	43284.2	30723.2		352	P19447	P19447	ERCC3_HUMAN	ERCC3	58056.2	65934	65894.4	68129.9	69975.4	77815.7
353	P31689	P31689	DNJA1_HUMAN	DNAJA1	692280	637965	812151	854442	739507	610575	761312	789263	676425		353	P19525	P19525	E2AK2_HUMAN	EIF2AK2	11084.9	4664.86	3289.98	8274.47	6618.19	3987.59
354	P31943	P31943	HNRH1_HUMAN	HNRNPH1	0	0	0	2081.28	0	0	3002.32	0	1008.56		354	P19622	P19622	HME2_HUMAN	EN2	5351.02	6378.2	5483.91	7535.93	6852.88	5178.36
355	P31944	P31944	CASPE_HUMAN	CASP14	48944.5	0	31642.8	21992.4	237886	230922	57827.6	54366.3	40220.7		355	P19784	P19784	CSK22_HUMAN	CSNK2A2	2595.98	1637.1	2416.62	0	0	2224.2
356	P32119	P32119	PRDX2_HUMAN	PRDX2	50948.6	34510.1	62814.5	40366.1	176891	130073	55014.2	25691.3	26335.5		356	P20042	P20042	IF2B_HUMAN	EIF2S2	980451	949532	1.02237e+06	1.09218e+06	1.10089e+06	1.03247e+06
357	P32969	P32969	RL9_HUMAN	RPL9P9	208287	207745	195844	161556	256313	171442	192230	206239	155366		357	P20290	P20290	BTF3_HUMAN	BTF3	1.03869e+06	777406	783180	811134	738025	666919
358	P33316	P33316	DUT_HUMAN	DUT	0	0	0	7973.55	0	0	2517	0	5492.86		358	P20618	P20618	PSB1_HUMAN	PSMB1	0	12590.1	7655.46	11807.7	13729.6	8737.32
359	P33981	P33981	TTK_HUMAN	TTK	13431.5	0	15023.7	13270.9	18440.7	26113.5	11316	0	12203.6		359	P20794	P20794	MAK_HUMAN	MAK	0	26226.4	0	0	0	0
360	P33992	P33992	MCM5_HUMAN	MCM5	3525.83	0	10844	7187.29	21251.2	0	6341.62	0	5895.3		360	P20930	P20930	FILA_HUMAN	FLG	2199.4	6948.35	7872.77	17800.2	5547.41	7468.62
361	P34947	P34947	GRK5_HUMAN	GRK5	0	0	2262.96	1204.06	2465.35	0	1080.52	0	704.536		361	P21127	P21127	CD11B_HUMAN	CDK11B	138977	253950	278075	237497	277686	306543
362	P35030	P35030	TRY3_HUMAN	PRSS3	19499.6	31653	0	35512.7	24652.5	30356.5	20646.4	33737	43499.4		362	P21579	P21579	SYT1_HUMAN	SYT1	4582.79	5329.8	4554.2	3442.08	6756.01	4882.32
363	P35080	P35080	PROF2_HUMAN	PFN2	0	0	0	8638.56	0	0	9106.84	0	12627.1		363	P21741	P21741	MK_HUMAN	MDK	0	2616.52	1673.99	1771.3	2749.83	1799.55
364	P35237	P35237	SPB6_HUMAN	SERPINB6	12132.4	0	0	0	2922.66	0	1311.53	0	1696.52		364	P21796	P21796	VDAC1_HUMAN	VDAC1	0	2538.3	0	1384.01	676.371	833.644
365	P35240	P35240	MERL_HUMAN	NF2	27086.2	0	26276.3	18170.6	6557.17	14720.2	14095.5	0	10566.4		365	P22061	P22061	PIMT_HUMAN	PCMT1	25229.3	41674.8	31302.8	32630.5	29771.7	31284.1
366	P35241	P35241	RADI_HUMAN	RDX	123428	109430	93763.1	123726	199128	79904.2	174514	105607	91633.7		366	P22087	P22087	FBRL_HUMAN	FBL	58847.5	42967.6	40993.7	40504	42600.3	38431.2
367	P35249	P35249	RFC4_HUMAN	RFC4	6489.58	0	0	3694.26	0	0	4850.38	0	5169.93		367	P22314	P22314	UBA1_HUMAN	UBA1	3.38528e+06	3.18375e+06	2.71947e+06	417505	510570	350791
368	P35250	P35250	RFC2_HUMAN	RFC2	4759.66	11414.5	0	8311.64	6277.48	0	1765.76	7272.08	0		368	P22528	P22528	SPR1B_HUMAN	SPRR1B	0	0	0	4734.33	758.463	0
369	P35251	P35251	RFC1_HUMAN	RFC1	8829.38	4895.34	14421.2	7806.8	0	11416.3	10724.9	0	14368.9		369	P22735	P22735	TGM1_HUMAN	TGM1	0	12558.8	0	19030.1	0	0
370	P35268	P35268	RL22_HUMAN	RPL22	2.864e+06	2.65463e+06	2.04738e+06	2.83403e+06	3.061e+06	2.55282e+06	3.47614e+06	2.63416e+06	2.93536e+06		370	P23025	P23025	XPA_HUMAN	XPA	7921.01	5648.05	8323.31	7954.59	5045.91	4983.17
371	P35269	P35269	T2FA_HUMAN	GTF2F1	244109	301619	269994	318916	332535	226779	362441	262018	295590		371	P23193	P23193	TCEA1_HUMAN	TCEA1	65411.3	42982.8	46428.6	60060.6	45571.4	41267.7
372	P35520	P35520	CBS_HUMAN	CBS	0	0	0	0	0	0	4573.94	0	3788.66		372	P23246	P23246	SFPQ_HUMAN	SFPQ	63125.3	22715.5	30426	29928.6	24049.2	19146.9
373	P35527	P35527	K1C9_HUMAN	KRT9	2.59405e+06	7.52949e+06	4.10571e+06	479250	1.16625e+08	4.35733e+07	990903	4.38867e+06	1.71304e+07		373	P23258	P23258	TBG1_HUMAN	TUBG1	9568.55	7614.25	8112.75	9401.8	9268.42	6024.94
374	P35611	P35611	ADDA_HUMAN	ADD1	29555.8	34130.3	22377.2	25311.7	42059.1	40612.4	29591.9	17712.4	24409.1		374	P23284	P23284	PPIB_HUMAN	PPIB	1.15204e+07	1.20699e+07	1.31211e+07	1.23762e+07	1.38011e+07	1.34356e+07
375	P35612	P35612	ADDB_HUMAN	ADD2	0	0	0	0	0	0	10741.7	0	0		375	P23396	P23396	RS3_HUMAN	RPS3	310547	218494	215430	156449	160580	132725
376	P35637	P35637	FUS_HUMAN	FUS	65043.3	0	65305.6	52468.3	52497.3	50508.9	41867.3	54795.5	50395.1		376	P23458	P23458	JAK1_HUMAN	JAK1	27524.5	20859	21109.7	28955.4	24462.5	18541.7
377	P35659	P35659	DEK_HUMAN	DEK	6.77492e+06	6.61818e+06	6.27199e+06	6.2779e+06	4.84214e+06	6.32955e+06	6.33092e+06	6.34322e+06	7.22475e+06		377	P23490	P23490	LORI_HUMAN	LORICRIN	0	3146.51	0	4248.76	0	0
378	P35908	P35908	K22E_HUMAN	KRT2	3.66644e+06	2.35037e+06	7.82043e+06	5.49543e+06	8.05264e+07	5.12877e+07	9.80347e+06	1.08161e+07	710549		378	P23526	P23526	SAHH_HUMAN	AHCY	0	0	0	3365.67	2009.16	2071.4
379	P35998	P35998	PRS7_HUMAN	PSMC2	22780.9	0	19958	51302.1	78808.6	20521.1	88200.2	162370	89423.1		379	P23528	P23528	COF1_HUMAN	CFL1	34478.8	24079	25950.6	38182.6	21272.1	19230.6
380	P36402;Q9NQB0;Q9UJU2	P36402;Q9NQB0;Q9UJU2	LEF1_HUMAN;TCF7_HUMAN;TF7L2_HUMAN	LEF1;TCF7;TCF7L2	4552.62	0	0	4782.49	7565.14	6650.91	4739.31	0	3989.36		380	P24534	P24534	EF1B_HUMAN	EEF1B2	29692.6	13645.3	13189.2	22567.1	17786.5	13267.7
381	P36542	P36542	ATPG_HUMAN	ATP5F1C	322704	242369	252977	224443	394172	278109	306951	242842	234677		381	P24752	P24752	THIL_HUMAN	ACAT1	1512.72	880.152	1346.87	0	0	707.238
382	P36578	P36578	RL4_HUMAN	RPL4	65331.3	129852	67176.4	36877.7	121692	134878	78659.3	129175	106157		382	P24941	P24941	CDK2_HUMAN	CDK2	3155.16	4816.11	4592.49	4650.84	2815.89	3346.28
383	P36873	P36873	PP1G_HUMAN	PPP1CC	54325.5	76098.8	38567.9	33002.8	76332.4	0	48425.8	65690.3	34446.9		383	P25205	P25205	MCM3_HUMAN	MCM3	67783.3	48648.5	36961.5	40850.5	34386.1	31837.4
384	P36969	P36969	GPX4_HUMAN	GPX4	0	0	0	3147.22	0	0	6396.21	0	12730.3		384	P25311	P25311	ZA2G_HUMAN	AZGP1	12244.5	30709.4	4188.99	57527	9830.38	7385.51
385	P37108	P37108	SRP14_HUMAN	SRP14	313718	308971	303553	398983	439622	346527	488416	363370	325555		385	P25398	P25398	RS12_HUMAN	RPS12	18489.7	14565.3	12310.9	15058.7	11998.2	8258.35
386	P37802	P37802	TAGL2_HUMAN	TAGLN2	0	0	0	2354.15	9322.85	0	8395.01	0	6740.46		386	P25440	P25440	BRD2_HUMAN	BRD2	486930	701092	602399	693792	744006	815055
387	P37837	P37837	TALDO_HUMAN	TALDO1	0	0	0	0	0	7217.8	0	0	0		387	P25490	P25490	TYY1_HUMAN	YY1	134159	145247	138484	161704	154111	132074
388	P38432	P38432	COIL_HUMAN	COIL	38181.2	37784.9	35767.7	30475.2	38021.8	39448.3	27544.6	28343.8	39901.3		388	P25705	P25705	ATPA_HUMAN	ATP5F1A	16541.6	13341.7	10933.1	10268.4	7728.47	8027.16
389	P38646	P38646	GRP75_HUMAN	HSPA9	171859	131097	83196.5	38966.7	93043.9	96493.8	41856.6	45602.8	36334.6		389	P25786	P25786	PSA1_HUMAN	PSMA1	6035.78	7912.9	0	11591.3	14113.1	9046.38
390	P38919	P38919	IF4A3_HUMAN	EIF4A3	25734	37823.5	44975	27867.8	31102.8	37355.4	19547.3	38400.8	24900.9		390	P25787	P25787	PSA2_HUMAN	PSMA2	3797.97	3389.03	2939.13	3711.28	6300.31	4444.83
391	P39019	P39019	RS19_HUMAN	RPS19	237915	199607	186526	310974	1.05678e+06	181116	542345	192263	213733		391	P25788	P25788	PSA3_HUMAN	PSMA3	0	5594.86	4216.38	10962.7	4591.48	6108.03
392	P39023	P39023	RL3_HUMAN	RPL3	34792.5	167426	78839	31720	92083.8	57422	39444	88202.1	42837.1		392	P25789	P25789	PSA4_HUMAN	PSMA4	6792.22	5041.75	6833.75	17213.2	10920.5	8237.59
393	P39656	P39656	OST48_HUMAN	DDOST	12855.7	27719.8	0	2783.73	12475	0	3938.95	0	3825.41		393	P26038	P26038	MOES_HUMAN	MSN	539695	336595	359439	375918	408562	341858
394	P39748	P39748	FEN1_HUMAN	FEN1	427822	401051	377435	650062	943181	403109	1.06373e+06	513254	357347		394	P26196	P26196	DDX6_HUMAN	DDX6	4929.46	4868.04	3707.32	3846.81	4272.02	3988.55
395	P40222	P40222	TXLNA_HUMAN	TXLNA	89999.2	92677.8	122436	90706.4	125264	86258.7	78621	145173	49076.1		395	P26358	P26358	DNMT1_HUMAN	DNMT1	260060	148261	136257	185381	171307	150431
396	P40227	P40227	TCPZ_HUMAN	CCT6A	0	9182.33	0	3983.77	0	0	4887.03	0	3678.09		396	P26368	P26368	U2AF2_HUMAN	U2AF2	34836.9	50657.9	52880.1	41462.6	36306.6	51190.5
397	P40429	P40429	RL13A_HUMAN	RPL13A	64055.4	44255.4	29345.7	10496.6	21244.3	0	18362.4	34416.1	33473.9		397	P26373	P26373	RL13_HUMAN	RPL13	33552.4	59321.3	43674.5	22262.4	17564.7	18626
398	P40616	P40616	ARL1_HUMAN	ARL1	2958.58	0	0	0	0	0	1922.94	0	1027.31		398	P26583	P26583	HMGB2_HUMAN	HMGB2	2.61474e+06	1.71059e+06	1.69664e+06	1.95424e+06	1.86333e+06	1.5903e+06
399	P40926	P40926	MDHM_HUMAN	MDH2	0	6012.1	0	0	0	0	0	0	0		399	P26599	P26599	PTBP1_HUMAN	PTBP1	44851.3	18732.2	19360.1	20559	18315.5	13176.3
400	P40938	P40938	RFC3_HUMAN	RFC3	0	13187.7	0	6511.7	13525.5	0	10841.9	3109.8	6678.94		400	P26639	P26639	SYTC_HUMAN	TARS1	4337.26	0	0	0	3965.86	4411.05
401	P40939	P40939	ECHA_HUMAN	HADHA	52533.1	63064.5	53458.7	52846.9	90343.2	36323.5	70521.6	49722.3	38767.8		401	P26640	P26640	SYVC_HUMAN	VARS1	2557.24	1565.66	2252.2	1625.72	1212.29	2391.39
402	P41091	P41091	IF2G_HUMAN	EIF2S3	1.84826e+06	1.93804e+06	1.62086e+06	1.92299e+06	1.9732e+06	1.72961e+06	1.83789e+06	1.73175e+06	1.58672e+06		402	P26641	P26641	EF1G_HUMAN	EEF1G	121185	69280.4	63216.3	91456.3	77460.8	59987.9
403	P41214	P41214	EIF2D_HUMAN	EIF2D	50938.9	39259.5	44577.5	65350.5	109544	0	56943.5	42055.5	37239.1		403	P27348	P27348	1433T_HUMAN	YWHAQ	0	2397.18	0	0	0	0
404	P41223	P41223	BUD31_HUMAN	BUD31	54876.8	36396.4	50875.7	85872.7	116211	66411.9	75436.6	79611.1	53298		404	P27482	P27482	CALL3_HUMAN	CALML3	4955.31	4973.91	4599.33	6727.51	0	4334.2
405	P41227	P41227	NAA10_HUMAN	NAA10	17985.6	17445.9	16045.4	16524.4	51398.2	16399	17913.2	0	8895.43		405	P27635	P27635	RL10_HUMAN	RPL10	35744.9	48004.4	35097.5	26394	26768.1	26779.6
406	P41252	P41252	SYIC_HUMAN	IARS1	12542.5	2783.43	0	6460.04	19601.5	23815.2	11139.3	27814.2	5896.5		406	P27695	P27695	APEX1_HUMAN	APEX1	439106	185978	208896	261552	249866	205361
407	P41567	P41567	EIF1_HUMAN	EIF1	74703.9	58190.4	72083.9	101826	120045	87095.5	110605	74474	54339.5		407	P27708	P27708	PYR1_HUMAN	CAD	6657.76	2155.42	4147.39	11806.4	12621.1	10571.5
408	P42166	P42166	LAP2A_HUMAN	TMPO	127690	90519.7	120323	154051	309224	100438	161032	113271	97992.6		408	P27816	P27816	MAP4_HUMAN	MAP4	159489	115146	134708	151100	136592	110759
409	P42285	P42285	MTREX_HUMAN	MTREX	29131.2	35438.9	25327.6	22745.6	59379.4	13086.2	24262.6	0	17165.4		409	P28066	P28066	PSA5_HUMAN	PSMA5	0	5250.27	3236.02	8288.1	11282.2	6942.89
410	P42357	P42357	HUTH_HUMAN	HAL	2571.86	0	0	0	17517.1	8691.69	2474.16	0	0		410	P28070	P28070	PSB4_HUMAN	PSMB4	0	0	0	7249.82	0	3583.18
411	P42568	P42568	AF9_HUMAN	MLLT3	44304.7	0	30767.2	24773.8	0	0	20626.5	0	19094.1		411	P28072	P28072	PSB6_HUMAN	PSMB6	1110.4	3892.35	2005.88	5417.87	4499.86	3475.39
412	P42677	P42677	RS27_HUMAN	RPS27	1.9595e+06	2.2484e+06	1.95413e+06	3.37367e+06	3.05055e+06	2.45738e+06	3.27638e+06	3.04094e+06	2.97686e+06		412	P28074	P28074	PSB5_HUMAN	PSMB5	3198.98	5008.69	3319.57	9259.46	11023.5	8765.22
413	P42766	P42766	RL35_HUMAN	RPL35	118116	132301	70458.3	100621	94880.4	93077.1	92272.3	88456.1	121907		413	P28340	P28340	DPOD1_HUMAN	POLD1	3781.27	2424.22	2365	5527.1	4222.11	5027.39
414	P43243	P43243	MATR3_HUMAN	MATR3	21468.3	9384.08	18207.2	15614	36179.1	64019.4	14630.2	0	8908.01		414	P28715	P28715	ERCC5_HUMAN	ERCC5	4527.7	5986.82	6217.73	3395.63	4425.42	4965.81
415	P43250	P43250	GRK6_HUMAN	GRK6	0	0	0	6678.75	0	0	9552.68	0	8396.51		415	P29083	P29083	T2EA_HUMAN	GTF2E1	6186.39	3422.42	4030.65	4133.2	4671.41	4135.05
416	P43686	P43686	PRS6B_HUMAN	PSMC4	38048.9	104451	10118.2	34213.7	17385.9	43482.9	60195.1	84570	64655.7		416	P29084	P29084	T2EB_HUMAN	GTF2E2	46784.8	25381.6	21455.8	28268.5	25759.9	24163.4
417	P45880	P45880	VDAC2_HUMAN	VDAC2	6082.92	0	3397.71	1535.77	3105.6	3992.62	1376.91	0	1801.78		417	P29372	P29372	3MG_HUMAN	MPG	25985	17127.3	19827.7	17377.7	14883.7	15607.6
418	P45973	P45973	CBX5_HUMAN	CBX5	107455	83829.3	105660	114677	178370	87214.2	107315	129611	90170.1		418	P29401	P29401	TKT_HUMAN	TKT	0	617.942	0	0	0	0
419	P45974	P45974	UBP5_HUMAN	USP5	246888	412398	269842	242959	143074	501660	942436	1.55267e+06	1.37268e+06		419	P29508	P29508	SPB3_HUMAN	SERPINB3	0	5891.06	2097.97	10428.1	2120.7	0
420	P46087	P46087	NOP2_HUMAN	NOP2	9615.15	0	0	10979.3	0	11399.6	16606.8	0	9187.67		420	P29692	P29692	EF1D_HUMAN	EEF1D	47858.3	24654.4	23521.8	29285.1	20718.5	19781.2
421	P46109	P46109	CRKL_HUMAN	CRKL	21360.1	34142.3	18581.6	28344.3	24274	27586.3	48733.6	55362	66852.6		421	P30041	P30041	PRDX6_HUMAN	PRDX6	5584.76	2858	3636.45	0	1867.04	2332.6
422	P46199	P46199	IF2M_HUMAN	MTIF2	20230.2	20390.1	18366.2	25843.2	33666	28841.9	31489.2	22359.7	20099.8		422	P30048	P30048	PRDX3_HUMAN	PRDX3	13576.7	3615.38	5834.16	4425.63	3897.32	2726.2
423	P46776	P46776	RL27A_HUMAN	RPL27A	46290.5	57864	67318.4	52677.4	167725	55018.5	64721.1	79913.5	68588.7		423	P30050	P30050	RL12_HUMAN	RPL12	24238.2	55713.2	40246.8	17574.5	17675.1	15051.3
424	P46778	P46778	RL21_HUMAN	RPL21	0	0	11477.6	8011.32	28010.6	15255.7	13748.2	0	14494.6		424	P30101	P30101	PDIA3_HUMAN	PDIA3	17514.3	15233.6	10306.8	16306.7	7314.26	10343.5
425	P46779	P46779	RL28_HUMAN	RPL28	23433.4	0	20463.9	9930.98	0	0	13300.4	0	24014.7		425	P30153	P30153	2AAA_HUMAN	PPP2R1A	1555.79	1117.03	765.76	1570.51	871.138	788.757
426	P46781	P46781	RS9_HUMAN	RPS9	99637.9	100019	82182.4	86504.1	106112	82049.9	78062.2	88949.9	87928.1		426	P30260	P30260	CDC27_HUMAN	CDC27	52027.9	36839.9	49435.4	47415.9	38765.8	38051.8
427	P46782	P46782	RS5_HUMAN	RPS5	9396.98	22444	0	21335.9	25990.4	9836.89	23427.2	19032.4	20476.5		427	P30414	P30414	NKTR_HUMAN	NKTR	0	0	1257.19	1850.01	2628.9	1094.88
428	P46783	P46783	RS10_HUMAN	RPS10	91202.9	187858	81964.1	54974.6	193202	97707.9	56168.5	115884	34655.7		428	P30419	P30419	NMT1_HUMAN	NMT1	492902	372624	442909	523672	486298	435091
429	P46821	P46821	MAP1B_HUMAN	MAP1B	45364.6	62021.7	37712	47506.6	50572.7	66499.3	58594	70592.9	45767.7		429	P30533	P30533	AMRP_HUMAN	LRPAP1	437648	308086	324935	333219	313619	278131
430	P46934	P46934	NEDD4_HUMAN	NEDD4	11256.9	0	0	0	0	0	65645.2	153728	132217		430	P31025	P31025	LCN1_HUMAN	LCN1	1955.02	5147.87	0	35125.1	2507.53	1269.16
431	P46940	P46940	IQGA1_HUMAN	IQGAP1	678229	610074	659335	759712	887286	699417	823039	743412	617937		431	P31151	P31151	S10A7_HUMAN	S100A7	7448.69	30871.2	8046.68	22905.3	10751	32338.3
432	P47755;P52907	P47755;P52907	CAZA1_HUMAN;CAZA2_HUMAN	CAPZA1;CAPZA2	0	0	0	0	8691.39	6815.99	2218.17	0	1045.08		432	P31260	P31260	HXA10_HUMAN	HOXA10	0	0	0	0	0	0
433	P47813	P47813	IF1AX_HUMAN	EIF1AX	5.15655e+06	4.48401e+06	4.71692e+06	5.43696e+06	6.74888e+06	6.3379e+06	4.62745e+06	6.56157e+06	4.94108e+06		433	P31689	P31689	DNJA1_HUMAN	DNAJA1	458379	524095	497939	620006	652357	604278
434	P47897	P47897	SYQ_HUMAN	QARS1	6710.96	0	7542.27	2746.47	10581.1	7574.97	2047.26	0	1781.2		434	P31943	P31943	HNRH1_HUMAN	HNRNPH1	8986.44	4215.58	5911.94	6444.81	0	5947.51
435	P47914	P47914	RL29_HUMAN	RPL29	8747.9	10386.9	12554.4	14163.8	22396.1	12905.3	23430.3	20625.3	20679.2		435	P31944	P31944	CASPE_HUMAN	CASP14	11471.5	31811	5699.37	38483.5	6390.28	6745.85
436	P47929	P47929	LEG7_HUMAN	LGALS7B	0	0	0	0	56517.3	28873.7	0	0	0		436	P31949	P31949	S10AB_HUMAN	S100A11	0	0	0	0	0	0
437	P48047	P48047	ATPO_HUMAN	ATP5PO	15435.1	6208.2	8923.45	10003.2	28591.1	11319.2	16511.8	14612.8	7128.12		437	P32119	P32119	PRDX2_HUMAN	PRDX2	50837.8	32089.9	27993.3	43414.1	29409.3	22435.5
438	P48059	P48059	LIMS1_HUMAN	LIMS1	15150.7	12358.7	5988.39	5877.44	24010.6	0	9469.71	0	5999.41		438	P32780	P32780	TF2H1_HUMAN	GTF2H1	0	1384.79	0	2076.7	0	2341.36
439	P48163	P48163	MAOX_HUMAN	ME1	0	0	0	0	7734.24	0	1943.89	0	0		439	P32969	P32969	RL9_HUMAN	RPL9P9	68760.3	58908.5	59389.7	46704.4	47340.9	52720.8
440	P48426	P48426	PI42A_HUMAN	PIP4K2A	40595.8	46378.1	65418.3	68408.9	57061.5	80215.9	58946.5	41883.8	48950.2		440	P33981	P33981	TTK_HUMAN	TTK	6099.18	6075.34	4741.39	8221.85	7001.02	4467.55
441	P48444	P48444	COPD_HUMAN	ARCN1	0	0	0	3006.63	8537.99	2483.79	3610.16	9889.33	4565.06		441	P33992	P33992	MCM5_HUMAN	MCM5	13724.4	7675.32	8064.68	7667.83	6008.22	4829.35
442	P48651	P48651	PTSS1_HUMAN	PTDSS1	15492.1	19563.6	17196.6	15176.3	38867.1	0	15512.9	21931	16534.8		442	P35030	P35030	TRY3_HUMAN	PRSS3	11638.5	10641.6	7529.71	9825.47	9105.78	8101.11
443	P48729	P48729	KC1A_HUMAN	CSNK1A1	27357	0	21635.7	18435.2	0	0	21680.2	0	18519.9		443	P35080	P35080	PROF2_HUMAN	PFN2	9346.04	10949.9	15657.6	8454.35	9572.44	11257.1
444	P49005	P49005	DPOD2_HUMAN	POLD2	0	0	3087.57	1785.71	0	0	2198.33	0	1006.93		444	P35222	P35222	CTNB1_HUMAN	CTNNB1	0	0	0	10744	0	0
445	P49006	P49006	MRP_HUMAN	MARCKSL1	0	0	6080.94	1722.27	0	0	2022.87	0	1005.28		445	P35240	P35240	MERL_HUMAN	NF2	51892.3	45856.3	65859.9	46141.3	53390.9	43765.4
446	P49207	P49207	RL34_HUMAN	RPL34	0	0	0	0	45384.7	0	25151.9	0	39094		446	P35241	P35241	RADI_HUMAN	RDX	106950	75892	73524.8	95575.4	82162.7	69247.8
447	P49327	P49327	FAS_HUMAN	FASN	53585	41091	20684.5	3320.38	25232.6	0	18455.9	43809.3	18353.4		447	P35249	P35249	RFC4_HUMAN	RFC4	5353.45	3379.86	5445.31	5259.49	8733.7	4842.21
448	P49368	P49368	TCPG_HUMAN	CCT3	10707.5	0	6666.51	3453.6	16899.9	10621.3	4883.08	14637.3	4881.31		448	P35250	P35250	RFC2_HUMAN	RFC2	3982.15	2073.57	2773.04	1954.92	2822.39	1693.65
449	P49411	P49411	EFTU_HUMAN	TUFM	34030.1	0	46132.9	32089.6	63965.3	41992.6	44084.2	0	17038.8		449	P35251	P35251	RFC1_HUMAN	RFC1	13694	12033.6	10017.8	11312.1	11791.4	11071.2
450	P49458	P49458	SRP09_HUMAN	SRP9	340186	334556	299450	466004	430305	392622	570693	368755	423219		450	P35268	P35268	RL22_HUMAN	RPL22	1.8947e+06	1.85675e+06	1.90443e+06	2.02771e+06	1.90059e+06	1.76619e+06
451	P49585;Q9Y5K3	P49585;Q9Y5K3	PCY1A_HUMAN;PCY1B_HUMAN	PCYT1A;PCYT1B	0	0	0	145128	0	0	157395	0	0		451	P35269	P35269	T2FA_HUMAN	GTF2F1	394267	375006	330975	376653	336625	326011
452	P49591	P49591	SYSC_HUMAN	SARS1	10037.3	0	0	5248.39	19493.6	0	5539.9	0	4532.62		452	P35520	P35520	CBS_HUMAN	CBS	1291.57	0	0	0	0	1395.54
453	P49674	P49674	KC1E_HUMAN	CSNK1E	14405.8	12648.4	13865.7	11428.5	34003.5	19921	13469.6	0	7361.51		453	P35527	P35527	K1C9_HUMAN	KRT9	109842	1.28275e+06	231323	1.56084e+06	1.51611e+06	85645.5
454	P49720	P49720	PSB3_HUMAN	PSMB3	30671.8	23196.7	12411.1	11054.8	20348.9	24981.7	16240.6	36029.8	15758.5		454	P35579	P35579	MYH9_HUMAN	MYH9	3489.29	0	0	0	908.223	0
455	P49721	P49721	PSB2_HUMAN	PSMB2	0	0	0	12844.3	12757.9	0	18503.4	0	23946.4		455	P35606	P35606	COPB2_HUMAN	COPB2	0	0	283.516	176.07	0	0
456	P49756	P49756	RBM25_HUMAN	RBM25	373892	425668	344830	318600	345247	472371	243439	351775	331029		456	P35611	P35611	ADDA_HUMAN	ADD1	46793.1	47217.4	49860.9	41701.9	47837.9	43208.1
457	P49757	P49757	NUMB_HUMAN	NUMB	43662.2	50100.1	54287.9	41491.1	26794.9	42904.5	52967.8	57656.9	42449.6		457	P35612	P35612	ADDB_HUMAN	ADD2	11289.9	9088.07	9007.07	8182.43	7966.1	8757.83
458	P49842	P49842	STK19_HUMAN	STK19	0	0	0	2340.52	0	0	2805.15	0	1918.91		458	P35637	P35637	FUS_HUMAN	FUS	16674.3	16675.6	30540.4	21018	23457.8	26219.3
459	P49916	P49916	DNLI3_HUMAN	LIG3	0	0	3550.94	3164.52	0	0	2215.5	0	2935.11		459	P35659	P35659	DEK_HUMAN	DEK	2.50521e+06	2.94665e+06	2.78539e+06	2.54816e+06	2.98736e+06	3.1371e+06
460	P50395	P50395	GDIB_HUMAN	GDI2	0	0	0	0	0	0	0	0	6480.14		460	P35754	P35754	GLRX1_HUMAN	GLRX	940.706	1700.9	0	1212.16	0	0
461	P50579	P50579	MAP2_HUMAN	METAP2	123508	131924	118896	199714	359223	149086	223037	237272	106011		461	P35908	P35908	K22E_HUMAN	KRT2	300615	4.16547e+06	219667	6.15179e+06	1.53606e+06	98828.3
462	P50613	P50613	CDK7_HUMAN	CDK7	0	0	0	1455.77	0	0	1963.91	0	1614.61		462	P35998	P35998	PRS7_HUMAN	PSMC2	8705.9	11535.9	12645.3	29773.1	25098.1	21836.5
463	P50750	P50750	CDK9_HUMAN	CDK9	37813.7	44945.3	36504.5	37501.5	40464.4	68245.5	40097.5	48647.1	41174.7		463	P36542	P36542	ATPG_HUMAN	ATP5F1C	383957	266806	276533	268093	259505	249024
464	P50914	P50914	RL14_HUMAN	RPL14	53148.5	36047.5	0	13014.8	0	0	23834.5	73532.6	37283.9		464	P36578	P36578	RL4_HUMAN	RPL4	43070.2	118297	90664	29854.9	34256.3	37393.1
465	P50990	P50990	TCPQ_HUMAN	CCT8	0	15967.1	2322.83	2346.87	0	0	4684.57	0	6919.77		465	P36776	P36776	LONM_HUMAN	LONP1	697.431	0	0	0	592.349	0
466	P51003	P51003	PAPOA_HUMAN	PAPOLA	0	0	0	1289.95	0	0	3041.84	0	0		466	P36873	P36873	PP1G_HUMAN	PPP1CC	10506.3	11209.9	9913.42	8466.23	7670.95	5489.56
467	P51153;P59190;P61006;P61026;P62820;Q92928;Q92930;Q9H0U4	P51153;P59190;P61006;P61026;P62820;Q92928;Q92930;Q9H0U4	RAB10_HUMAN;RAB13_HUMAN;RAB15_HUMAN;RAB1A_HUMAN;RAB1B_HUMAN;RAB1C_HUMAN;RAB8A_HUMAN;RAB8B_HUMAN	RAB10;RAB13;RAB15;RAB1A;RAB1B;RAB1C;RAB8A;RAB8B	0	0	0	1729.35	14882.1	0	2978.12	0	2695.82		467	P36915	P36915	GNL1_HUMAN	GNL1	6340.65	6207.47	3807.17	3922.82	4431.16	5510.2
468	P51532	P51532	SMCA4_HUMAN	SMARCA4	17453	37772.6	19311.5	18420.9	42295.2	27292.3	20618.5	34729.8	17491.1		468	P36952	P36952	SPB5_HUMAN	SERPINB5	0	0	0	0	0	0
469	P51571	P51571	SSRD_HUMAN	SSR4	0	0	0	2986.35	7190.33	0	4667.88	0	3027.61		469	P36969	P36969	GPX4_HUMAN	GPX4	6795.35	12642.6	10123.2	0	3980.89	2244.48
470	P51665	P51665	PSMD7_HUMAN	PSMD7	0	0	0	5610.47	0	0	9437.19	20066.9	5202.67		470	P37108	P37108	SRP14_HUMAN	SRP14	187599	182767	170335	206149	185596	170228
471	P51784	P51784	UBP11_HUMAN	USP11	0	0	0	0	0	0	23631.7	0	33719.1		471	P38432	P38432	COIL_HUMAN	COIL	24189.6	36243.2	33768.1	23892.8	40116.2	29244.4
472	P51858	P51858	HDGF_HUMAN	HDGF	2280.48	0	0	1910.04	4796.25	0	1008.19	6669.24	811.273		472	P38646	P38646	GRP75_HUMAN	HSPA9	76622.6	47739	52961	76699.6	77710.1	79034
473	P51965;Q969T4;Q96LR5	P51965;Q969T4;Q96LR5	UB2E1_HUMAN;UB2E2_HUMAN;UB2E3_HUMAN	UBE2E1;UBE2E2;UBE2E3	0	4973.77	0	0	0	0	3072.02	0	1493.41		473	P38919	P38919	IF4A3_HUMAN	EIF4A3	22135.8	25735.8	32862.8	30471.9	25677	22834.6
474	P52272	P52272	HNRPM_HUMAN	HNRNPM	23611.8	30620.5	22464.5	13925.2	41705.3	21435.1	18764.9	0	12774.3		474	P39019	P39019	RS19_HUMAN	RPS19	977882	430676	459034	390407	412645	286569
475	P52292	P52292	IMA1_HUMAN	KPNA2	121635	142182	97776.6	91827.3	115159	133488	121907	125484	92213.3		475	P39023	P39023	RL3_HUMAN	RPL3	56136.3	77628	58341.9	42640	42500.8	33123.1
476	P52429	P52429	DGKE_HUMAN	DGKE	0	0	0	3818.92	0	0	2715.78	0	4153.71		476	P39656	P39656	OST48_HUMAN	DDOST	9737.98	5059.95	4697.68	3981.32	4915.35	5787.85
477	P52434	P52434	RPAB3_HUMAN	POLR2H	9171.22	0	0	2683.88	0	0	7171.62	16451.6	13545.2		477	P39748	P39748	FEN1_HUMAN	FEN1	678516	364963	380478	442836	404983	359185
478	P52701	P52701	MSH6_HUMAN	MSH6	5191.08	0	12358.7	8750.03	24420.8	12385	11949	0	4871.81		478	P40222	P40222	TXLNA_HUMAN	TXLNA	141833	113328	139259	160056	140852	124090
479	P52756	P52756	RBM5_HUMAN	RBM5	5879.4	0	0	4550.5	0	0	3864.21	0	3332.23		479	P40227	P40227	TCPZ_HUMAN	CCT6A	8731.41	5543.13	4720.94	9209.42	6332.89	5905.89
480	P52815	P52815	RM12_HUMAN	MRPL12	4449.34	0	0	4648.34	5946.68	4111.11	5853.6	0	7938.74		480	P40429	P40429	RL13A_HUMAN	RPL13A	9387.75	29462.6	17578.5	7811.74	6644.51	5980.6
481	P52926	P52926	HMGA2_HUMAN	HMGA2	0	17052	9134.88	9092.15	22249.2	13050.6	12439.6	0	8233.53		481	P40616	P40616	ARL1_HUMAN	ARL1	1010.9	1334.21	698.095	0	0	1580.51
482	P53007	P53007	TXTP_HUMAN	SLC25A1	37779.6	42977.4	64932.5	49999.5	36369.1	51848.5	31851.1	44411.3	48436.9		482	P40926	P40926	MDHM_HUMAN	MDH2	2273.78	0	1094.12	1306.93	617.13	1348.88
483	P53350	P53350	PLK1_HUMAN	PLK1	0	3592.99	4780.08	3076.89	0	0	2790.02	0	2473.94		483	P40937	P40937	RFC5_HUMAN	RFC5	0	0	0	0	667.218	349.943
484	P53582	P53582	MAP11_HUMAN	METAP1	2541.76	0	0	5030.35	8355.64	0	3176.04	0	2176.1		484	P40938	P40938	RFC3_HUMAN	RFC3	11033.2	9568.04	9701.41	11009.6	9509.14	8016.23
485	P53985	P53985	MOT1_HUMAN	SLC16A1	31086.3	28878.4	20195.5	25208.2	49604.5	17978.6	24444	21828.5	24196.4		485	P40939	P40939	ECHA_HUMAN	HADHA	116088	71018.3	82881.9	71968.8	80644.9	71831.7
486	P53999	P53999	TCP4_HUMAN	SUB1	4.75962e+06	4.97547e+06	4.64613e+06	4.0129e+06	4.83742e+06	5.59214e+06	5.17452e+06	4.8952e+06	4.91291e+06		486	P41091	P41091	IF2G_HUMAN	EIF2S3	966135	1.14687e+06	1.03997e+06	1.15911e+06	1.14979e+06	1.04504e+06
487	P54136	P54136	SYRC_HUMAN	RARS1	19887.3	26974.2	0	8764.29	17058.5	13524.9	15427.6	11560.2	12568.5		487	P41214	P41214	EIF2D_HUMAN	EIF2D	71086	43087.2	43147.5	49774.9	47468.7	37254.7
488	P54274	P54274	TERF1_HUMAN	TERF1	0	0	0	1997.48	0	0	0	0	3071.7		488	P41223	P41223	BUD31_HUMAN	BUD31	127003	99744.3	104288	127443	109229	87220.5
489	P54577	P54577	SYYC_HUMAN	YARS1	178174	182922	254155	236572	424570	211811	249078	186711	156977		489	P41227	P41227	NAA10_HUMAN	NAA10	3643.08	2524.36	0	3292.21	0	2465.39
490	P54578	P54578	UBP14_HUMAN	USP14	0	0	0	0	0	0	5243.62	8994.17	6188.48		490	P41252	P41252	SYIC_HUMAN	IARS1	13327.9	7539.59	6538.64	9632.87	6763.24	4814.36
491	P55010	P55010	IF5_HUMAN	EIF5	223509	242972	301764	318409	553471	278691	340974	292743	228160		491	P41567	P41567	EIF1_HUMAN	EIF1	154039	101953	108468	134580	105195	89525.8
492	P55036	P55036	PSMD4_HUMAN	PSMD4	9153.57	16721.1	0	13314.5	25533.5	0	20274.6	0	16693.2		492	P42166	P42166	LAP2A_HUMAN	TMPO	182784	116453	110857	139755	134180	98843.1
493	P55072	P55072	TERA_HUMAN	VCP	36096.8	121415	47155.1	75498.9	151153	100762	56197	88267.1	47139		493	P42285	P42285	MTREX_HUMAN	MTREX	38763	27864.1	28077.6	26008.1	20981.1	21830.2
494	P55081	P55081	MFAP1_HUMAN	MFAP1	66475.5	92847.9	108600	100198	112896	132035	72065.4	88493.6	112092		494	P42357	P42357	HUTH_HUMAN	HAL	0	6917.06	0	11056.8	0	0
495	P55084	P55084	ECHB_HUMAN	HADHB	0	22184.9	15399.4	15526.4	33791.7	26005.8	13406.3	22618.6	14372.2		495	P42568	P42568	AF9_HUMAN	MLLT3	13220	12218.2	12675.7	14575	13372.7	12799.5
496	P55145	P55145	MANF_HUMAN	MANF	137085	148820	117672	193806	332564	117107	250748	146629	110706		496	P42677	P42677	RS27_HUMAN	RPS27	1.1008e+06	1.28245e+06	1.11925e+06	1.42649e+06	1.40836e+06	1.39894e+06
497	P55196	P55196	AFAD_HUMAN	AFDN	114019	82155	70033.7	62780.6	119101	106809	83356.9	58165	61807.7		497	P42696	P42696	RBM34_HUMAN	RBM34	1555.76	2933.13	1056.89	2193.27	0	2655.54
498	P55199	P55199	ELL_HUMAN	ELL	0	4667.25	0	2320.18	0	0	3024.23	0	1947.64		498	P42766	P42766	RL35_HUMAN	RPL35	76679.8	110561	90712.6	88183.1	85003.3	91049.9
499	P55769	P55769	NH2L1_HUMAN	SNU13	13610.7	0	11785	11455.2	31851.4	20524.5	11375.2	0	6873.87		499	P43155	P43155	CACP_HUMAN	CRAT	12996	5465.72	5314.79	8557.9	6453.33	8025.65
500	P55854;P61956;Q6EEV6	P55854;P61956;Q6EEV6	SUMO2_HUMAN;SUMO3_HUMAN;SUMO4_HUMAN	SUMO2;SUMO3;SUMO4	0	0	0	4998.36	0	0	4820.37	0	3971.06		500	P43243	P43243	MATR3_HUMAN	MATR3	26738.6	15730.7	14371.4	12565.7	13059.1	8302.53
501	P55884	P55884	EIF3B_HUMAN	EIF3B	0	0	0	9317.82	20171	0	10718.7	17183.7	3179.63		501	P43246	P43246	MSH2_HUMAN	MSH2	3537.36	2053.69	3336.7	3720.96	1358.75	1977.81
502	P56134	P56134	ATPK_HUMAN	ATP5MF	25189.7	27430.9	32600	48838.8	70714.4	28307.3	45531.8	30702.1	40010.7		502	P43250	P43250	GRK6_HUMAN	GRK6	5540.66	4336.89	2989.6	0	0	3769.8
503	P56178;Q07687	P56178;Q07687	DLX2_HUMAN;DLX5_HUMAN	DLX2;DLX5	2693.26	0	0	2278.51	0	9612.22	2814.41	5184.73	1411.47		503	P43307	P43307	SSRA_HUMAN	SSR1	46364.4	27032.3	32057.6	27834.8	23199	19621.6
504	P56182	P56182	RRP1_HUMAN	RRP1	129268	78485.9	114283	164528	248318	146467	181427	113105	124900		504	P43487	P43487	RANG_HUMAN	RANBP1	5551.97	3782.97	4057.79	6887.8	6451.64	4950.67
505	P56270	P56270	MAZ_HUMAN	MAZ	101233	135950	179604	186928	130516	144926	209708	169120	153374		505	P43686	P43686	PRS6B_HUMAN	PSMC4	0	1446.98	1250.16	2897.21	4900.65	2835.5
506	P56537	P56537	IF6_HUMAN	EIF6	9306.11	0	0	5536.38	26465	25524.7	7604.51	25347.5	5565.49		506	P45880	P45880	VDAC2_HUMAN	VDAC2	17808.2	8353.83	9896.17	15201.6	11646.4	10836.3
507	P56750	P56750	CLD17_HUMAN	CLDN17	0	0	0	0	0	0	1698.63	0	0		507	P45973	P45973	CBX5_HUMAN	CBX5	99092.9	75216.4	83662.2	88832.9	83847	73239.7
508	P57088	P57088	TMM33_HUMAN	TMEM33	0	0	3150.59	3058.4	0	4464.64	2623.58	0	3684.32		508	P45974	P45974	UBP5_HUMAN	USP5	23624.3	39871.6	39346.9	0	0	0
509	P57772	P57772	SELB_HUMAN	EEFSEC	8860.11	11834	5588.29	9027.6	15708.9	6333.36	10022.4	0	4423.25		509	P46013	P46013	KI67_HUMAN	MKI67	6909.56	4720.78	4533.95	3486.48	4402.7	4118.61
510	P60002	P60002	ELOF1_HUMAN	ELOF1	0	0	0	193189	0	0	303092	0	225200		510	P46087	P46087	NOP2_HUMAN	NOP2	12315.4	7769.4	8490.45	9383.58	9626.12	8061.4
511	P60174	P60174	TPIS_HUMAN	TPI1	141936	92238.2	32089.7	2183.9	20352.5	15626.5	517.591	11957.4	0		511	P46109	P46109	CRKL_HUMAN	CRKL	26403.9	38004.5	46986.8	31851.4	33547.9	30859.5
512	P60228	P60228	EIF3E_HUMAN	EIF3E	3879.79	0	0	2908.06	11537.6	0	2694.09	0	2299.15		512	P46199	P46199	IF2M_HUMAN	MTIF2	45830.1	27646.7	22446.3	29464.5	25620.5	18927.1
513	P60468	P60468	SC61B_HUMAN	SEC61B	5799.41	0	7296.85	4764.99	0	0	3708.27	0	2610.08		513	P46379	P46379	BAG6_HUMAN	BAG6	1407.25	2521.5	2786.5	0	0	0
514	P60604	P60604	UB2G2_HUMAN	UBE2G2	0	0	0	2204.22	0	0	27264.7	38221.1	28914		514	P46776	P46776	RL27A_HUMAN	RPL27A	161351	122960	90490.2	67684.6	69912.9	58984
515	P60660	P60660	MYL6_HUMAN	MYL6	95425.8	148412	89013.3	105938	136284	90362.8	98349.9	101500	82999.7		515	P46777	P46777	RL5_HUMAN	RPL5	14623.5	9333.78	9807.66	12692.6	9653.77	8765.06
516	P60709	P60709	ACTB_HUMAN	ACTB	241141	364770	320864	198474	1.35137e+06	719341	392051	300542	337633		516	P46778	P46778	RL21_HUMAN	RPL21	14835.4	20805	15278.3	6601.84	5918.94	10776.4
517	P60842	P60842	IF4A1_HUMAN	EIF4A1	19797.2	10964.3	8030.6	4701.09	21844.2	7362.81	5382.71	5922.49	3341.65		517	P46779	P46779	RL28_HUMAN	RPL28	10104.4	17980.8	13490.5	8804.63	5928.36	8883.64
518	P60866	P60866	RS20_HUMAN	RPS20	43772.6	39572.7	42852.4	71869.7	150154	56976.5	99634.4	44721.9	56580.3		518	P46781	P46781	RS9_HUMAN	RPS9	172818	157895	147950	91422.1	104871	93989.5
519	P60900	P60900	PSA6_HUMAN	PSMA6	20747.5	0	0	34714.6	57862	61466.4	45961.7	66435.3	48437.4		519	P46782	P46782	RS5_HUMAN	RPS5	72285.3	40804.4	45456.8	29004.9	27316.5	20526.7
520	P61011	P61011	SRP54_HUMAN	SRP54	8539.43	0	24178.9	12383.1	33630.8	22857.6	13892.7	42554.3	10368.1		520	P46783	P46783	RS10_HUMAN	RPS10	150546	68922.4	79617.5	50359.1	67083	42078.7
521	P61077;P62837	P61077;P62837	UB2D2_HUMAN;UB2D3_HUMAN	UBE2D2;UBE2D3	5002.72	0	0	6689.97	0	15080.7	12732	13260.5	9732.8		521	P46821	P46821	MAP1B_HUMAN	MAP1B	59161.9	57284.9	61019.2	63297.4	58612.5	57172.5
522	P61247	P61247	RS3A_HUMAN	RPS3A	18770.4	9353.2	6873.2	10551.5	14680	0	12546	0	6675.07		522	P46934	P46934	NEDD4_HUMAN	NEDD4	2410.01	3653.96	3478.89	0	0	0
523	P61254	P61254	RL26_HUMAN	RPL26	105524	115903	104882	97119.9	96448	116817	113940	80425.7	119606		523	P46940	P46940	IQGA1_HUMAN	IQGAP1	870430	764677	798551	761539	773517	679210
524	P61289	P61289	PSME3_HUMAN	PSME3	4225.95	0	15172.6	4144.03	0	0	3982.07	0	3487.88		524	P47756	P47756	CAPZB_HUMAN	CAPZB	2232.5	0	0	2537.83	0	0
525	P61313	P61313	RL15_HUMAN	RPL15	22570.7	0	0	15224	0	32668.7	19834.1	44897.3	32526.4		525	P47813	P47813	IF1AX_HUMAN	EIF1AX	2.99285e+06	3.58555e+06	3.61706e+06	3.46896e+06	3.68372e+06	3.36525e+06
526	P61353	P61353	RL27_HUMAN	RPL27	23618.7	20488	25852.3	15959	63324.8	25888.6	32404.1	26492.9	50320.4		526	P47897	P47897	SYQ_HUMAN	QARS1	6748.23	2024.14	2467.74	4637.87	3545.65	5424.12
527	P61513	P61513	RL37A_HUMAN	RPL37A	6545.09	10620.1	0	10415.4	0	0	9666.3	0	14968.5		527	P47914	P47914	RL29_HUMAN	RPL29	15125.3	15391.3	12636.5	5496.44	8497.6	7693.34
528	P61604	P61604	CH10_HUMAN	HSPE1	131551	60248.4	25555.8	17806.4	36854.1	83621.4	27776.5	67411.1	14939.1		528	P47929	P47929	LEG7_HUMAN	LGALS7B	0	6416.79	0	6565.71	0	3239.58
529	P61626	P61626	LYSC_HUMAN	LYZ	36844.5	0	0	5027.24	63794.2	21400	8875.43	15885.5	5584.19		529	P48047	P48047	ATPO_HUMAN	ATP5PO	48501.9	18497.1	18030.6	20505.2	17574.1	11172.2
530	P61964	P61964	WDR5_HUMAN	WDR5	55887.5	60159.4	35325.7	36740	0	0	26590.2	87483	17324.8		530	P48059	P48059	LIMS1_HUMAN	LIMS1	8430.17	5131.45	5748.25	8333.54	5786.4	5691.19
531	P61978	P61978	HNRPK_HUMAN	HNRNPK	13796.6	0	10444.7	7229.48	13104.6	0	7028.73	7314.81	10474.3		531	P48163	P48163	MAOX_HUMAN	ME1	0	0	0	0	0	0
532	P62081	P62081	RS7_HUMAN	RPS7	1.71711e+06	1.41613e+06	1.49274e+06	1.47861e+06	2.77035e+06	1.34389e+06	1.35225e+06	1.62089e+06	1.2652e+06		532	P48426	P48426	PI42A_HUMAN	PIP4K2A	47942.6	66694.7	64061.7	63726	67265.4	58211.5
533	P62136	P62136	PP1A_HUMAN	PPP1CA	0	0	0	4237.9	3516.33	3810.75	5001.81	0	4146.86		533	P48444	P48444	COPD_HUMAN	ARCN1	2393.04	2474.83	4244.43	4138.44	4994.81	3532.83
534	P62140	P62140	PP1B_HUMAN	PPP1CB	0	0	0	1136.74	0	0	1518.53	0	1193.84		534	P48556	P48556	PSMD8_HUMAN	PSMD8	0	0	705.689	1373.19	2706.22	1231.47
535	P62191	P62191	PRS4_HUMAN	PSMC1	36708	79210.7	47081.3	47583.4	57807.8	64260.1	67370.7	107922	73249.9		535	P48643	P48643	TCPE_HUMAN	CCT5	0	0	1316.24	1577.93	1003.72	0
536	P62195	P62195	PRS8_HUMAN	PSMC5	37167.8	51658.5	0	34316.5	49783.2	43247.4	52357.3	97647.8	56170		536	P48651	P48651	PTSS1_HUMAN	PTDSS1	8637.35	9956.71	14629.8	8792.61	9300.07	11417.1
537	P62241	P62241	RS8_HUMAN	RPS8	169465	118563	169268	122564	198926	122359	123378	177631	103484		537	P48668	P48668	K2C6C_HUMAN	KRT6C	0	0	0	1308.05	0	0
538	P62244	P62244	RS15A_HUMAN	RPS15A	235374	199233	193872	197243	180683	171077	201934	217292	217471		538	P48729	P48729	KC1A_HUMAN	CSNK1A1	13394.5	9918.96	10866.4	8514.61	9344.66	7129.15
539	P62249	P62249	RS16_HUMAN	RPS16	31010.3	36812.5	34736.5	40784.1	67023.1	33308.3	49881.3	34194.4	35462.2		539	P49005	P49005	DPOD2_HUMAN	POLD2	16840.2	9057.67	11170.7	6943.96	7376.38	8292.87
540	P62263	P62263	RS14_HUMAN	RPS14	84790.7	115808	96569.7	110296	289915	135217	131215	72322.9	111528		540	P49006	P49006	MRP_HUMAN	MARCKSL1	5611.61	3067.64	4227.42	4273.22	1539.97	0
541	P62266	P62266	RS23_HUMAN	RPS23	51189.8	48330.7	31019.8	38216.3	78830	61362.2	38025.5	48301.7	44404.9		541	P49207	P49207	RL34_HUMAN	RPL34	6396.77	31771.4	16209.1	6292.06	6345.8	0
542	P62269	P62269	RS18_HUMAN	RPS18	73401	81013	84230.5	116911	530426	82078.7	135447	66619.5	78500.3		542	P49327	P49327	FAS_HUMAN	FASN	2513.15	729.538	2389.79	1695.76	1578.13	505.299
543	P62273	P62273	RS29_HUMAN	RPS29	59930.3	39344.9	44992.7	95719.7	123039	69075.1	102554	51026	86569.2		543	P49368	P49368	TCPG_HUMAN	CCT3	14251.3	10428.5	9125.22	12722.8	10406.7	6886.6
544	P62277	P62277	RS13_HUMAN	RPS13	94420	59430.6	47346.6	75746.2	64667.3	50456.6	82548.4	63391.3	73295.5		544	P49411	P49411	EFTU_HUMAN	TUFM	110353	31097.5	28186.7	42248.3	25584.9	20227.8
545	P62280	P62280	RS11_HUMAN	RPS11	167749	200232	113946	107377	160427	189116	92890.4	175248	127636		545	P49458	P49458	SRP09_HUMAN	SRP9	171680	161451	140113	167678	154237	149686
546	P62304	P62304	RUXE_HUMAN	SNRPE	7756.61	6216.56	6228.83	7583.25	0	0	4486.25	0	6470.5		546	P49585	P49585	PCY1A_HUMAN	PCYT1A	237853	206472	237528	347132	336017	281000
547	P62306	P62306	RUXF_HUMAN	SNRPF	4768.73	0	3714.47	2372.48	0	6242.07	3076.07	0	5640.17		547	P49591	P49591	SYSC_HUMAN	SARS1	12324.1	5765.36	6264.55	6238.18	5891.9	5316.72
548	P62314	P62314	SMD1_HUMAN	SNRPD1	5564.85	0	0	3652.29	0	0	2370.67	0	2650.31		548	P49642	P49642	PRI1_HUMAN	PRIM1	1780.01	1092.11	0	1323.39	1901.45	0
549	P62316	P62316	SMD2_HUMAN	SNRPD2	77842.4	56097.2	45672.5	43992.3	82703.1	34589.2	62473.1	66601.2	51298.1		549	P49674	P49674	KC1E_HUMAN	CSNK1E	16979.3	19509.4	18572.2	18590.7	16383.3	15727.4
550	P62318	P62318	SMD3_HUMAN	SNRPD3	21508.4	12828.2	17402.6	19523.5	22901.9	16869.1	23074.8	0	13643.3		550	P49720	P49720	PSB3_HUMAN	PSMB3	0	2311.15	2720.38	0	0	0
551	P62333	P62333	PRS10_HUMAN	PSMC6	31593.7	0	10520.6	12820.4	0	0	22306	42109.7	24654		551	P49721	P49721	PSB2_HUMAN	PSMB2	1706.81	7099.11	5776.93	5723.05	5907.24	3939.77
552	P62424	P62424	RL7A_HUMAN	RPL7A	46055.1	45721.8	33964.9	29011.5	99341.1	33152.6	52499.7	0	55648.1		552	P49736	P49736	MCM2_HUMAN	MCM2	0	0	0	0	0	0
553	P62701	P62701	RS4X_HUMAN	RPS4X	642581	561616	573803	449262	535922	422556	406887	404849	553942		553	P49756	P49756	RBM25_HUMAN	RBM25	259086	305135	328180	269929	281497	319943
554	P62736;P63267;P68032;P68133	P62736;P63267;P68032;P68133	ACTA_HUMAN;ACTC_HUMAN;ACTH_HUMAN;ACTS_HUMAN	ACTA1;ACTA2;ACTC1;ACTG2	0	0	0	45370.8	19096	0	11137.7	0	10798		554	P49757	P49757	NUMB_HUMAN	NUMB	54301.8	59194.6	59873.7	61830.5	75590.9	67637.6
555	P62750	P62750	RL23A_HUMAN	RPL23A	580028	563639	522408	423894	376692	502426	466452	408388	505282		555	P49842	P49842	STK19_HUMAN	STK19	7039.59	4377.58	5547.41	7133.58	5025.78	3224.22
556	P62753	P62753	RS6_HUMAN	RPS6	267470	300403	243812	218783	251061	193806	268269	237762	252419		556	P49863	P49863	GRAK_HUMAN	GZMK	0	3752.99	1233.74	0	0	0
557	P62805	P62805	H4_HUMAN	H4C16	282862	132876	75836.2	56403.7	241580	66944.2	71862	50016.6	31957.1		557	P49916	P49916	DNLI3_HUMAN	LIG3	2405.52	2351	976.928	0	1512.4	826.308
558	P62826	P62826	RAN_HUMAN	RAN	52271	53062.2	43067.7	58634.1	161560	58105.1	64576.5	42344.3	24771.1		558	P50395	P50395	GDIB_HUMAN	GDI2	0	0	0	0	0	0
559	P62829	P62829	RL23_HUMAN	RPL23	915307	967632	902827	763382	845246	882400	833973	800241	914249		559	P50402	P50402	EMD_HUMAN	EMD	4518.81	2949.21	3031.48	2937.15	2786.49	3342.7
560	P62847	P62847	RS24_HUMAN	RPS24	87428.4	68415.9	87203.8	64463.4	84601.5	72252.1	56822.1	61628.4	108344		560	P50416	P50416	CPT1A_HUMAN	CPT1A	611.157	502.481	658.452	653.072	0	0
561	P62851	P62851	RS25_HUMAN	RPS25	271563	212648	227728	233157	1.03455e+06	163251	315000	219920	283507		561	P50579	P50579	MAP2_HUMAN	METAP2	178278	87178.4	85693.3	112978	91460	83909.7
562	P62854	P62854	RS26_HUMAN	RPS26	97869.2	168385	127063	129257	109867	94657	122441	107186	136281		562	P50750	P50750	CDK9_HUMAN	CDK9	43082.8	59726.6	67296.4	51836.4	50488	55580.1
563	P62857	P62857	RS28_HUMAN	RPS28	0	0	0	8925.38	28189.1	0	8809.68	0	9969.38		563	P50914	P50914	RL14_HUMAN	RPL14	9041.42	33298.8	21385.6	8982.24	12388.2	9742.89
564	P62861	P62861	RS30_HUMAN	FAU	252075	307115	369211	257107	302437	274242	233200	341590	308649		564	P50990	P50990	TCPQ_HUMAN	CCT8	4327.26	4162.06	2666.8	6225.4	3898.55	3701.78
565	P62875	P62875	RPAB5_HUMAN	POLR2L	0	0	0	5970.53	0	0	12319	0	0		565	P50991	P50991	TCPD_HUMAN	CCT4	4155.57	3306.44	3850.32	8149.54	4893.15	5313.54
566	P62877	P62877	RBX1_HUMAN	RBX1	0	0	0	0	7730.93	0	5252.85	0	6159.54		566	P51398	P51398	RT29_HUMAN	DAP3	516.197	809.087	0	193.538	0	365.61
567	P62888	P62888	RL30_HUMAN	RPL30	75296	72960.4	72611.9	79637.6	149829	43476.7	91123.9	68878.7	81254.5		567	P51532	P51532	SMCA4_HUMAN	SMARCA4	30007	25175	27492.5	24974.2	26217.1	28776.3
568	P62891;Q59GN2	P62891;Q59GN2	R39L5_HUMAN;RL39_HUMAN	RPL39;RPL39P5	56349.9	33278.9	0	39383.3	22514.3	29935.1	24280.2	27176.2	45012.6		568	P51571	P51571	SSRD_HUMAN	SSR4	20404.6	13181.2	15330.4	10585.5	7871.29	9047.56
569	P62899	P62899	RL31_HUMAN	RPL31	71414.9	87955.7	58826.1	67164.4	63206.9	59962.3	55925.1	57989.6	72102.8		569	P51608	P51608	MECP2_HUMAN	MECP2	0	4704.96	7302.46	0	0	0
570	P62906	P62906	RL10A_HUMAN	RPL10A	33892.7	56339.2	33003.8	18491.4	65117.5	0	31747.3	75535.9	46403.4		570	P51784	P51784	UBP11_HUMAN	USP11	2163.27	2795.94	1955.03	0	3866.01	2942.78
571	P62910	P62910	RL32_HUMAN	RPL32	19425.1	8731.46	25767.4	7910.62	16121	0	9690.46	0	13214.3		571	P51858	P51858	HDGF_HUMAN	HDGF	852.658	1038.8	0	1243.22	0	0
572	P62913	P62913	RL11_HUMAN	RPL11	297183	217014	194737	307828	497116	211486	393713	255837	277426		572	P51965;Q969T4;Q96LR5	P51965;Q969T4;Q96LR5	UB2E1_HUMAN;UB2E2_HUMAN;UB2E3_HUMAN	UBE2E1;UBE2E2;UBE2E3	64636.1	66746.6	73210.6	0	0	0
573	P62917	P62917	RL8_HUMAN	RPL8	10663	9549.21	30040.2	5561.68	21155.1	0	12434.6	11546.3	19464.1		573	P51970	P51970	NDUA8_HUMAN	NDUFA8	0	0	811.805	758.29	0	0
574	P62937	P62937	PPIA_HUMAN	PPIA	32049.9	32015.2	17461.2	8620.13	45595	24106.5	9965.73	19654.6	13317.1		574	P52272	P52272	HNRPM_HUMAN	HNRNPM	21067.6	9936.4	11948.4	12220.1	8200.12	9993.14
575	P63010	P63010	AP2B1_HUMAN	AP2B1	0	0	0	6126.78	0	0	3299.84	0	2595.68		575	P52292	P52292	IMA1_HUMAN	KPNA2	116411	125507	131285	123882	123944	121655
576	P63151	P63151	2ABA_HUMAN	PPP2R2A	0	0	0	3026.66	0	13403.4	4301.16	0	2069.07		576	P52294	P52294	IMA5_HUMAN	KPNA1	12100.1	12785.5	17420.1	15368.6	15452.3	10554.8
577	P63167	P63167	DYL1_HUMAN	DYNLL1	35965.8	48419.8	58801.7	28054.4	38626.5	0	31774.1	36181.1	47756.5		577	P52429	P52429	DGKE_HUMAN	DGKE	0	0	3164.82	0	1956.66	2337.56
578	P63173	P63173	RL38_HUMAN	RPL38	7.14597e+06	8.87549e+06	6.96931e+06	7.07023e+06	6.99366e+06	9.06277e+06	6.56567e+06	9.76115e+06	8.32886e+06		578	P52434	P52434	RPAB3_HUMAN	POLR2H	5303.07	6648	4724.8	3925.81	6784.19	5244.56
579	P63208	P63208	SKP1_HUMAN	SKP1	15096.8	0	0	5966.7	0	0	8558.16	16266.5	7636.89		579	P52701	P52701	MSH6_HUMAN	MSH6	21624.2	14627	13259.2	16840.4	13012.2	13895.1
580	P63241	P63241	IF5A1_HUMAN	EIF5A	33438	38704.5	0	57686.1	71636.9	0	68397.7	0	39236.1		580	P52756	P52756	RBM5_HUMAN	RBM5	1635.42	965.152	0	0	744.284	1213.76
581	P63244	P63244	RACK1_HUMAN	RACK1	0	0	0	1189.73	13315.1	0	2111.04	3405.91	0		581	P52815	P52815	RM12_HUMAN	MRPL12	7145.29	4910.83	4371.44	5221.79	1644.75	3059.29
582	P67809	P67809	YBOX1_HUMAN	YBX1	1680.64	0	0	2482.36	0	0	3112.7	0	2816.34		582	P52907	P52907	CAZA1_HUMAN	CAPZA1	5430.04	2388.11	2195.06	0	1130.55	2672.53
583	P67812	P67812	SC11A_HUMAN	SEC11A	0	0	0	3454.03	4138.06	0	4928.12	0	0		583	P52926	P52926	HMGA2_HUMAN	HMGA2	7212.97	5179.15	5443.31	6673.82	4896.22	4376.16
584	P67870	P67870	CSK2B_HUMAN	CSNK2B	24556.9	24711	29836.9	19810.6	43111.6	0	32721.3	51985.3	26028		584	P53007	P53007	TXTP_HUMAN	SLC25A1	80570.6	84992.7	88352.1	57813.7	66562.3	76917.3
585	P68036	P68036	UB2L3_HUMAN	UBE2L3	4.01569e+07	4.96157e+07	3.29496e+07	2.60991e+07	6.12171e+07	1.56725e+08	4.39906e+07	2.29345e+08	6.95949e+07		585	P53582	P53582	MAP11_HUMAN	METAP1	6506.41	6059.77	3375.36	8410.6	4835.65	5450.58
586	P68104	P68104	EF1A1_HUMAN	EEF1A1	2.17026e+06	1.25324e+06	1.34898e+06	2.38625e+06	5.42983e+06	1.26209e+06	2.3492e+06	1.23019e+06	1.31606e+06		586	P53634	P53634	CATC_HUMAN	CTSC	0	1927.47	0	0	0	0
587	P68363	P68363	TBA1B_HUMAN	TUBA1B	450976	334222	186439	18244.6	76231.2	69472.6	13390.6	81683.4	14703		587	P53680	P53680	AP2S1_HUMAN	AP2S1	2772.76	2761.43	1794.86	2164.83	1436.17	1729.49
588	P68371	P68371	TBB4B_HUMAN	TUBB4B	25025.8	35044.1	14168.5	26711.8	36808.6	40752	25243.1	42969.8	22293		588	P53985	P53985	MOT1_HUMAN	SLC16A1	51901.7	49388.9	43938	57568.7	46704	43845.2
589	P68400	P68400	CSK21_HUMAN	CSNK2A1	18209.5	18780.5	22308	24203.9	30381.5	26492.5	22468.3	35204.2	18281.5		589	P53999	P53999	TCP4_HUMAN	SUB1	2.83408e+06	3.44585e+06	3.23103e+06	3.23451e+06	3.39582e+06	3.30304e+06
590	P69905	P69905	HBA_HUMAN	HBA2	0	0	0	1005.38	0	0	2358.68	0	1875.79		590	P54136	P54136	SYRC_HUMAN	RARS1	19051.1	7855.34	9817.18	9654.79	8416.81	8944.36
591	P78316	P78316	NOP14_HUMAN	NOP14	118846	153585	145711	136701	98918.1	122851	140661	135000	118891		591	P54577	P54577	SYYC_HUMAN	YARS1	198111	150522	160305	175314	146900	132438
592	P78332	P78332	RBM6_HUMAN	RBM6	0	0	0	0	0	0	2839.36	0	1572.91		592	P54709	P54709	AT1B3_HUMAN	ATP1B3	1326.23	0	0	484.072	0	1144.74
593	P78337;Q99697	P78337;Q99697	PITX1_HUMAN;PITX2_HUMAN	PITX1;PITX2	0	0	0	819.651	0	0	1856.12	0	0		593	P55010	P55010	IF5_HUMAN	EIF5	304635	210545	208454	224095	212440	188122
594	P78344	P78344	IF4G2_HUMAN	EIF4G2	5199.83	0	0	814.803	0	0	1373.65	0	1141.28		594	P55036	P55036	PSMD4_HUMAN	PSMD4	36092.8	22655.7	20294.9	30331.6	29557.2	24574.8
595	P78345	P78345	RPP38_HUMAN	RPP38	2345.59	0	0	1850.38	0	0	1490.18	0	0		595	P55060	P55060	XPO2_HUMAN	CSE1L	718.347	1111.88	556.086	1245.79	0	0
596	P78346	P78346	RPP30_HUMAN	RPP30	0	0	0	8892.55	20117.7	0	7962.84	0	9241.98		596	P55061	P55061	BI1_HUMAN	TMBIM6	0	4720.1	3854.03	0	0	558.156
597	P78347	P78347	GTF2I_HUMAN	GTF2I	0	7405.43	5525.27	3222.92	0	0	6037.12	0	0		597	P55072	P55072	TERA_HUMAN	VCP	24125.9	22347.5	20241.1	7149.04	5880.94	4391.43
598	P78356	P78356	PI42B_HUMAN	PIP4K2B	6642.23	0	0	7330.94	0	0	4883.91	0	5791.97		598	P55081	P55081	MFAP1_HUMAN	MFAP1	70890.6	100886	107737	94498.9	90016.9	110494
599	P78362	P78362	SRPK2_HUMAN	SRPK2	0	4366.4	0	2776.27	0	0	2569.49	0	2621.65		599	P55084	P55084	ECHB_HUMAN	HADHB	24624.1	19637.9	20664.4	15497.1	16785.1	15380.1
600	P78368;Q9Y6M4	P78368;Q9Y6M4	KC1G2_HUMAN;KC1G3_HUMAN	CSNK1G2;CSNK1G3	7987.08	10668.8	6487.98	8103.88	13861.4	7650.04	8515.7	5662.4	9305.47		600	P55145	P55145	MANF_HUMAN	MANF	295939	164128	158098	182488	148298	133843
601	P78371	P78371	TCPB_HUMAN	CCT2	0	0	0	0	0	0	2230.19	3184.83	1042.35		601	P55196	P55196	AFAD_HUMAN	AFDN	99497.4	71140.4	74793.7	83641.4	76936.5	71153.6
602	P78527	P78527	PRKDC_HUMAN	PRKDC	11643.7	0	31969	11737	0	0	12855.4	0	9715.08		602	P55199	P55199	ELL_HUMAN	ELL	3321.71	2564.11	2028.74	1871.13	1429.59	3153.31
603	P78549	P78549	NTH_HUMAN	NTHL1	4868.97	5111.57	0	5143.64	15698.5	0	6000.23	0	5150.08		603	P55769	P55769	NH2L1_HUMAN	SNU13	19292.7	16282	24551	20792.3	16520.2	19699.1
604	P81605	P81605	DCD_HUMAN	DCD	158158	74576.4	210678	286540	1.65441e+06	1.48896e+06	485814	75269	141316		604	P55884	P55884	EIF3B_HUMAN	EIF3B	4497.14	4575.22	2994.76	5251.41	2029.74	2656.41
605	P82912	P82912	RT11_HUMAN	MRPS11	12408.5	0	0	12450.3	0	0	13761.1	0	10902.1		605	P56134	P56134	ATPK_HUMAN	ATP5MF	116719	70877.3	70178.2	63483.3	61443.8	49391.7
606	P82979	P82979	SARNP_HUMAN	SARNP	6596.33	5131.82	5335.94	4143.22	15154.1	0	6791.08	10541.1	3960.12		606	P56178;Q07687	P56178;Q07687	DLX2_HUMAN;DLX5_HUMAN	DLX2;DLX5	3199.11	3194.78	2556.39	2790.74	2033.6	2602.78
607	P83731	P83731	RL24_HUMAN	RPL24	291598	389161	326176	378460	242918	388952	360248	323927	345505		607	P56182	P56182	RRP1_HUMAN	RRP1	192126	217292	214619	218763	255705	182790
608	P83881;Q969Q0	P83881;Q969Q0	RL36A_HUMAN;RL36L_HUMAN	RPL36A;RPL36AL	68718.1	78460.9	57156.7	57811.7	71643.7	60781.6	54334.7	50009.2	66851.6		608	P56270	P56270	MAZ_HUMAN	MAZ	73743.6	66826.3	75563.7	79980.9	67686.9	66750
609	P84022	P84022	SMAD3_HUMAN	SMAD3	15330.4	19389.9	0	11699.2	27443.5	0	11240.1	27906.2	9380.17		609	P56537	P56537	IF6_HUMAN	EIF6	0	4389.05	1803.95	5670.27	3250.82	3025.09
610	P84090	P84090	ERH_HUMAN	ERH	3891.42	10230.4	1965.9	7551.2	3691.84	0	5971.57	0	4798.23		610	P56962	P56962	STX17_HUMAN	STX17	3272.81	2424.29	2951.09	2538.36	2879.31	2021.68
611	P84098	P84098	RL19_HUMAN	RPL19	14788	0	14257.1	0	0	0	8877.51	0	13967		611	P57088	P57088	TMM33_HUMAN	TMEM33	24427.5	42511.2	39016.6	21356.7	10486.2	11621.8
612	P84101	P84101	SERF2_HUMAN	SERF2	99939	118439	146015	111719	136165	137206	61805.5	118840	96209.5		612	P57772	P57772	SELB_HUMAN	EEFSEC	16974.5	12681.7	11519.6	14434	11194.6	10898.6
613	P84103	P84103	SRSF3_HUMAN	SRSF3	67314	54265	72523.3	82893.5	110006	68411.4	69937.5	32494.9	79483.9		613	P59190	P59190	RAB15_HUMAN	RAB15	4883.34	990.171	2438.04	2815.95	1252.77	1561.15
614	P99999	P99999	CYC_HUMAN	CYCS	0	0	11601.2	12387.8	0	0	16413.7	0	9471.92		614	P59780	P59780	AP3S2_HUMAN	AP3S2	1937.34	2175.33	1467.19	2282.09	2243.36	2282.86
615	Q00059	Q00059	TFAM_HUMAN	TFAM	466477	439303	372266	621430	494860	501595	763640	523109	626961		615	P60002	P60002	ELOF1_HUMAN	ELOF1	11170.6	8018.97	7039.5	12504.2	11723.7	12367.4
616	Q00325	Q00325	S25A3_HUMAN	SLC25A3	84190.6	84615.6	61787.5	74826.2	82223.9	68127.8	95708.5	97511.4	97999		616	P60059	P60059	SC61G_HUMAN	SEC61G	11898.4	3916.99	7894.73	3912.38	4806.33	6078.7
617	Q00341	Q00341	VIGLN_HUMAN	HDLBP	0	10739.4	12286.2	8634.69	33387.5	0	11017.6	0	6473.77		617	P60174	P60174	TPIS_HUMAN	TPI1	0	0	0	3586.25	0	0
618	Q00403	Q00403	TF2B_HUMAN	GTF2B	111494	79016.7	91741	109238	126701	100334	137303	128597	73161.1		618	P60228	P60228	EIF3E_HUMAN	EIF3E	28911.2	22804.7	16974.4	31451.9	20329	19738.4
619	Q00688	Q00688	FKBP3_HUMAN	FKBP3	220056	245202	317829	311866	675902	261352	338662	208748	167531		619	P60468	P60468	SC61B_HUMAN	SEC61B	8197.59	6739.55	6258.93	7124.96	5590.29	4368.12
620	Q00839	Q00839	HNRPU_HUMAN	HNRNPU	13428.3	0	10404.7	9580.27	57477.4	0	16309.6	15073.6	11605.6		620	P60604	P60604	UB2G2_HUMAN	UBE2G2	5278.77	3233.19	2063.48	0	0	0
621	Q01081	Q01081	U2AF1_HUMAN	U2AF1	48335.1	43248	77173.7	43513	18454.8	62134.8	33675.8	34323.9	50891.8		621	P60660	P60660	MYL6_HUMAN	MYL6	104669	103228	105613	103593	102839	94532.6
622	Q01082	Q01082	SPTB2_HUMAN	SPTBN1	0	0	0	0	0	0	12902.3	0	13381.7		622	P60709	P60709	ACTB_HUMAN	ACTB	115446	104436	79441	131873	87003.6	82736.6
623	Q01130	Q01130	SRSF2_HUMAN	SRSF2	45517.5	0	45674	34001.4	18417.8	0	26873.4	37001.5	26565.7		623	P60842	P60842	IF4A1_HUMAN	EIF4A1	6426.15	3122.7	4887.64	6354.08	3180.78	4118.7
624	Q01469	Q01469	FABP5_HUMAN	FABP5	0	0	41912.8	14904.8	422405	285505	41952.5	0	35322.5		624	P60866	P60866	RS20_HUMAN	RPS20	177324	100320	92007.1	90942.2	72402.7	52950.3
625	Q01658	Q01658	NC2B_HUMAN	DR1	12064.2	6240.5	9848.75	15373.8	14250.1	13837.6	14433.3	6200.6	9301.7		625	P60891	P60891	PRPS1_HUMAN	PRPS1	2497.59	1355.65	2111.19	2172.71	2261.04	1590.86
626	Q01804	Q01804	OTUD4_HUMAN	OTUD4	6950.01	0	0	3345.46	0	0	12642.9	27371	11439		626	P60900	P60900	PSA6_HUMAN	PSMA6	7691.26	8046.02	9114.01	11961.9	14634.2	9484.32
627	Q01844	Q01844	EWS_HUMAN	EWSR1	10514.6	0	9367.49	6544.67	0	0	9950.72	0	6003.95		627	P60903	P60903	S10AA_HUMAN	S100A10	4724.03	2551.16	3409.25	4387.25	3332.78	4460.96
628	Q01970	Q01970	PLCB3_HUMAN	PLCB3	30672.7	45885.5	47114.5	32744.4	49217.6	34469.4	39547.1	35265.6	31189.2		628	P60953	P60953	CDC42_HUMAN	CDC42	6596.24	3976.25	4045.83	5609.22	6293.72	3933.07
629	Q02040	Q02040	AK17A_HUMAN	AKAP17A	21389.5	11666.4	14491.8	13135.7	8810.06	23926.7	15564	12463.8	13121.4		629	P61009	P61009	SPCS3_HUMAN	SPCS3	2741.31	1994.47	1625.62	1813.4	0	0
630	Q02413	Q02413	DSG1_HUMAN	DSG1	99423.6	89333.6	71790.5	45052.3	681083	696732	50753.1	204525	87263.3		630	P61011	P61011	SRP54_HUMAN	SRP54	44001.7	28702.9	29432	41192	26957.4	27322.6
631	Q02543	Q02543	RL18A_HUMAN	RPL18A	177224	156197	60070	6009.54	50226.7	7084.93	7797.36	57330.2	8762.97		631	P61024	P61024	CKS1_HUMAN	CKS1B	2054.43	0	1562.98	0	0	0
632	Q02878	Q02878	RL6_HUMAN	RPL6	33581.3	7909.24	29835.4	17075.7	66773.5	0	23076.5	56609	40102		632	P61077	P61077	UB2D3_HUMAN	UBE2D3	18571.6	31076.2	23786.3	0	0	0
633	Q02978	Q02978	M2OM_HUMAN	SLC25A11	9865.64	8472.76	2279.92	4936.67	3707.81	0	5914.42	2502.44	5081.92		633	P61081	P61081	UBC12_HUMAN	UBE2M	14096.9	4881.23	5397.56	66943.8	29050.7	11166.4
634	Q03111	Q03111	ENL_HUMAN	MLLT1	43861.5	50816.2	34877.2	34741.2	0	30569.2	39081.3	0	33154.1		634	P61221	P61221	ABCE1_HUMAN	ABCE1	18831.1	10860.3	12952.2	13304.2	11987.2	15614.3
635	Q03468	Q03468	ERCC6_HUMAN	ERCC6	0	2568.81	3236.8	1598.05	651.987	0	3291	0	2344.2		635	P61224;P62834	P61224;P62834	RAP1A_HUMAN;RAP1B_HUMAN	RAP1A;RAP1B	5603.8	3986.32	3041.91	2913.04	7142.05	5963.25
636	Q04637	Q04637	IF4G1_HUMAN	EIF4G1	0	2149.54	3687.74	2875.3	7690.7	0	3537.61	0	2979.7		636	P61247	P61247	RS3A_HUMAN	RPS3A	52105.5	59767.8	52812	36949.1	33651.6	33944.7
637	Q04695	Q04695	K1C17_HUMAN	KRT17	412955	982533	521187	131444	3.41545e+06	974662	94579.7	759575	113033		637	P61254	P61254	RL26_HUMAN	RPL26	88332.9	118167	94827.5	71833.9	76129.3	74746.2
638	Q05086	Q05086	UBE3A_HUMAN	UBE3A	66568.7	70571.8	0	176960	124616	0	992129	1.01835e+06	950881		638	P61289	P61289	PSME3_HUMAN	PSME3	6842.17	5459.69	5975.97	0	3476.99	3275.57
639	Q05519	Q05519	SRS11_HUMAN	SRSF11	742738	808209	984310	669183	458506	794604	503257	799063	787852		639	P61313	P61313	RL15_HUMAN	RPL15	10482.7	33807.6	21443.7	10485.5	14040.1	9525.17
640	Q05823	Q05823	RN5A_HUMAN	RNASEL	2242.51	0	2716.76	2782.99	0	0	3282.48	0	3229.93		640	P61353	P61353	RL27_HUMAN	RPL27	16553.4	34163.4	23603.3	12420.8	8661.76	10120.8
641	Q06265	Q06265	EXOS9_HUMAN	EXOSC9	0	0	0	3161.26	0	12017.1	4146.77	0	3750.73		641	P61513	P61513	RL37A_HUMAN	RPL37A	13200.5	25130.6	16381.4	14938.7	11481.7	14647.4
642	Q06330	Q06330	SUH_HUMAN	RBPJ	0	0	0	0	7403.49	0	3168.83	0	2576.88		642	P61604	P61604	CH10_HUMAN	HSPE1	19731.8	20800.1	26398.1	26092	23788.4	26290.8
643	Q06830	Q06830	PRDX1_HUMAN	PRDX1	439687	310368	380778	431049	1.1731e+06	552820	574554	283416	269352		643	P61619	P61619	S61A1_HUMAN	SEC61A1	1902.4	1508.18	1844.05	1457.34	1792.24	813.926
644	Q07020	Q07020	RL18_HUMAN	RPL18	134362	76686.5	52643.9	14793.8	46928.8	0	27137.6	51031.2	27541.5		644	P61626	P61626	LYSC_HUMAN	LYZ	4014.83	5431.44	2600.31	8994.22	0	0
645	Q07021	Q07021	C1QBP_HUMAN	C1QBP	0	0	6789.32	4434.51	18875.8	15782.5	8102.34	0	2859.05		645	P61964	P61964	WDR5_HUMAN	WDR5	31920.8	18949.7	26037.3	28044.2	25806.3	22861.6
646	Q07065	Q07065	CKAP4_HUMAN	CKAP4	101786	89187.3	89248.4	55338.1	85518.8	87276.9	61399.1	53736.2	50387.7		646	P61978	P61978	HNRPK_HUMAN	HNRNPK	9473.74	7223.01	8643.73	12934.6	5830.3	8401.73
647	Q08170	Q08170	SRSF4_HUMAN	SRSF4	120928	125138	116132	100856	267619	122052	112290	139920	94984.6		647	P62068	P62068	UBP46_HUMAN	USP46	4289.09	4335.03	3899.79	3473.4	3367.82	2834.41
648	Q08188	Q08188	TGM3_HUMAN	TGM3	31714.3	0	36222.9	11114.1	177910	100024	17397.9	18981.1	30801		648	P62081	P62081	RS7_HUMAN	RPS7	1.27697e+06	984834	920642	891646	978375	777210
649	Q08554	Q08554	DSC1_HUMAN	DSC1	57506.1	0	105130	30620	240851	449423	26105.3	94945.7	34541.3		649	P62136	P62136	PP1A_HUMAN	PPP1CA	4787.29	0	2646.17	2563.44	2212.85	1166.22
650	Q08945	Q08945	SSRP1_HUMAN	SSRP1	536441	440591	631293	510602	433112	363567	492602	590610	574356		650	P62140	P62140	PP1B_HUMAN	PPP1CB	31041.6	21308.6	26296.4	15233.4	17503.8	14315.7
651	Q08AD1	Q08AD1	CAMP2_HUMAN	CAMSAP2	11149.8	0	0	9194.75	0	0	9225.61	0	5671.34		651	P62191	P62191	PRS4_HUMAN	PSMC1	34664.9	52112.8	59380.4	61333.9	65304.2	61767.5
652	Q08J23	Q08J23	NSUN2_HUMAN	NSUN2	58774.6	98319.7	69808.2	66579.3	119879	41704.9	74063.2	41765.1	31235		652	P62195	P62195	PRS8_HUMAN	PSMC5	7465.75	9008.19	8934.86	14141.4	11333.5	9472.89
653	Q09028	Q09028	RBBP4_HUMAN	RBBP4	12213.1	0	0	7506.14	17511.2	0	8187.63	13198.3	6436.42		653	P62241	P62241	RS8_HUMAN	RPS8	153023	165808	142196	118012	107263	118218
654	Q0VDF9	Q0VDF9	HSP7E_HUMAN	HSPA14	85098.8	103881	97904.6	90408.3	127099	102314	86369.6	125420	69023		654	P62244	P62244	RS15A_HUMAN	RPS15A	182670	186364	190437	150887	168699	165097
655	Q12756;O43896;O60333	Q12756;O43896;O60333	KIF1A_HUMAN;KIF1B_HUMAN;KIF1C_HUMAN	KIF1A;KIF1B;KIF1C	0	0	0	0	0	0	4985.98	0	2654.88		655	P62249	P62249	RS16_HUMAN	RPS16	175977	113935	106518	64658.5	74258.6	57627.4
656	Q12789	Q12789	TF3C1_HUMAN	GTF3C1	0	7881.83	0	1555.75	0	0	4001.14	0	2098.08		656	P62258	P62258	1433E_HUMAN	YWHAE	16736.8	22730	17867.7	19442.9	10839.3	15115.7
657	Q12797	Q12797	ASPH_HUMAN	ASPH	93524	101530	80299.8	72586.1	63434.3	93810.1	94839.5	127840	68239.9		657	P62263	P62263	RS14_HUMAN	RPS14	290763	191569	179374	181254	183034	143834
658	Q12800	Q12800	TFCP2_HUMAN	TFCP2	0	0	0	3605.37	0	0	2248.31	0	3041.24		658	P62266	P62266	RS23_HUMAN	RPS23	79858.6	91508.2	90481.3	81491.1	79800	90222.1
659	Q12824	Q12824	SNF5_HUMAN	SMARCB1	0	0	5629.96	8135.77	4946.3	9878.29	7497.68	0	5722.35		659	P62269	P62269	RS18_HUMAN	RPS18	612493	281404	275788	226838	229085	141557
660	Q12834	Q12834	CDC20_HUMAN	CDC20	15814.4	28674.6	11383.2	15396.8	48034.2	7826.99	21293.3	13709.1	19363.4		660	P62273	P62273	RS29_HUMAN	RPS29	87905	70926.3	60476.1	54453.2	59296.1	53170.9
661	Q12872	Q12872	SFSWA_HUMAN	SFSWAP	120331	136100	133721	96037.8	150445	178315	83946.2	152409	120816		661	P62277	P62277	RS13_HUMAN	RPS13	77378.7	85063.7	85620.1	59353	55101.9	55463.3
662	Q12894	Q12894	IFRD2_HUMAN	IFRD2	15937.1	15711	16648.4	14442.8	35985.3	0	13246.2	29622.6	11465.2		662	P62280	P62280	RS11_HUMAN	RPS11	171676	206796	187153	153052	161862	159645
663	Q12904	Q12904	AIMP1_HUMAN	AIMP1	14975.7	0	16430.2	11550.5	28554	0	17366.9	21519.9	9828.09		663	P62304	P62304	RUXE_HUMAN	SNRPE	5741.13	7880.73	10213.1	4522.57	6806.66	5864.05
664	Q12923	Q12923	PTN13_HUMAN	PTPN13	36608.1	37076.1	39887.5	18053.2	68033.4	11195.3	19525	31593.7	23538.4		664	P62306	P62306	RUXF_HUMAN	SNRPF	3515.58	3236.02	5420.35	3264.23	2626.97	4222.5
665	Q12929	Q12929	EPS8_HUMAN	EPS8	0	0	0	0	0	0	1457.91	0	0		665	P62314	P62314	SMD1_HUMAN	SNRPD1	7170.42	6622.64	7102.28	4754.21	6803.04	5099.06
666	Q12986	Q12986	NFX1_HUMAN	NFX1	9463.32	0	8304.31	7634.68	0	0	9848.25	0	13118.8		666	P62316	P62316	SMD2_HUMAN	SNRPD2	53491.6	46286	37666.8	43660.7	42031.4	36345.5
667	Q13017	Q13017	RHG05_HUMAN	ARHGAP5	6204.14	0	0	4626.44	8680.03	0	4569.43	0	2231.35		667	P62318	P62318	SMD3_HUMAN	SNRPD3	22038.8	17475.7	24736.4	19903.9	27427.4	18761.7
668	Q13085	Q13085	ACACA_HUMAN	ACACA	1.34077e+07	1.43174e+07	1.28508e+07	1.18366e+07	6.30021e+06	1.031e+07	7.18883e+06	8.35767e+06	8.89938e+06		668	P62333	P62333	PRS10_HUMAN	PSMC6	0	0	5721.19	8214.41	8169.28	7502.06
669	Q13098	Q13098	CSN1_HUMAN	GPS1	0	0	0	0	0	0	1571.04	4061.44	2617.81		669	P62424	P62424	RL7A_HUMAN	RPL7A	47447.7	93496.4	54594.5	31282.7	26693.9	29186.7
670	Q13107	Q13107	UBP4_HUMAN	USP4	41604.2	0	64901.2	22435	0	0	162408	329941	246208		670	P62701	P62701	RS4X_HUMAN	RPS4X	543130	631782	571282	416407	417046	403916
671	Q13112	Q13112	CAF1B_HUMAN	CHAF1B	0	0	0	6199.42	0	0	3612.21	0	2379.69		671	P62750	P62750	RL23A_HUMAN	RPL23A	391137	506627	431961	390524	426681	422438
672	Q13123	Q13123	RED_HUMAN	IK	293673	337280	323887	382696	400118	344502	383801	367852	371659		672	P62753	P62753	RS6_HUMAN	RPS6	222115	242274	214342	179314	190420	196617
673	Q13136	Q13136	LIPA1_HUMAN	PPFIA1	33450.7	63995.2	43753.2	28656.8	56355.4	37381.6	30137.9	40920.9	29059.4		673	P62805	P62805	H4_HUMAN	H4C16	172689	59027	97713.5	74521	64762.5	57583.4
674	Q13162	Q13162	PRDX4_HUMAN	PRDX4	0	0	0	0	0	0	3370.41	0	5905.28		674	P62826	P62826	RAN_HUMAN	RAN	94804.3	41984.8	56988.3	63765.7	48220.2	41191
675	Q13185	Q13185	CBX3_HUMAN	CBX3	19094.3	11046.3	14917.1	15517.1	24350.5	0	11193.5	23156.2	7344.96		675	P62829	P62829	RL23_HUMAN	RPL23	652742	667281	662681	617238	651467	619678
676	Q13200	Q13200	PSMD2_HUMAN	PSMD2	48895.4	61173.8	41313.6	40498.3	37411.8	57235.1	72601.9	135193	73686.3		676	P62837	P62837	UB2D2_HUMAN	UBE2D2	1.09948e+07	1.15417e+07	9.81327e+06	0	4228.98	3086.22
677	Q13217	Q13217	DNJC3_HUMAN	DNAJC3	6000.11	0	0	3810.74	0	0	6353.9	0	4003.2		677	P62847	P62847	RS24_HUMAN	RPS24	114629	103784	120229	84718.8	70640.4	81517
678	Q13247	Q13247	SRSF6_HUMAN	SRSF6	17294.9	0	17151.1	10067	28167.3	28385.2	13480.2	0	8606.51		678	P62851	P62851	RS25_HUMAN	RPS25	395993	313802	295373	234400	252264	234117
679	Q13283	Q13283	G3BP1_HUMAN	G3BP1	0	0	0	0	0	5108.02	3288.07	0	3275.22		679	P62854	P62854	RS26_HUMAN	RPS26	91314.1	110405	95033.1	89036	113701	94479.8
680	Q13322	Q13322	GRB10_HUMAN	GRB10	4482.77	7578.87	10771.1	4187.44	0	0	5011.38	0	3201.12		680	P62857	P62857	RS28_HUMAN	RPS28	17962.1	17074.2	16799.4	11989.4	9601.74	10229.6
681	Q13347	Q13347	EIF3I_HUMAN	EIF3I	13849.5	0	0	11401.1	6382.41	7952.02	16211.3	0	7171.49		681	P62861	P62861	RS30_HUMAN	FAU	147922	230336	214746	154714	168829	192943
682	Q13356	Q13356	PPIL2_HUMAN	PPIL2	84036.7	135052	76966.3	97266.5	123784	88001.6	98004.1	133696	82880.2		682	P62875	P62875	RPAB5_HUMAN	POLR2L	0	4786.35	7304.25	0	7188.72	5184.16
683	Q13416	Q13416	ORC2_HUMAN	ORC2	29955.7	36122.1	16650.3	20753.3	32628.5	18446.5	30069.5	0	20667.2		683	P62877	P62877	RBX1_HUMAN	RBX1	6175.05	9986.15	6578.98	12260.7	5608.74	3344.96
684	Q13418	Q13418	ILK_HUMAN	ILK	0	0	0	9830.46	0	0	7688.69	0	5004.62		684	P62888	P62888	RL30_HUMAN	RPL30	130666	107619	102162	93822.1	74663.2	74234
685	Q13427	Q13427	PPIG_HUMAN	PPIG	159622	204455	221152	171677	120506	184819	139610	135496	216215		685	P62891;Q59GN2	P62891;Q59GN2	R39L5_HUMAN;RL39_HUMAN	RPL39;RPL39P5	20851.2	25933.2	26265.7	15696.9	20683.9	21106.1
686	Q13428	Q13428	TCOF_HUMAN	TCOF1	762822	951905	777752	585493	260979	836701	690537	719144	759507		686	P62899	P62899	RL31_HUMAN	RPL31	66965.2	71798.7	55645.2	41042.6	54820.9	58388.7
687	Q13435	Q13435	SF3B2_HUMAN	SF3B2	124385	100079	112750	109415	113196	107345	135965	106836	112357		687	P62906	P62906	RL10A_HUMAN	RPL10A	29393.9	81202.7	38288.2	18243.6	15954.4	19783.4
688	Q13442	Q13442	HAP28_HUMAN	PDAP1	302050	119524	210210	257909	320663	202650	279244	214613	157590		688	P62910	P62910	RL32_HUMAN	RPL32	13895.6	19642.7	13508.8	10753	10998.7	10429.5
689	Q13459	Q13459	MYO9B_HUMAN	MYO9B	12573.1	0	15547.6	4242.57	0	12494.8	5801.38	0	6601.54		689	P62913	P62913	RL11_HUMAN	RPL11	439230	330743	326267	292025	289337	224361
690	Q13501	Q13501	SQSTM_HUMAN	SQSTM1	19625.3	39354.3	0	63415.4	38506.7	71194.3	202700	260525	337854		690	P62917	P62917	RL8_HUMAN	RPL8	13028.8	22296.1	13076.1	13407.4	6298.52	7579.67
691	Q13510	Q13510	ASAH1_HUMAN	ASAH1	0	0	0	0	8552.48	0	2096.13	0	0		691	P62937	P62937	PPIA_HUMAN	PPIA	21414.4	15346.4	8096.03	14574.1	13583.9	8082.85
692	Q13523	Q13523	PRP4K_HUMAN	PRP4K	15402	0	0	21691.1	40666.4	0	14114.3	0	20234.3		692	P62979	P62979	RS27A_HUMAN	RPS27A	6.99966e+06	1.05638e+07	7.53741e+06	6.58945e+06	8.5281e+06	6.97821e+06
693	Q13547	Q13547	HDAC1_HUMAN	HDAC1	14578.6	0	28593.2	23660.4	24499.2	23848.3	23698.7	0	12733.5		693	P63000	P63000	RAC1_HUMAN	RAC1	5169.92	0	3090.17	3809.58	4224.58	2487.4
694	Q13569	Q13569	TDG_HUMAN	TDG	10644	17022.3	16829.4	12375.6	0	0	12013	13120.7	10342.4		694	P63010	P63010	AP2B1_HUMAN	AP2B1	4805.15	10087.1	6820.66	5395.25	9168.94	6497.73
695	Q13573	Q13573	SNW1_HUMAN	SNW1	402378	469580	509762	424673	436883	496507	447886	481911	463871		695	P63151	P63151	2ABA_HUMAN	PPP2R2A	0	0	0	0	1952.11	2367.62
696	Q13574	Q13574	DGKZ_HUMAN	DGKZ	0	0	0	0	0	0	1817.38	0	1171.5		696	P63167	P63167	DYL1_HUMAN	DYNLL1	32508.5	46870.8	45055.2	33585.7	45504.5	38080.9
697	Q13576	Q13576	IQGA2_HUMAN	IQGAP2	55741.2	87890.5	66742.8	63904.1	91891.4	57220.8	69199.8	93117.9	67879.7		697	P63173	P63173	RL38_HUMAN	RPL38	3.25604e+06	3.47362e+06	3.39402e+06	3.42093e+06	3.64206e+06	3.34288e+06
698	Q13601	Q13601	KRR1_HUMAN	KRR1	6412.99	0	5127.36	4745.33	0	0	6130.4	0	4920.66		698	P63208	P63208	SKP1_HUMAN	SKP1	31705.3	32036.6	40369.9	25215.8	19710.4	13324.9
699	Q13616	Q13616	CUL1_HUMAN	CUL1	0	0	0	1776.4	0	0	3012.9	0	2651.22		699	P63241	P63241	IF5A1_HUMAN	EIF5A	34563	31007.7	27129.1	38759	30294.1	28061.5
700	Q13617	Q13617	CUL2_HUMAN	CUL2	0	0	0	2512.69	0	0	4625.76	0	0		700	P63244	P63244	RACK1_HUMAN	RACK1	7837.66	7824.08	7059.84	4949.08	5900.98	5318.07
701	Q13825	Q13825	AUHM_HUMAN	AUH	21467.3	23833.2	14108.6	18656	33057.6	16348.7	22480.5	21654.5	14038.8		701	P67809	P67809	YBOX1_HUMAN	YBX1	369.874	968.369	0	0	816.508	0
702	Q13835	Q13835	PKP1_HUMAN	PKP1	10169.1	0	0	4895.3	47990.3	21978.4	0	0	0		702	P67812	P67812	SC11A_HUMAN	SEC11A	6055.83	5478.62	3823.95	3609.86	3964.76	1675.31
703	Q13867	Q13867	BLMH_HUMAN	BLMH	0	0	0	0	47044.7	62951.6	8936.62	0	7379.52		703	P67870	P67870	CSK2B_HUMAN	CSNK2B	17439.4	10299.9	18242.8	9076.08	14097.9	10747.2
704	Q13888;Q6P1K8	Q13888;Q6P1K8	T2H2L_HUMAN;TF2H2_HUMAN	GTF2H2;GTF2H2C_2	8212.47	0	0	8027.9	24842.5	0	8549.84	0	8832.35		704	P68032;P68133	P68032;P68133	ACTC_HUMAN;ACTS_HUMAN	ACTA1;ACTC1	0	0	0	0	0	0
705	Q13895	Q13895	BYST_HUMAN	BYSL	3517.74	0	0	5362.01	12376.5	13062.9	6616.81	0	2581.65		705	P68036	P68036	UB2L3_HUMAN	UBE2L3	37116.9	25500.9	44337.5	1.53672e+07	1.75832e+07	1.59544e+07
706	Q14008	Q14008	CKAP5_HUMAN	CKAP5	137243	165459	152587	137468	267268	119404	163880	192053	121063		706	P68104	P68104	EF1A1_HUMAN	EEF1A1	3.0738e+06	1.68455e+06	1.55068e+06	2.09465e+06	1.44494e+06	1.30526e+06
707	Q14011	Q14011	CIRBP_HUMAN	CIRBP	9214.94	0	0	6155.39	0	8269.58	5948.59	14285.3	3286.3		707	P68366	P68366	TBA4A_HUMAN	TUBA4A	10772.2	9617.09	15493.8	21902.6	18702.2	19435.8
708	Q14103	Q14103	HNRPD_HUMAN	HNRNPD	0	0	0	6604.88	0	0	7637.86	0	0		708	P68371	P68371	TBB4B_HUMAN	TUBB4B	47538	41573.7	42407.4	97976.7	70305.1	72360.8
709	Q14137	Q14137	BOP1_HUMAN	BOP1	7521.37	5870.91	0	4990.42	5962.41	0	4674.16	0	3849.79		709	P68400	P68400	CSK21_HUMAN	CSNK2A1	40147.6	42518.8	46656.5	32544.7	28127.5	29141
710	Q14145	Q14145	KEAP1_HUMAN	KEAP1	0	0	0	0	0	0	5994.96	0	7233.67		710	P69905	P69905	HBA_HUMAN	HBA2	0	0	1928.5	12123	12938.6	10795.5
711	Q14147	Q14147	DHX34_HUMAN	DHX34	0	0	4815.42	6550.2	8884.12	7293.08	5925.48	8476.4	6888.72		711	P78312	P78312	F193A_HUMAN	FAM193A	2495.56	5001.32	4086.6	3608.46	5716.42	3582.68
712	Q14152	Q14152	EIF3A_HUMAN	EIF3A	17901.2	0	22739.2	22242	47375.4	0	22311	18327.8	18703.1		712	P78316	P78316	NOP14_HUMAN	NOP14	106766	120895	108496	127007	125267	123880
713	Q14157	Q14157	UBP2L_HUMAN	UBAP2L	0	0	0	2655.93	0	0	3099.81	0	5209.58		713	P78345	P78345	RPP38_HUMAN	RPP38	0	2785.06	3270.18	3031.95	3078.37	3000.21
714	Q14197	Q14197	ICT1_HUMAN	MRPL58	21433.3	16662.7	34096.1	26141.6	32129.4	32730.5	33856.3	22196.1	21034.4		714	P78346	P78346	RPP30_HUMAN	RPP30	7793.94	3041.83	5552.46	5464.54	2911.43	2895.65
715	Q14241	Q14241	ELOA1_HUMAN	ELOA	113629	120395	90767.5	58672.4	62569.9	116855	68709.1	86694.3	91389.5		715	P78347	P78347	GTF2I_HUMAN	GTF2I	7867.05	4192.86	3916.45	3648.84	4781.98	3543.19
716	Q14247	Q14247	SRC8_HUMAN	CTTN	0	52388.3	0	17622.1	44502.5	0	31833.7	0	16798.7		716	P78356	P78356	PI42B_HUMAN	PIP4K2B	2666.87	1988.38	2046.01	6453.21	2785.44	1950.65
717	Q14258	Q14258	TRI25_HUMAN	TRIM25	0	0	0	3777.47	8987.03	0	4302.69	0	0		717	P78362	P78362	SRPK2_HUMAN	SRPK2	2825.75	3344.38	3194.05	3656.31	2236.57	2982.9
718	Q14320	Q14320	FA50A_HUMAN	FAM50A	132690	86656.7	128328	121164	252610	92847.3	158578	103921	71712.4		718	P78406	P78406	RAE1L_HUMAN	RAE1	66903.2	81034.2	88364.2	0	0	0
719	Q14331	Q14331	FRG1_HUMAN	FRG1	555641	664102	843605	714739	633119	769625	745903	747207	873464		719	P78527	P78527	PRKDC_HUMAN	PRKDC	44400.7	41711.3	39330.3	27632	28848.4	32975.6
720	Q14444	Q14444	CAPR1_HUMAN	CAPRIN1	14364.1	6090.48	0	3628.79	0	0	5817.62	0	5451.28		720	P78549	P78549	NTH_HUMAN	NTHL1	7198.73	5372.68	5567.41	3888.82	2283.83	5582.37
721	Q14498	Q14498	RBM39_HUMAN	RBM39	4.3295e+06	4.73061e+06	5.048e+06	3.79738e+06	2.19792e+06	4.866e+06	2.62485e+06	4.15171e+06	4.97937e+06		721	P81605	P81605	DCD_HUMAN	DCD	125459	619342	61136.3	337772	114696	86446.3
722	Q14527	Q14527	HLTF_HUMAN	HLTF	191885	223479	167838	199187	284407	205977	220821	245771	163867		722	P82650	P82650	RT22_HUMAN	MRPS22	6939.94	2139.12	3783.19	2566.03	2114.4	1622.24
723	Q14554	Q14554	PDIA5_HUMAN	PDIA5	761969	614271	613627	561204	402523	629026	655333	697359	619316		723	P82912	P82912	RT11_HUMAN	MRPS11	7804.24	5798.77	6322.83	7401.68	5619.8	5730.02
724	Q14562	Q14562	DHX8_HUMAN	DHX8	251053	269174	239490	215763	152426	245649	140550	222432	272631		724	P82930	P82930	RT34_HUMAN	MRPS34	3359.1	2663.86	2714.94	0	3165.55	1524.41
725	Q14574	Q14574	DSC3_HUMAN	DSC3	2154.68	0	0	0	23011.6	39600.8	1696.45	0	2454.44		725	P82979	P82979	SARNP_HUMAN	SARNP	23568.6	13652.7	16086	13557.3	10647.9	7874.04
726	Q14596	Q14596	NBR1_HUMAN	NBR1	0	0	0	0	0	0	4475.01	0	5915.68		726	P83731	P83731	RL24_HUMAN	RPL24	201952	236194	221430	203079	216624	224355
727	Q14669	Q14669	TRIPC_HUMAN	TRIP12	344908	475491	486498	115087	0	0	2.58631e+06	4.21529e+06	3.68666e+06		727	P83881	P83881	RL36A_HUMAN	RPL36A	40670.2	60230.2	53923.6	50765.1	56115.3	47855.8
728	Q14680	Q14680	MELK_HUMAN	MELK	247391	198095	227240	160653	266902	189435	161624	205831	185242		728	P84022	P84022	SMAD3_HUMAN	SMAD3	14667.5	10160.4	12901.3	8843.74	7836.35	9267.72
729	Q14683	Q14683	SMC1A_HUMAN	SMC1A	0	0	2568.87	725.873	0	0	2428.8	0	1289.47		729	P84090	P84090	ERH_HUMAN	ERH	7970.19	6005.81	5514.5	6889.44	6967.72	6828.52
730	Q14684	Q14684	RRP1B_HUMAN	RRP1B	0	34428.5	19593	14514.3	28613.2	0	14012.3	0	18369.3		730	P84098	P84098	RL19_HUMAN	RPL19	24244.9	19497	16307.6	14607	0	13148.6
731	Q14689	Q14689	DIP2A_HUMAN	DIP2A	0	0	0	0	0	0	1049.39	0	0		731	P84101	P84101	SERF2_HUMAN	SERF2	83615	85828	120438	100081	112355	93710.6
732	Q14692	Q14692	BMS1_HUMAN	BMS1	26600.4	46181.6	37391.2	20864.6	74742.4	19541	25021	40165	20638		732	P84103	P84103	SRSF3_HUMAN	SRSF3	86321.8	81332.7	90748.7	71854.4	67614.3	68848
733	Q14696	Q14696	MESD_HUMAN	MESD	107251	93450.9	96041.8	112619	272428	83906.9	153576	136662	58144.7		733	P98170	P98170	XIAP_HUMAN	XIAP	2919.73	6898.17	2482.04	0	0	0
734	Q14739	Q14739	LBR_HUMAN	LBR	8968.53	4020.72	0	10469.6	28504.7	6343.22	11712.6	0	7178.79		734	P99999	P99999	CYC_HUMAN	CYCS	8217.02	6001.51	9297.27	13243.5	7692.06	5109.61
735	Q14807	Q14807	KIF22_HUMAN	KIF22	0	0	0	5088.9	12085.9	0	5308.63	0	4137.13		735	Q00059	Q00059	TFAM_HUMAN	TFAM	339841	337930	348005	380350	340008	341368
736	Q14839	Q14839	CHD4_HUMAN	CHD4	872235	729422	943737	774015	529373	792462	799340	935881	786733		736	Q00325	Q00325	S25A3_HUMAN	SLC25A3	189865	158834	124457	150332	109520	112288
737	Q14919	Q14919	NC2A_HUMAN	DRAP1	22791.1	19525.7	34832.2	29334.8	66774.3	15872.4	30261	15173.6	18004.5		737	Q00341	Q00341	VIGLN_HUMAN	HDLBP	8004.36	2861.53	6493.88	3630.21	3044.15	2132.8
738	Q14966	Q14966	ZN638_HUMAN	ZNF638	11159	16247.3	11273.6	8845.53	12402.3	0	7152.32	0	4392.22		738	Q00403	Q00403	TF2B_HUMAN	GTF2B	208797	174254	194359	190791	162855	150422
739	Q14974	Q14974	IMB1_HUMAN	KPNB1	51845.9	56345	40710.1	47386.2	64464	33827.6	49744.4	79827.6	43014.8		739	Q00688	Q00688	FKBP3_HUMAN	FKBP3	326058	177812	175129	198985	179098	147195
740	Q14978	Q14978	NOLC1_HUMAN	NOLC1	476806	408989	422474	329595	574250	554084	416370	405048	320180		740	Q00839	Q00839	HNRPU_HUMAN	HNRNPU	32302.3	8991.68	9925.75	9859.01	6130.9	6810.54
741	Q149N8	Q149N8	SHPRH_HUMAN	SHPRH	7264.99	0	0	5242.88	9961.92	0	6176.77	0	5213.23		741	Q01081	Q01081	U2AF1_HUMAN	U2AF1	14777.7	23833.7	20427.4	14287.7	18565.2	19898.7
742	Q14CB8	Q14CB8	RHG19_HUMAN	ARHGAP19	53813.9	58460	77532	49894.6	56619.9	79324.3	65826.9	61197	57727.8		742	Q01082	Q01082	SPTB2_HUMAN	SPTBN1	5210.79	6120.67	6443.18	5016.93	7210.26	4399.62
743	Q15008	Q15008	PSMD6_HUMAN	PSMD6	0	0	0	6771.15	0	0	15126	0	8316.44		743	Q01130;Q9BRL6	Q01130;Q9BRL6	SRSF2_HUMAN;SRSF8_HUMAN	SRSF2;SRSF8	19748.7	28032.7	28040.4	19261.2	20548.7	27733.9
744	Q15014	Q15014	MO4L2_HUMAN	MORF4L2	112021	69020.5	69361.8	79524.7	163864	81506.2	125603	88743.8	78082.3		744	Q01469	Q01469	FABP5_HUMAN	FABP5	7930.84	17541.6	4737.87	20464.5	14785.8	6705.69
745	Q15019	Q15019	SEPT2_HUMAN	SEPTIN2	0	26218.2	9749.7	17875.5	29981.4	0	13294.8	23916.3	7494.01		745	Q01658	Q01658	NC2B_HUMAN	DR1	21270.2	13760.1	11861.3	15423.5	9495.51	7565.64
746	Q15034	Q15034	HERC3_HUMAN	HERC3	0	0	0	0	0	0	17836.5	28054.5	22838.6		746	Q01780	Q01780	EXOSX_HUMAN	EXOSC10	1884.02	0	3650.17	0	2965.31	3337.64
747	Q15046	Q15046	SYK_HUMAN	KARS1	15684.6	30179.9	30916.2	31872	47406.6	33449.4	34014	9256.78	16324.1		747	Q01844	Q01844	EWS_HUMAN	EWSR1	9423.09	5060.63	8491.19	7316.31	6445.35	7868.18
748	Q15051	Q15051	IQCB1_HUMAN	IQCB1	4266.94	0	11689	7361.87	10082	0	7005.04	0	7675.65		748	Q01970	Q01970	PLCB3_HUMAN	PLCB3	35214.8	31929.8	35831.8	35350.2	34806.4	36132.7
749	Q15054	Q15054	DPOD3_HUMAN	POLD3	13459.3	0	0	2294.6	10732.5	0	5338.81	0	4312.26		749	Q02040	Q02040	AK17A_HUMAN	AKAP17A	13661.1	16851.9	17055	16083.4	15103.5	19556.6
750	Q15059	Q15059	BRD3_HUMAN	BRD3	208050	212058	242036	185679	136288	206972	166308	191814	230679		750	Q02086	Q02086	SP2_HUMAN	SP2	2928.06	2217.79	4092.68	0	2261.37	2060.18
751	Q15072	Q15072	OZF_HUMAN	ZNF146	21076.6	16258	7714.51	8292.85	0	12051.3	7861.94	0	9432.99		751	Q02241	Q02241	KIF23_HUMAN	KIF23	1331.7	2666.33	1181.55	0	0	0
752	Q15111	Q15111	PLCL1_HUMAN	PLCL1	0	0	0	4.93934e+06	0	0	3.77401e+06	0	0		752	Q02413	Q02413	DSG1_HUMAN	DSG1	13875.2	24540.5	11200.2	65801.9	17544.5	10183.5
753	Q15119	Q15119	PDK2_HUMAN	PDK2	0	0	0	1798.27	0	0	2719.6	0	1917.25		753	Q02447	Q02447	SP3_HUMAN	SP3	2565.78	1455.13	1295.41	1134.08	1092.35	1148.23
754	Q15120	Q15120	PDK3_HUMAN	PDK3	19835.2	26020.6	19714.3	19759.8	40026.2	0	21408.2	0	9849.08		754	Q02543	Q02543	RL18A_HUMAN	RPL18A	10386.9	28158.5	19613	14574.3	8669.77	10673.9
755	Q15233	Q15233	NONO_HUMAN	NONO	189885	198144	223506	208065	374039	162067	258070	190025	162689		755	Q02878	Q02878	RL6_HUMAN	RPL6	33057.2	76223.4	47367.8	21106.5	21536.1	21165
756	Q15287	Q15287	RNPS1_HUMAN	RNPS1	36816.5	36077.6	28610.7	27942.1	0	15536.7	29128.8	28209.8	32694.5		756	Q02978	Q02978	M2OM_HUMAN	SLC25A11	11261.7	10598.6	8138.82	8237.14	8383.61	8602.07
757	Q15311	Q15311	RBP1_HUMAN	RALBP1	14315.4	0	20293.1	9170.44	8679.51	0	10833.5	15528.6	10246.2		757	Q03111	Q03111	ENL_HUMAN	MLLT1	31976.2	33674.5	33113.5	29067.5	34358.8	40250.4
758	Q15334	Q15334	L2GL1_HUMAN	LLGL1	0	10623.9	0	5658.49	0	0	4227.56	0	3328.85		758	Q04637	Q04637	IF4G1_HUMAN	EIF4G1	6556.82	2144.09	3262.24	2978.52	1443.81	1436.01
759	Q15365	Q15365	PCBP1_HUMAN	PCBP1	182103	206318	139991	154641	158170	210927	145857	192439	194416		759	Q04695	Q04695	K1C17_HUMAN	KRT17	25133.2	114110	23206.6	193279	21515.1	0
760	Q15366	Q15366	PCBP2_HUMAN	PCBP2	35324.4	44177.6	25325	27347.3	19360.3	40666.9	39152.6	32573.6	46905.2		760	Q05086	Q05086	UBE3A_HUMAN	UBE3A	1595.78	1367	0	0	0	404.031
761	Q15369	Q15369	ELOC_HUMAN	ELOC	30426.6	33933	0	40742.6	57149.7	114726	34644.1	0	25991.9		761	Q05397	Q05397	FAK1_HUMAN	PTK2	0	0	1563.68	0	0	585.16
762	Q15370	Q15370	ELOB_HUMAN	ELOB	68470	62673.4	38549.1	139234	85012.3	183118	76923.4	66935.3	75724.9		762	Q05519	Q05519	SRS11_HUMAN	SRSF11	294715	447822	423586	398777	485318	532594
763	Q15386	Q15386	UBE3C_HUMAN	UBE3C	0	0	84075.3	21813.8	0	0	403191	532747	484697		763	Q05823	Q05823	RN5A_HUMAN	RNASEL	5284.65	4238.38	6161.74	4218.18	4178.02	3786.35
764	Q15388	Q15388	TOM20_HUMAN	TOMM20	123474	97179.4	84225.7	127237	123350	77369.5	88705.5	102344	101512		764	Q06033	Q06033	ITIH3_HUMAN	ITIH3	18834	15302.5	12164.2	16713.4	16049.3	14021.9
765	Q15417	Q15417	CNN3_HUMAN	CNN3	0	0	0	0	0	0	5665.52	0	3036.55		765	Q06265	Q06265	EXOS9_HUMAN	EXOSC9	6370.15	4164.9	3714.99	3735.81	3608.76	3943.29
766	Q15427	Q15427	SF3B4_HUMAN	SF3B4	0	0	0	5848.79	8072.32	9143.66	7315.32	0	5629.72		766	Q06330	Q06330	SUH_HUMAN	RBPJ	4357.26	2429.1	2156.61	2559.04	2215.64	1877.11
767	Q15464	Q15464	SHB_HUMAN	SHB	9605.16	0	5266.24	6914.83	10901.8	11103	4796.46	0	4523.16		767	Q06587	Q06587	RING1_HUMAN	RING1	2158.74	2623.04	2833.66	1753.84	2061.11	1534.59
768	Q15517	Q15517	CDSN_HUMAN	CDSN	16067.2	0	41292.7	13070.1	322243	585991	29637.3	6535.64	28310.7		768	Q06830	Q06830	PRDX1_HUMAN	PRDX1	324412	236422	236811	291128	237623	202633
769	Q15527	Q15527	SURF2_HUMAN	SURF2	4943.92	0	5739.58	3856.22	7453.95	0	7385.98	0	3724.97		769	Q07020	Q07020	RL18_HUMAN	RPL18	30597.3	63927	36906.2	16635.7	23900.8	15362.4
770	Q15545	Q15545	TAF7_HUMAN	TAF7	16418.6	0	24194.4	27458.8	30104	44236.3	31584.9	0	16095.6		770	Q07021	Q07021	C1QBP_HUMAN	C1QBP	8184.78	3800.59	5217.48	7613	4085.74	4659.99
771	Q15555	Q15555	MARE2_HUMAN	MAPRE2	39786.2	55214.1	53020.9	44828.6	67630	76422.2	54638.5	47999.6	33822.3		771	Q07065	Q07065	CKAP4_HUMAN	CKAP4	66845.6	40205	34972.8	36827.3	45616.8	39585.9
772	Q15599	Q15599	NHRF2_HUMAN	NHERF2	0	6909.46	0	0	0	0	8153.11	0	5580.58		772	Q07866	Q07866	KLC1_HUMAN	KLC1	1640.45	2066.14	1808.68	0	2922.34	0
773	Q15629	Q15629	TRAM1_HUMAN	TRAM1	62201.6	40501.4	38400.5	42843.4	65931.5	32292	40310.9	31249.6	44616.7		773	Q08170	Q08170	SRSF4_HUMAN	SRSF4	69881.6	53922.5	66937.3	68477	65372.2	53718.5
774	Q15648	Q15648	MED1_HUMAN	MED1	96016.3	107625	83851	67458.1	59449.9	62756	64832.6	113601	80333.5		774	Q08188	Q08188	TGM3_HUMAN	TGM3	7073.66	18895.7	5245.73	36137	5810.47	4638.29
775	Q15678	Q15678	PTN14_HUMAN	PTPN14	0	0	0	2761.62	7510.7	0	3764.41	0	4142.11		775	Q08211	Q08211	DHX9_HUMAN	DHX9	3620.64	3778.59	1890.67	1183.96	1899.98	0
776	Q15691	Q15691	MARE1_HUMAN	MAPRE1	23546.7	0	14341.9	10294.8	24644.7	0	13842.8	0	10889.9		776	Q08289	Q08289	CACB2_HUMAN	CACNB2	0	0	0	0	0	0
777	Q15723	Q15723	ELF2_HUMAN	ELF2	1336.26	0	8135.51	4088.1	3324.41	0	3929.23	4260.2	3050.58		777	Q08554	Q08554	DSC1_HUMAN	DSC1	14221	33515.6	10182	57090.4	18765	9033.03
778	Q15785	Q15785	TOM34_HUMAN	TOMM34	19846.5	13224.8	9898.09	20335.6	34557.4	0	28277.5	0	16623.2		778	Q08945	Q08945	SSRP1_HUMAN	SSRP1	292581	345369	303982	370565	378269	358837
779	Q15797;Q99717	Q15797;Q99717	SMAD1_HUMAN;SMAD5_HUMAN	SMAD1;SMAD5	0	5439.44	0	3692.15	6927.06	0	2357.12	3935.8	2814.18		779	Q08AD1	Q08AD1	CAMP2_HUMAN	CAMSAP2	6675.44	6421.95	6641.45	9915.44	7670.27	9085.63
780	Q15828	Q15828	CYTM_HUMAN	CST6	0	0	0	0	0	8082.97	1240.5	0	0		780	Q08J23	Q08J23	NSUN2_HUMAN	NSUN2	146248	59796	55044.1	66282.5	60249.3	49437.4
781	Q15843	Q15843	NEDD8_HUMAN	NEDD8	0	9657.69	49005.9	12467.6	27713.6	21713.5	17603.7	53315.7	66967.1		781	Q09028	Q09028	RBBP4_HUMAN	RBBP4	114328	126814	133149	118088	127890	108762
782	Q15906	Q15906	VPS72_HUMAN	VPS72	2488.05	12197.7	0	2197.48	6636.62	0	2632.23	0	3211.41		782	Q09666	Q09666	AHNK_HUMAN	AHNAK	0	2607.31	0	0	0	0
783	Q16181	Q16181	SEPT7_HUMAN	SEPTIN7	56204.4	0	61050.8	54373.9	69851.7	59041.8	59518.9	0	36079.4		783	Q0VDF9	Q0VDF9	HSP7E_HUMAN	HSPA14	124951	93328.5	99054.6	101009	96901.8	81048.5
784	Q16513	Q16513	PKN2_HUMAN	PKN2	32867.3	57427.9	28636.9	43209.3	93732.7	0	49888.2	92199.7	31627		784	Q10570	Q10570	CPSF1_HUMAN	CPSF1	3431.99	3851.2	4881.21	2699.38	1119.86	3576.9
785	Q16531	Q16531	DDB1_HUMAN	DDB1	0	0	0	4527.29	15641.4	14439.7	7319.56	0	7262.48		785	Q12789	Q12789	TF3C1_HUMAN	GTF3C1	6189.89	2979.17	3746.71	4315.77	2994.4	4155.28
786	Q16576	Q16576	RBBP7_HUMAN	RBBP7	72107.2	83283.6	95892.3	74251.2	97289.5	84778.3	93225.2	90292.3	69652.2		786	Q12797	Q12797	ASPH_HUMAN	ASPH	105719	78701.4	87210.2	89111.8	75250.9	75216.8
787	Q16610	Q16610	ECM1_HUMAN	ECM1	0	0	0	0	18282.7	42900.7	0	0	6602.1		787	Q12800	Q12800	TFCP2_HUMAN	TFCP2	4505.33	7314.5	4521.55	5550.01	3767.92	4384.2
788	Q16630	Q16630	CPSF6_HUMAN	CPSF6	80641.2	81882.1	90916.1	51821.5	0	74852.4	33117.3	36622.2	74872		788	Q12824	Q12824	SNF5_HUMAN	SMARCB1	3494.97	0	4667.39	4961.18	3567.56	3765.34
789	Q16670	Q16670	ZSC26_HUMAN	ZSCAN26	0	0	0	3607.02	2624.17	0	3950.59	0	2793.83		789	Q12834	Q12834	CDC20_HUMAN	CDC20	35687	28051.5	31125.5	32724.3	34586.5	27864.9
790	Q16763	Q16763	UBE2S_HUMAN	UBE2S	18036.4	0	21172.6	19188.6	39284.3	0	16394.9	0	7600.5		790	Q12872	Q12872	SFSWA_HUMAN	SFSWAP	108815	118459	136458	117925	141539	140233
791	Q16795	Q16795	NDUA9_HUMAN	NDUFA9	0	0	8748.52	3953.82	6209.51	0	4043.73	0	3692.76		791	Q12894	Q12894	IFRD2_HUMAN	IFRD2	20610.3	12966	14947	17355.2	18483.8	12797.8
792	Q16880	Q16880	CGT_HUMAN	UGT8	47239.8	63646	47132	35678.8	59113.3	56928.8	39742.1	58735.2	37138.9		792	Q12904	Q12904	AIMP1_HUMAN	AIMP1	17389.5	14547.2	12828.6	16852.2	10140.2	10428.1
793	Q16881	Q16881	TRXR1_HUMAN	TXNRD1	0	0	0	0	0	0	2355.66	0	3669.12		793	Q12923	Q12923	PTN13_HUMAN	PTPN13	44692	63197.9	67505.8	65267.2	66036.3	66911.4
794	Q17RS7	Q17RS7	GEN_HUMAN	GEN1	10257.2	0	23063.8	13042.1	20902	22702	13444.3	0	13209.5		794	Q12929	Q12929	EPS8_HUMAN	EPS8	0	0	0	0	0	761.876
795	Q1AE95;Q8IXX5	Q1AE95;Q8IXX5	T183A_HUMAN;T183B_HUMAN	TMEM183A;TMEM183BP	0	0	0	3458.62	5651.16	0	2262.72	0	0		795	Q12931	Q12931	TRAP1_HUMAN	TRAP1	10911.6	9009.72	9573.14	13985.9	16388.1	0
796	Q1ED39	Q1ED39	KNOP1_HUMAN	KNOP1	0	0	0	5705.87	15879.8	0	7470.59	0	6666.23		796	Q12986	Q12986	NFX1_HUMAN	NFX1	6492.79	4390.11	3915.53	4080.22	10060.5	3512.75
797	Q2NL82	Q2NL82	TSR1_HUMAN	TSR1	414242	490474	550307	592780	668282	514269	642060	513246	520539		797	Q13017	Q13017	RHG05_HUMAN	ARHGAP5	10337.2	12389.5	10943.4	13604.6	15467.7	11801.3
798	Q2TAY7	Q2TAY7	SMU1_HUMAN	SMU1	91754.2	107202	91649.2	102322	106279	94189.2	87553.8	99162.2	67522.3		798	Q13085	Q13085	ACACA_HUMAN	ACACA	3.22942e+06	5.06771e+06	5.4699e+06	4.93953e+06	5.4399e+06	6.18125e+06
799	Q2TBE0	Q2TBE0	C19L2_HUMAN	CWF19L2	361598	433649	367305	319782	219348	364900	303335	436271	426204		799	Q13107	Q13107	UBP4_HUMAN	USP4	6130.04	12239.8	9142.29	0	0	3006.55
800	Q3B726	Q3B726	RPA43_HUMAN	POLR1F	92694.4	129032	129494	86734	104734	125562	125014	115519	106236		800	Q13112	Q13112	CAF1B_HUMAN	CHAF1B	1897.88	1768.92	1956.03	1690.89	1966.43	0
801	Q3B7T3	Q3B7T3	BEAN1_HUMAN	BEAN1	0	0	0	0	0	0	1985.82	0	3304.15		801	Q13123	Q13123	RED_HUMAN	IK	367734	384485	391441	395147	344787	375520
802	Q3MHD2	Q3MHD2	LSM12_HUMAN	LSM12	0	8451.41	0	2301.42	0	0	5863.37	0	7587.83		802	Q13136	Q13136	LIPA1_HUMAN	PPFIA1	30998.8	32874.1	36167.4	37822.2	36752.9	34618.8
803	Q3YEC7	Q3YEC7	RABL6_HUMAN	RABL6	228820	300265	257984	235649	155689	327099	287131	296955	327522		803	Q13144	Q13144	EI2BE_HUMAN	EIF2B5	0	0	1692.09	1292.15	1102.13	2176.37
804	Q49MG5	Q49MG5	MAP9_HUMAN	MAP9	20068.6	25978.5	15244	11556.1	0	17195.4	16320.1	23111.2	10929.2		804	Q13155	Q13155	AIMP2_HUMAN	AIMP2	0	0	809.673	1059.88	0	954.923
805	Q4G0J3	Q4G0J3	LARP7_HUMAN	LARP7	34365.2	51702.3	20051	24080.5	62103	28539.2	32773	61461.4	32946		805	Q13162	Q13162	PRDX4_HUMAN	PRDX4	2343.89	3826.5	3007.67	0	4084.04	0
806	Q4KMP7	Q4KMP7	TB10B_HUMAN	TBC1D10B	176100	177817	182334	147687	117461	166343	145041	172517	163061		806	Q13185	Q13185	CBX3_HUMAN	CBX3	21308.7	10681	13407.5	17932.3	14004.7	15053.2
807	Q4VC05;Q8WUZ0;Q9BQE9	Q4VC05;Q8WUZ0;Q9BQE9	BCL7A_HUMAN;BCL7B_HUMAN;BCL7C_HUMAN	BCL7A;BCL7B;BCL7C	13005.2	0	13227.2	5543.82	0	0	12890.5	0	10009.5		807	Q13200	Q13200	PSMD2_HUMAN	PSMD2	4954.46	10487.3	6633.58	15655.2	16392.1	10656
808	Q53EZ4	Q53EZ4	CEP55_HUMAN	CEP55	3112.32	7209.39	7393.92	5898.21	8713.77	0	8995.23	8935.09	10976.3		808	Q13217	Q13217	DNJC3_HUMAN	DNAJC3	4937.14	3743.91	2428.88	3831.21	2605.18	3849.52
809	Q53GQ0	Q53GQ0	DHB12_HUMAN	HSD17B12	41453.3	27350.1	33265	50175.2	91112.7	39298.7	40910.4	108232	35957.1		809	Q13243	Q13243	SRSF5_HUMAN	SRSF5	9884.14	4972.87	5892.37	6270.13	4990.98	4430.68
810	Q53GS9	Q53GS9	UBP39_HUMAN	USP39	53230.8	52498	48081.4	48112.5	86304.8	46712.1	57497.7	53601.3	29721.6		810	Q13247	Q13247	SRSF6_HUMAN	SRSF6	137383	136952	123828	118227	112984	97913
811	Q53H12	Q53H12	AGK_HUMAN	AGK	131115	159599	131382	160144	144961	90295.6	147897	132646	135654		811	Q13310	Q13310	PABP4_HUMAN	PABPC4	0	0	4860.58	0	0	0
812	Q53RT3	Q53RT3	APRV1_HUMAN	ASPRV1	0	0	0	0	20579.2	16982	3253.56	0	2385.46		812	Q13322	Q13322	GRB10_HUMAN	GRB10	6286.42	5581.43	5607.69	6870.89	6355.5	6273.67
813	Q5BJF2	Q5BJF2	SGMR2_HUMAN	TMEM97	0	0	0	5937.48	12568.2	0	6638.65	0	2993.61		813	Q13330	Q13330	MTA1_HUMAN	MTA1	9967.59	9999.84	12427.4	8246.92	8685.98	8508.48
814	Q5BKY9	Q5BKY9	F133B_HUMAN	FAM133B	751031	527780	570390	515920	249809	748995	474316	581320	711942		814	Q13347	Q13347	EIF3I_HUMAN	EIF3I	4925.87	4030.67	4483.98	0	0	4312.75
815	Q5D862	Q5D862	FILA2_HUMAN	FLG2	33937	0	63582.8	24419.3	835025	896497	58609.1	86710.7	44546.8		815	Q13356	Q13356	PPIL2_HUMAN	PPIL2	101219	94050.3	96483.3	114087	116587	87430.1
816	Q5F1R6	Q5F1R6	DJC21_HUMAN	DNAJC21	50355.3	63171	72907.4	51007.7	60640.1	51380.5	53958.1	53080.5	38115.3		816	Q13416	Q13416	ORC2_HUMAN	ORC2	26992.9	14835.4	14649	25672.1	15562.3	15566.7
817	Q5FBB7	Q5FBB7	SGO1_HUMAN	SGO1	0	0	5521.51	2652.43	0	0	1786.26	3999.58	1629.3		817	Q13427	Q13427	PPIG_HUMAN	PPIG	116259	134383	155561	145368	153286	176935
818	Q5GLZ8	Q5GLZ8	HERC4_HUMAN	HERC4	0	0	0	99225.4	0	0	630465	827686	733278		818	Q13428	Q13428	TCOF_HUMAN	TCOF1	483441	666661	672301	657298	721855	732923
819	Q5JSJ4	Q5JSJ4	INT6L_HUMAN	INTS6L	59668.6	72682.1	58577.8	33487.7	0	44595.4	39198.3	39209.6	0		819	Q13435	Q13435	SF3B2_HUMAN	SF3B2	84284	94763.7	85540.5	77681	82463.9	71473.7
820	Q5JTH9	Q5JTH9	RRP12_HUMAN	RRP12	10726.5	36338.7	17081.9	6134.11	19353.9	0	5414.13	0	4767.7		820	Q13442	Q13442	HAP28_HUMAN	PDAP1	222127	178018	176345	237871	202885	174399
821	Q5QJE6	Q5QJE6	TDIF2_HUMAN	DNTTIP2	7345.15	9861	14623.6	8126.47	15453.6	0	8345.66	0	10044.4		821	Q13459	Q13459	MYO9B_HUMAN	MYO9B	2790.91	4054.27	1711.38	3885.03	4168.44	2663.96
822	Q5RL73	Q5RL73	RBM48_HUMAN	RBM48	0	0	0	2637.14	0	0	5073.95	0	0		822	Q13501	Q13501	SQSTM_HUMAN	SQSTM1	21557.7	31230.6	24485.3	0	5876.76	13453.9
823	Q5SSJ5	Q5SSJ5	HP1B3_HUMAN	HP1BP3	0	0	0	1525.14	0	0	1632.2	0	0		823	Q13510	Q13510	ASAH1_HUMAN	ASAH1	0	0	0	841.67	0	0
824	Q5SW79	Q5SW79	CE170_HUMAN	CEP170	50320.6	40795.8	39914.6	43540.6	64481.7	0	52116	83095.7	40324.4		824	Q13523	Q13523	PRP4K_HUMAN	PRP4K	67836	48442	48835.5	49581.6	54273.9	46434.8
825	Q5T0N5	Q5T0N5	FBP1L_HUMAN	FNBP1L	0	0	0	4688.47	0	0	3917.59	0	2164.74		825	Q13547	Q13547	HDAC1_HUMAN	HDAC1	26305.5	30712.8	32282.3	31135.2	33778.7	27365.9
826	Q5T200	Q5T200	ZC3HD_HUMAN	ZC3H13	0	0	0	9034.76	0	0	6449.39	0	12158.3		826	Q13569	Q13569	TDG_HUMAN	TDG	15940.1	14185.2	18581.7	12867.1	13588.2	15626.8
827	Q5T2D3	Q5T2D3	OTUD3_HUMAN	OTUD3	16343.4	42492.6	13213.7	16310.8	18687.2	25140.9	15282.3	0	19387.7		827	Q13573	Q13573	SNW1_HUMAN	SNW1	247285	342679	338124	322330	354015	384526
828	Q5T3I0	Q5T3I0	GPTC4_HUMAN	GPATCH4	0	0	26027.3	11278.7	101644	0	17032.3	33962	16435.3		828	Q13576	Q13576	IQGA2_HUMAN	IQGAP2	83037.9	84434.6	78039.1	77417	72105.2	75652.3
829	Q5T4S7	Q5T4S7	UBR4_HUMAN	UBR4	20405.2	0	0	4601.07	0	0	4495.19	12219.4	10870.8		829	Q13585	Q13585	MTR1L_HUMAN	GPR50	0	1697.89	3178.16	1479.65	2002.75	1273.66
830	Q5T5Y3	Q5T5Y3	CAMP1_HUMAN	CAMSAP1	0	0	0	2254.19	0	0	2249.46	10844.2	2290.42		830	Q13601	Q13601	KRR1_HUMAN	KRR1	4743.3	4728.23	4296.67	3783.77	3700.8	4587.09
831	Q5T749	Q5T749	KPRP_HUMAN	KPRP	84041.4	0	67758.6	0	550374	680526	0	0	91341		831	Q13610	Q13610	PWP1_HUMAN	PWP1	0	0	0	0	0	0
832	Q5T750	Q5T750	KPLCE_HUMAN	KPLCE	34655.2	18367.1	32466.5	9492.95	151589	273186	0	26863.6	20242.5		832	Q13616	Q13616	CUL1_HUMAN	CUL1	4253.5	3459.03	1811.13	8019.19	3100.9	1913.15
833	Q5T8P6	Q5T8P6	RBM26_HUMAN	RBM26	60080.1	68019.3	66923.5	53262.9	80552.7	59377.6	46779.3	27112.7	42042.5		833	Q13617	Q13617	CUL2_HUMAN	CUL2	12126.9	15769.4	12447.8	18426.9	11605.4	7072.86
834	Q5T9A4	Q5T9A4	ATD3B_HUMAN	ATAD3B	0	0	5262.4	3160.78	0	0	3093.44	0	3665.54		834	Q13642	Q13642	FHL1_HUMAN	FHL1	1039.8	0	1053.64	0	0	0
835	Q5TCQ9	Q5TCQ9	MAGI3_HUMAN	MAGI3	0	0	0	3128.18	5124.66	0	2884.04	0	1544.95		835	Q13724	Q13724	MOGS_HUMAN	MOGS	3979.63	5115.9	5932.27	2801.04	4592.5	4205.06
836	Q5VSP4	Q5VSP4	LC1L1_HUMAN	LCN1P1	6147.12	0	5384.81	0	14704.2	16948.1	3181.74	0	2296.71		836	Q13823	Q13823	NOG2_HUMAN	GNL2	3608.68	4528.45	3229.61	2974.62	3092.38	3392.45
837	Q5VSY0	Q5VSY0	GKAP1_HUMAN	GKAP1	8021.73	9391.6	0	7176.46	6938.37	7690.17	7755.2	8247.48	8821.35		837	Q13825	Q13825	AUHM_HUMAN	AUH	21971.6	14094.2	17965.4	20741.7	20566.6	14879.1
838	Q5VTL8	Q5VTL8	PR38B_HUMAN	PRPF38B	1.00237e+06	1.15449e+06	1.01114e+06	1.05753e+06	703990	1.14589e+06	711431	1.12821e+06	1.28093e+06		838	Q13835	Q13835	PKP1_HUMAN	PKP1	0	17806.3	0	11808.9	0	0
839	Q5VTR2	Q5VTR2	BRE1A_HUMAN	RNF20	0	0	0	3513.49	0	0	2624.39	0	1660.31		839	Q13838	Q13838	DX39B_HUMAN	DDX39B	0	0	0	0	0	0
840	Q5VWQ0	Q5VWQ0	RSBN1_HUMAN	RSBN1	6656.77	0	0	2477.29	0	0	2397.59	0	3735.5		840	Q13867	Q13867	BLMH_HUMAN	BLMH	4425.25	7511.33	0	15969.6	2705.46	1208.12
841	Q5XKE5	Q5XKE5	K2C79_HUMAN	KRT79	2845.05	0	0	0	0	0	0	0	0		841	Q13888;Q6P1K8	Q13888;Q6P1K8	T2H2L_HUMAN;TF2H2_HUMAN	GTF2H2;GTF2H2C_2	15377.7	10908.2	11636.5	14662.5	10464.2	10191.2
842	Q629K1	Q629K1	TRIQK_HUMAN	TRIQK	33261	27465.8	19867.3	24574.6	32364.3	27152.5	29018.7	34216.3	22691.6		842	Q13895	Q13895	BYST_HUMAN	BYSL	4380.14	1127.07	3343.92	3397.28	2193.32	1601.38
843	Q66PJ3	Q66PJ3	AR6P4_HUMAN	ARL6IP4	797737	948976	944289	729539	533806	942303	779200	993102	1.08501e+06		843	Q14008	Q14008	CKAP5_HUMAN	CKAP5	244732	141254	141005	167954	149179	134984
844	Q68CQ4	Q68CQ4	UTP25_HUMAN	UTP25	19965.5	0	27695.1	22882.4	43669.8	32657.5	22593.4	0	20167.4		844	Q14011	Q14011	CIRBP_HUMAN	CIRBP	2533.67	2985.71	4015.15	3802.64	2364.14	3438.78
845	Q68D10	Q68D10	SPT2_HUMAN	SPTY2D1	0	0	0	4982.18	0	0	4929.48	0	3631.94		845	Q14103	Q14103	HNRPD_HUMAN	HNRNPD	4540.62	0	0	1918.79	1303.72	0
846	Q6DCA0	Q6DCA0	AMERL_HUMAN	AMMECR1L	0	0	23946.6	9251.47	0	0	15043.1	0	11727.7		846	Q14137	Q14137	BOP1_HUMAN	BOP1	9348.83	9861.06	8023.94	7816.16	10743.2	9165.62
847	Q6DKJ4	Q6DKJ4	NXN_HUMAN	NXN	0	0	0	0	0	0	3189.44	0	3705.48		847	Q14141	Q14141	SEPT6_HUMAN	SEPTIN6	6006.98	6016.1	5720.1	4616.78	6643.24	5637.11
848	Q6GQQ9	Q6GQQ9	OTU7B_HUMAN	OTUD7B	28723.6	0	21684.3	18054.1	31491.8	47426	55876.4	75429.8	62665.8		848	Q14145	Q14145	KEAP1_HUMAN	KEAP1	0	0	605.271	0	0	1241.49
849	Q6IAN0	Q6IAN0	DRS7B_HUMAN	DHRS7B	16986.1	13665.8	12285.7	12256.1	0	7034.56	9963.72	4561.12	16622.7		849	Q14147	Q14147	DHX34_HUMAN	DHX34	3690.63	3042.4	3968.98	6153.19	4861.09	4496.13
850	Q6IQ49	Q6IQ49	SDE2_HUMAN	SDE2	13735.1	25735.7	12627.6	16792.5	28262	23389.4	13591.8	35665.5	12806.8		850	Q14149	Q14149	MORC3_HUMAN	MORC3	4463.56	3676.61	2841.44	5374.77	2437.5	2499.21
851	Q6KB66	Q6KB66	K2C80_HUMAN	KRT80	0	0	232612	112494	2.88132e+06	2.16744e+06	218808	0	338192		851	Q14151;Q15424	Q14151;Q15424	SAFB1_HUMAN;SAFB2_HUMAN	SAFB;SAFB2	0	2518.37	1239.58	2028.41	1928.9	3229.99
852	Q6NS38	Q6NS38	ALKB2_HUMAN	ALKBH2	0	0	0	22889.8	0	0	42002.3	0	14667.3		852	Q14152	Q14152	EIF3A_HUMAN	EIF3A	7924.06	6138.09	5518.1	6054.35	4966.14	4468.36
853	Q6NUQ4	Q6NUQ4	TM214_HUMAN	TMEM214	0	0	0	2104.37	0	0	3019.1	0	0		853	Q14197	Q14197	ICT1_HUMAN	MRPL58	53811	35615.1	39770.5	34615.9	33460.3	26110.4
854	Q6NW29	Q6NW29	RWDD4_HUMAN	RWDD4	25591.6	26497.6	29271.2	28227.4	41373	0	29643.2	36582.3	13400.4		854	Q14241	Q14241	ELOA1_HUMAN	ELOA	71334	88666.7	72205	97092.7	95931.5	98897.6
855	Q6NYC1	Q6NYC1	JMJD6_HUMAN	JMJD6	8670.79	0	11460.4	6136.67	0	0	6167.21	0	4169.67		855	Q14244	Q14244	MAP7_HUMAN	MAP7	3793.82	2554.3	1799.7	3548.84	6076.82	1759.52
856	Q6P087	Q6P087	RUSD3_HUMAN	RPUSD3	0	0	8188.66	4532.88	15533.1	0	8145.28	0	4754.64		856	Q14247	Q14247	SRC8_HUMAN	CTTN	47584.7	34624.9	29140.7	48361.2	36130.9	25870.7
857	Q6P161	Q6P161	RM54_HUMAN	MRPL54	24211.9	10136	0	15679.3	19680.5	13080.1	13391.6	0	11539.7		857	Q14257	Q14257	RCN2_HUMAN	RCN2	3752.16	2820.66	4639.05	4151.15	5625	5801.39
858	Q6P1J9	Q6P1J9	CDC73_HUMAN	CDC73	0	0	0	2040.61	6712.86	0	2315.95	0	1371.81		858	Q14258	Q14258	TRI25_HUMAN	TRIM25	2342.31	1131.98	1125.63	1188.9	0	0
859	Q6P1L5	Q6P1L5	F117B_HUMAN	FAM117B	0	0	0	1146.51	0	0	0	0	1133.77		859	Q14320	Q14320	FA50A_HUMAN	FAM50A	195292	103097	97174.7	104765	89440.5	85575
860	Q6P1L8	Q6P1L8	RM14_HUMAN	MRPL14	42912.9	59504.5	42982.2	52732.5	63902.8	48749.6	49911.2	50219.4	47007.1		860	Q14331	Q14331	FRG1_HUMAN	FRG1	371407	424404	367701	436021	441553	438634
861	Q6P1X5	Q6P1X5	TAF2_HUMAN	TAF2	4995.12	7272.88	3677.47	4407.98	0	0	3992.59	8745.28	7032.06		861	Q14498	Q14498	RBM39_HUMAN	RBM39	1.24506e+06	2.24934e+06	2.33507e+06	1.94716e+06	2.23031e+06	2.89332e+06
862	Q6P5R6	Q6P5R6	RL22L_HUMAN	RPL22L1	230795	223486	163494	187316	161856	189173	174084	125627	204360		862	Q14527	Q14527	HLTF_HUMAN	HLTF	187190	153177	135141	150679	160164	126101
863	Q6P6C2	Q6P6C2	ALKB5_HUMAN	ALKBH5	40900.6	28549.8	38393	37895.7	47723.2	34761.4	34940.1	29883.5	28934		863	Q14534	Q14534	ERG1_HUMAN	SQLE	0	0	0	0	0	0
864	Q6PCB5	Q6PCB5	RSBNL_HUMAN	RSBN1L	0	0	0	4534.13	0	0	2447.29	0	5624.83		864	Q14554	Q14554	PDIA5_HUMAN	PDIA5	520008	548167	551924	562772	573674	560610
865	Q6PD62	Q6PD62	CTR9_HUMAN	CTR9	0	0	0	8283.19	0	0	9765.28	0	4244.73		865	Q14562	Q14562	DHX8_HUMAN	DHX8	80397.8	158067	158749	129836	140910	175928
866	Q6PI48	Q6PI48	SYDM_HUMAN	DARS2	0	0	4431.5	7746.19	0	0	5376.58	0	0		866	Q14574	Q14574	DSC3_HUMAN	DSC3	0	3242.18	0	4658.43	3238.69	0
867	Q6PJG6	Q6PJG6	BRAT1_HUMAN	BRAT1	0	0	0	0	0	0	4737.2	0	4869.14		867	Q14596	Q14596	NBR1_HUMAN	NBR1	0	0	0	0	0	0
868	Q6UN15	Q6UN15	FIP1_HUMAN	FIP1L1	40621.8	30560.5	40973.6	17599.7	16147.5	53433.8	17746	29681.4	28658.5		868	Q14669	Q14669	TRIPC_HUMAN	TRIP12	202603	145482	144365	32211.9	32515.2	34390.7
869	Q6UWP8	Q6UWP8	SBSN_HUMAN	SBSN	0	0	0	1083.58	0	22221.4	2097.88	0	0		869	Q14680	Q14680	MELK_HUMAN	MELK	88029.8	126998	119940	132245	119992	122213
870	Q6UX04	Q6UX04	CWC27_HUMAN	CWC27	32191.4	22868.9	38975.1	24450.5	47830.3	35462.5	28003.9	19778.5	24561.9		870	Q14683	Q14683	SMC1A_HUMAN	SMC1A	19333.3	12041.4	10439.8	17742	10892.4	12410
871	Q6UXN9	Q6UXN9	WDR82_HUMAN	WDR82	0	0	0	7093.18	8467.88	0	3667.32	0	3998.31		871	Q14684	Q14684	RRP1B_HUMAN	RRP1B	19703.4	13815.1	16590	12291.6	13259.1	12383.3
872	Q6UXV4	Q6UXV4	MIC27_HUMAN	APOOL	7923.35	11130.9	0	3925.32	7567.39	0	3073.01	0	6034.26		872	Q14692	Q14692	BMS1_HUMAN	BMS1	18027.8	25382.2	20129.1	20112.3	19487	16832
873	Q6W2J9	Q6W2J9	BCOR_HUMAN	BCOR	0	0	0	385.864	0	0	1725.62	0	0		873	Q14696	Q14696	MESD_HUMAN	MESD	150706	65763.1	57474.5	79356.2	65486.7	64686.5
874	Q6WKZ4	Q6WKZ4	RFIP1_HUMAN	RAB11FIP1	41591.1	47143.8	37382.8	30472.7	26297.6	21304.6	43669.8	36967.1	40871.1		874	Q14739	Q14739	LBR_HUMAN	LBR	31852.3	20977.1	22161.3	16137.1	18643.5	17500.6
875	Q6Y7W6	Q6Y7W6	GGYF2_HUMAN	GIGYF2	3914.92	0	0	2357.67	4689.51	0	4378.7	0	1787.29		875	Q14781	Q14781	CBX2_HUMAN	CBX2	7489.2	7524	5817.95	6305.86	9170.98	9723.38
876	Q6ZNB6	Q6ZNB6	NFXL1_HUMAN	NFXL1	10382.9	0	0	4284.51	0	0	3997.98	0	4475.19		876	Q14807	Q14807	KIF22_HUMAN	KIF22	3018.97	2043.75	1510.51	4167.7	1731.33	2563.26
877	Q6ZRR7	Q6ZRR7	LRRC9_HUMAN	LRRC9	0	0	63382.9	0	0	0	37159.4	0	0		877	Q14839	Q14839	CHD4_HUMAN	CHD4	442832	581804	539314	575751	671595	633858
878	Q6ZUT1	Q6ZUT1	NKAP1_HUMAN	NKAPD1	13668.2	0	0	15528.5	0	0	11724.1	0	12230.5		878	Q14919	Q14919	NC2A_HUMAN	DRAP1	16095	8727.31	9475.88	11057.4	8983.12	8369.06
879	Q6ZVX7	Q6ZVX7	FBX50_HUMAN	NCCRP1	0	7675.56	0	3259.96	22114.2	33157.7	0	0	3879.15		879	Q14966	Q14966	ZN638_HUMAN	ZNF638	17893.4	28570.3	20748	16939.6	19257.6	20011.5
880	Q6ZYL4	Q6ZYL4	TF2H5_HUMAN	GTF2H5	15897	12961.5	10434.7	11881.5	21234.2	17938.4	12342.5	11425.4	10803.8		880	Q14974	Q14974	IMB1_HUMAN	KPNB1	53431	35640.7	48155	39414.3	46429.7	38082.8
881	Q70UQ0	Q70UQ0	IKIP_HUMAN	IKBIP	0	0	0	7092.14	0	5983.24	11929.4	0	6798.22		881	Q14978	Q14978	NOLC1_HUMAN	NOLC1	446229	391422	354799	441795	428896	396112
882	Q70Z53	Q70Z53	F10C1_HUMAN	FRA10AC1	630363	680660	576126	586277	459498	534675	611302	534843	573862		882	Q149N8	Q149N8	SHPRH_HUMAN	SHPRH	2723.24	2013.2	2129.01	2589.89	1665.38	2922.06
883	Q71F23	Q71F23	CENPU_HUMAN	CENPU	0	8398.06	0	4533.08	0	0	5490.06	22366.8	6805.95		883	Q14CB8	Q14CB8	RHG19_HUMAN	ARHGAP19	47484.9	48563.2	50297.1	53534.1	46491.2	43251.6
884	Q71UM5	Q71UM5	RS27L_HUMAN	RPS27L	126813	110495	72524.6	114986	59345.7	57783.7	141532	55006.8	94727.4		884	Q14CX7	Q14CX7	NAA25_HUMAN	NAA25	3204.43	1928.47	2551.54	3126.36	1307.75	1379.83
885	Q7KZF4	Q7KZF4	SND1_HUMAN	SND1	0	0	0	0	0	0	6315.68	0	1934.61		885	Q15004	Q15004	PAF15_HUMAN	PCLAF	8508.72	2965.23	3013.33	6374.35	4608.74	3182.62
886	Q7KZI7	Q7KZI7	MARK2_HUMAN	MARK2	9737.38	0	0	7561.25	10002.9	0	6328.15	0	4499.79		886	Q15008	Q15008	PSMD6_HUMAN	PSMD6	0	0	0	4812.02	5778.96	4898.47
887	Q7L014	Q7L014	DDX46_HUMAN	DDX46	844108	939753	841073	619218	489095	681701	559456	612501	766060		887	Q15014	Q15014	MO4L2_HUMAN	MORF4L2	151287	92688.3	89301.9	99612.8	111486	75977.1
888	Q7L0Y3	Q7L0Y3	TM10C_HUMAN	TRMT10C	157871	125170	129842	141922	181339	115369	182993	183926	120489		888	Q15019	Q15019	SEPT2_HUMAN	SEPTIN2	98606.2	86187.9	85373.9	87261.7	88388.2	78504
889	Q7L2J0	Q7L2J0	MEPCE_HUMAN	MEPCE	12179.2	0	0	6156.86	0	0	6784.49	0	6205.5		889	Q15029	Q15029	U5S1_HUMAN	EFTUD2	12393.4	12103.2	22985.3	14878.2	11045.2	9659.76
890	Q7L4I2	Q7L4I2	RSRC2_HUMAN	RSRC2	140594	143384	115602	109085	85135.9	139120	100508	160136	164179		890	Q15046	Q15046	SYK_HUMAN	KARS1	43334.9	28682.7	26046.8	31445.7	26732.6	20104.2
891	Q7L576;Q96F07	Q7L576;Q96F07	CYFP1_HUMAN;CYFP2_HUMAN	CYFIP1;CYFIP2	0	0	0	1748.03	0	0	1719.3	0	0		891	Q15051	Q15051	IQCB1_HUMAN	IQCB1	0	4249.98	4523.91	3498.33	3871.93	3918.99
892	Q7L7X3	Q7L7X3	TAOK1_HUMAN	TAOK1	9946.82	10016.3	18620.2	15319.1	20895.1	0	12609.9	0	13784.9		892	Q15054	Q15054	DPOD3_HUMAN	POLD3	16840	11218.2	11012.5	12118.3	10685.1	11203.6
893	Q7L804	Q7L804	RFIP2_HUMAN	RAB11FIP2	20136.3	0	23122	15859.3	0	11473.8	16551.7	0	16361.1		893	Q15059	Q15059	BRD3_HUMAN	BRD3	92003.3	128697	122867	146961	145293	161619
894	Q7RTS7	Q7RTS7	K2C74_HUMAN	KRT74	8196.68	37167.1	0	7425.22	0	25983.4	44554.8	0	0		894	Q15070	Q15070	OXA1L_HUMAN	OXA1L	7092.51	4229.21	5406.27	5305.35	2935.56	5433.84
895	Q7Z2E3	Q7Z2E3	APTX_HUMAN	APTX	0	16339.1	0	9420.71	21124.9	0	11257.7	0	6549.89		895	Q15072	Q15072	OZF_HUMAN	ZNF146	2714.21	4039.52	3371.29	3426.65	4990.59	2166.52
896	Q7Z417	Q7Z417	NUFP2_HUMAN	NUFIP2	31243.6	41925.3	37543.2	32513.3	37482.9	26664.2	30669.4	29671.3	33523.3		896	Q15084	Q15084	PDIA6_HUMAN	PDIA6	4020.56	2745.91	0	0	2248.3	1504.85
897	Q7Z460	Q7Z460	CLAP1_HUMAN	CLASP1	0	0	8179.57	5371.77	9258.91	0	5976.83	0	0		897	Q15118	Q15118	PDK1_HUMAN	PDK1	5783.56	0	0	0	3832.65	3040.19
898	Q7Z478	Q7Z478	DHX29_HUMAN	DHX29	0	0	14688.2	14139.8	0	0	14249.2	0	0		898	Q15119	Q15119	PDK2_HUMAN	PDK2	11047.6	3891.89	5267.63	6074.66	6846.01	4474.46
899	Q7Z4Q2	Q7Z4Q2	HEAT3_HUMAN	HEATR3	8596.55	0	17534.4	11876.7	22784.4	0	14556.3	0	11791.1		899	Q15120	Q15120	PDK3_HUMAN	PDK3	51024.8	32917.2	31401	33676.8	37764.8	27119.6
900	Q7Z4S6	Q7Z4S6	KI21A_HUMAN	KIF21A	0	0	0	1160.31	0	20921	4382.54	0	2384.86		900	Q15147	Q15147	PLCB4_HUMAN	PLCB4	0	0	0	462.511	0	214.225
901	Q7Z4V5	Q7Z4V5	HDGR2_HUMAN	HDGFL2	209534	158047	131443	198119	219636	186607	209579	147650	189418		901	Q15233	Q15233	NONO_HUMAN	NONO	127173	112731	94359.1	127595	99207.6	77472.6
902	Q7Z628	Q7Z628	ARHG8_HUMAN	NET1	2079.21	0	5031.98	2033.1	0	0	2336.64	0	1341.26		902	Q15287	Q15287	RNPS1_HUMAN	RNPS1	7724.9	14580.7	12430.9	15718	13045.6	12227.1
903	Q7Z6E9	Q7Z6E9	RBBP6_HUMAN	RBBP6	11700.7	16601.1	0	15107.6	0	0	15226.8	0	18669.5		903	Q15311	Q15311	RBP1_HUMAN	RALBP1	47852.6	45306.9	48175	48122	33362.2	48007.6
904	Q7Z6Z7	Q7Z6Z7	HUWE1_HUMAN	HUWE1	636952	620243	0	61658.4	1.43159e+06	0	4.03486e+06	4.38075e+06	4.83051e+06		904	Q15323	Q15323	K1H1_HUMAN	KRT31	0	0	0	0	0	0
905	Q7Z794	Q7Z794	K2C1B_HUMAN	KRT77	44818.8	0	0	27070.5	280322	651140	51744.3	0	0		905	Q15334	Q15334	L2GL1_HUMAN	LLGL1	7234.54	7700.39	7313.57	8348.34	8688.21	6478.21
906	Q7Z7F7	Q7Z7F7	RM55_HUMAN	MRPL55	0	0	0	10466.6	0	0	8761.56	0	10922.7		906	Q15365	Q15365	PCBP1_HUMAN	PCBP1	85625.3	138261	152954	122218	115200	150304
907	Q86TN4	Q86TN4	TRPT1_HUMAN	TRPT1	0	0	6087.05	7545.93	7370.2	0	5751.34	0	5776.32		907	Q15366	Q15366	PCBP2_HUMAN	PCBP2	32933.3	50581.7	47675.4	46563.1	41698.9	49444.7
908	Q86TU7	Q86TU7	SETD3_HUMAN	SETD3	0	9402.24	12197.3	10906.8	13586.4	0	8263.18	13673.6	5417.37		908	Q15369	Q15369	ELOC_HUMAN	ELOC	30245.8	34358.3	33241.7	73120.7	64030.3	55356.3
909	Q86U38	Q86U38	NOP9_HUMAN	NOP9	0	0	17926.3	13159.1	18278.2	5788.8	8811.54	0	9146.35		909	Q15370	Q15370	ELOB_HUMAN	ELOB	41895.5	47832.7	46827.3	93130.5	89453	78991.4
910	Q86UE4	Q86UE4	LYRIC_HUMAN	MTDH	241026	360224	285282	236361	569350	348002	342928	321288	287779		910	Q15386	Q15386	UBE3C_HUMAN	UBE3C	13637.8	17777.1	17777.8	3025.57	0	0
911	Q86UK7	Q86UK7	ZN598_HUMAN	ZNF598	6366.88	4575.29	7446.4	1313.02	0	0	3412.82	15734.5	3702.93		911	Q15388	Q15388	TOM20_HUMAN	TOMM20	202729	156176	161051	170406	153778	147802
912	Q86UP2	Q86UP2	KTN1_HUMAN	KTN1	46465	18801	30078	18006.5	14230.1	38463.4	26171.4	0	27595.2		912	Q15392	Q15392	DHC24_HUMAN	DHCR24	15809.7	9816.55	11681.2	7658.1	8969.4	8522.4
913	Q86US8	Q86US8	EST1A_HUMAN	SMG6	0	0	7617.75	4524.48	0	0	5422.12	0	6348.21		913	Q15393	Q15393	SF3B3_HUMAN	SF3B3	2823.26	1616.96	3227.32	2788.15	2346.12	4060.88
914	Q86UY6	Q86UY6	NAA40_HUMAN	NAA40	55629.7	77259.1	61900.4	86207.4	73868.7	45223	56916.1	55081.5	60445.5		914	Q15404	Q15404	RSU1_HUMAN	RSU1	7390.25	6094.61	3162.33	3491.17	6064.64	3644.04
915	Q86V48	Q86V48	LUZP1_HUMAN	LUZP1	0	0	11544.4	7505.79	20605.8	0	9469.62	16902	7527.56		915	Q15427	Q15427	SF3B4_HUMAN	SF3B4	6430.61	5361.65	5228.38	5621.95	6966.83	4760.26
916	Q86V81	Q86V81	THOC4_HUMAN	ALYREF	88867.4	38263.9	127699	22179.6	62736.7	0	20874.1	29945.5	15511.6		916	Q15517	Q15517	CDSN_HUMAN	CDSN	5309.04	22856.6	6484.73	26312.9	2567.8	4660.2
917	Q86W34	Q86W34	AMZ2_HUMAN	AMZ2	0	7771.08	9328.15	8062.54	7964.44	4690.96	6482.15	19316.5	6491.71		917	Q15527	Q15527	SURF2_HUMAN	SURF2	4463.24	3708.32	4008.05	3123.17	4053.4	3037.98
918	Q86W92	Q86W92	LIPB1_HUMAN	PPFIBP1	0	0	0	1608.1	0	0	1558.11	0	825.796		918	Q15545	Q15545	TAF7_HUMAN	TAF7	24945.8	21281.7	16313.3	23632.5	19923.2	19147.6
919	Q86WX3	Q86WX3	AROS_HUMAN	RPS19BP1	9604.8	0	15562.3	7571.42	13210.5	33083.2	11106.6	16752.5	11024.5		919	Q15555	Q15555	MARE2_HUMAN	MAPRE2	70279.3	43327.3	44926.1	51602.5	45611	43905.1
920	Q86X53	Q86X53	ERIC1_HUMAN	ERICH1	34127.8	33127.4	44471.9	20387.5	26367.4	0	19367.5	36091.8	20583.8		920	Q15599	Q15599	NHRF2_HUMAN	NHERF2	7874.93	5167.58	6970.51	6632.69	7453.73	7261.47
921	Q86X76	Q86X76	NIT1_HUMAN	NIT1	0	0	0	0	0	0	1705.73	0	1111.09		921	Q15629	Q15629	TRAM1_HUMAN	TRAM1	38334	32408.5	29569.4	35912.2	29378.9	34596.7
922	Q86X95	Q86X95	CIR1_HUMAN	CIR1	25380.5	14179.6	18102.8	21144.1	11787.9	18134.4	18751.5	15507.5	21361.7		922	Q15648	Q15648	MED1_HUMAN	MED1	52972.3	55450	50667.6	48569.7	55172.8	53030.9
923	Q86XP3	Q86XP3	DDX42_HUMAN	DDX42	58180.4	76515.1	63861.2	59150	88793.9	28380.3	51517	87820.4	58438.7		923	Q15650	Q15650	TRIP4_HUMAN	TRIP4	1067.12	0	439.136	0	916.906	0
924	Q86Y07	Q86Y07	VRK2_HUMAN	VRK2	19793.2	0	33074.2	15944.8	34589.4	10340.4	16906.6	0	10904.8		924	Q15691	Q15691	MARE1_HUMAN	MAPRE1	11366.3	7311.98	8714.53	10472.8	6899.24	6959.52
925	Q86Y79	Q86Y79	PTH_HUMAN	PTRH1	0	0	0	915.596	0	0	1201.87	0	607.39		925	Q15723	Q15723	ELF2_HUMAN	ELF2	8358.17	5042.44	5889.66	5770.38	6536.43	5983.99
926	Q86YP4	Q86YP4	P66A_HUMAN	GATAD2A	43743	35193.3	34906.1	27488.6	28694.1	32325.3	31352.6	0	29967.6		926	Q15751	Q15751	HERC1_HUMAN	HERC1	2336.71	6005.16	5797.59	0	0	0
927	Q86YZ3	Q86YZ3	HORN_HUMAN	HRNR	0	0	84300.8	7453.32	166266	93022.1	6688.32	0	19030.1		927	Q15758	Q15758	AAAT_HUMAN	SLC1A5	988.42	1612.28	1174.52	0	1210.26	1261.5
928	Q8IUF8	Q8IUF8	RIOX2_HUMAN	RIOX2	29445.7	53679.3	21930.1	35207.3	94695.8	0	40451.5	0	19646.2		928	Q15785	Q15785	TOM34_HUMAN	TOMM34	19612.3	16626.5	11865.1	17024.3	10248	9148.62
929	Q8IVM0	Q8IVM0	CCD50_HUMAN	CCDC50	16354.1	0	16642.1	11551.4	22821.7	0	12869.8	0	9952.96		929	Q15828	Q15828	CYTM_HUMAN	CST6	0	1152.74	0	1779	911.938	0
930	Q8IVS2	Q8IVS2	FABD_HUMAN	MCAT	6363.36	0	7627.68	7455	17000.4	0	9677.57	0	5596.15		930	Q15843	Q15843	NEDD8_HUMAN	NEDD8	136854	37021.2	13127.9	522037	417999	68833
931	Q8IW75	Q8IW75	SPA12_HUMAN	SERPINA12	0	0	0	690.386	11368.7	15330.9	2364.59	0	0		931	Q15906	Q15906	VPS72_HUMAN	VPS72	3392.77	2057.7	0	2337.69	4327.86	0
932	Q8IWC1	Q8IWC1	MA7D3_HUMAN	MAP7D3	65279	123409	66123.6	52761.3	59916.8	73935.8	62129	67829.1	66248.1		932	Q16181	Q16181	SEPT7_HUMAN	SEPTIN7	96533.1	91313.1	66847.3	80287.1	94802.5	75610.8
933	Q8IWS0	Q8IWS0	PHF6_HUMAN	PHF6	1.19419e+06	1.26473e+06	1.20591e+06	1.34057e+06	1.51706e+06	1.13888e+06	1.33009e+06	1.20147e+06	1.50115e+06		933	Q16186	Q16186	ADRM1_HUMAN	ADRM1	0	693.931	580.27	1581.47	1200.38	410.195
934	Q8IWX8	Q8IWX8	CHERP_HUMAN	CHERP	448700	398959	428923	336690	220197	380129	252176	320743	375608		934	Q16513	Q16513	PKN2_HUMAN	PKN2	84078.7	59203.5	60076.5	53133.3	55770.6	40796.7
935	Q8IX18	Q8IX18	DHX40_HUMAN	DHX40	5811.97	0	0	5950.23	20965.8	8451.19	7321.72	5317.44	6702.89		935	Q16527	Q16527	CSRP2_HUMAN	CSRP2	0	0	0	1679.15	2676.17	0
936	Q8IXB1	Q8IXB1	DJC10_HUMAN	DNAJC10	59475.5	52089.8	67040.1	60366.9	71935.2	124726	73495.1	94363.2	61019.2		936	Q16531	Q16531	DDB1_HUMAN	DDB1	13941	11192.6	8489.14	8390	6945.25	6626.4
937	Q8IXK0	Q8IXK0	PHC2_HUMAN	PHC2	6089.66	0	4919.7	4517.75	0	0	7608.13	0	5267.23		937	Q16576	Q16576	RBBP7_HUMAN	RBBP7	8247	9751.4	10046.3	13389.2	9178.08	10910.9
938	Q8IXQ4	Q8IXQ4	GPAM1_HUMAN	GPALPP1	19075.1	18387.4	13398.9	6095.98	24414.3	15754.3	6357.09	22283.1	5262.27		938	Q16610	Q16610	ECM1_HUMAN	ECM1	0	5403.28	0	0	0	0
939	Q8IXW5	Q8IXW5	RPAP2_HUMAN	RPAP2	31665.3	0	0	13862.3	13708.1	0	11767	25929.8	16591.2		939	Q16629	Q16629	SRSF7_HUMAN	SRSF7	0	0	2224.71	1716.73	1615.35	1240.33
940	Q8IY37	Q8IY37	DHX37_HUMAN	DHX37	14901.7	12684.4	9773.26	11039.3	28731.9	11783.1	13395	0	11103.3		940	Q16630	Q16630	CPSF6_HUMAN	CPSF6	10381.4	20798.2	21661.4	14471.3	13204.7	21540.8
941	Q8IY57	Q8IY57	YAF2_HUMAN	YAF2	9543.46	3893.54	9763.93	8441.21	15486.2	5608.71	9626.3	11002.1	7018.45		941	Q16637	Q16637	SMN_HUMAN	SMN2	2250.25	1772.16	441.874	1973.26	0	1954.64
942	Q8IYB3	Q8IYB3	SRRM1_HUMAN	SRRM1	836588	846594	699081	751547	467323	862321	514321	566335	734533		942	Q16643	Q16643	DREB_HUMAN	DBN1	0	0	0	0	0	0
943	Q8IYB8	Q8IYB8	SUV3_HUMAN	SUPV3L1	33482.7	49499.7	53054.7	36780.8	66368.1	26153.4	44248.3	56351	30096.5		943	Q16763	Q16763	UBE2S_HUMAN	UBE2S	28587.4	19161.3	20907.1	26796.3	13913.1	15456.3
944	Q8IYD1	Q8IYD1	ERF3B_HUMAN	GSPT2	8439.46	0	0	6279.71	0	0	10335.1	0	8712.11		944	Q16795	Q16795	NDUA9_HUMAN	NDUFA9	2537.36	4025.79	3275.68	0	1728.66	2702.65
945	Q8IYU8	Q8IYU8	MICU2_HUMAN	MICU2	60090.9	0	45637.4	48245.9	80170	52140.8	41549	57419.7	48303.7		945	Q16880	Q16880	CGT_HUMAN	UGT8	28371.8	20681.9	23012.3	22300.7	24812.5	20172.1
946	Q8IZH2	Q8IZH2	XRN1_HUMAN	XRN1	6756.84	0	6516.03	3920.51	7316.63	0	4261.71	0	4205.13		946	Q16881	Q16881	TRXR1_HUMAN	TXNRD1	0	0	0	0	0	0
947	Q8IZQ5	Q8IZQ5	SELH_HUMAN	SELENOH	0	0	0	3814.42	0	0	5230.21	0	3452.29		947	Q17RS7	Q17RS7	GEN_HUMAN	GEN1	7261.67	5008.69	5815.58	6170.45	4559.27	4681.03
948	Q8N0T1	Q8N0T1	RBIS_HUMAN	RBIS	8378.4	0	0	6568.11	0	0	5711.6	0	0		948	Q1ED39	Q1ED39	KNOP1_HUMAN	KNOP1	4719.91	4837.53	4471.3	3286.1	5289.75	0
949	Q8N0V3	Q8N0V3	RBFA_HUMAN	RBFA	16372.6	30945.8	37170.6	23480.1	30463.1	29335.4	25282	40435.4	31373.1		949	Q29RF7	Q29RF7	PDS5A_HUMAN	PDS5A	2591.7	2071.3	1801.85	920.755	1403.44	814.028
950	Q8N0X7	Q8N0X7	SPART_HUMAN	SPART	0	0	0	5920.06	0	0	9951.78	0	6407.47		950	Q2NL82	Q2NL82	TSR1_HUMAN	TSR1	507083	406065	398667	442525	432768	399534
951	Q8N1G2	Q8N1G2	CMTR1_HUMAN	CMTR1	30036.7	0	0	10250	22702.1	0	12079.5	0	6413.12		951	Q2TAY7	Q2TAY7	SMU1_HUMAN	SMU1	157864	149868	132320	147360	122045	128671
952	Q8N1G4	Q8N1G4	LRC47_HUMAN	LRRC47	203196	199281	266298	278190	333558	194481	288508	230353	198510		952	Q2TBE0	Q2TBE0	C19L2_HUMAN	CWF19L2	142235	178358	185022	182307	210223	193283
953	Q8N1N4	Q8N1N4	K2C78_HUMAN	KRT78	55769	49519.3	71491.1	17785.1	604710	386045	46720.8	76515.7	37841.5		953	Q3B726	Q3B726	RPA43_HUMAN	POLR1F	105747	102581	107696	122344	129367	135653
954	Q8N302	Q8N302	AGGF1_HUMAN	AGGF1	0	0	0	3739.65	3481.46	0	6289.42	0	2350.11		954	Q3MHD2	Q3MHD2	LSM12_HUMAN	LSM12	6167.14	4978.87	8082.06	9263.3	7368.57	5453.72
955	Q8N3C0	Q8N3C0	ASCC3_HUMAN	ASCC3	0	0	0	0	0	0	4643.08	0	0		955	Q3YEC7	Q3YEC7	RABL6_HUMAN	RABL6	138684	183415	180027	174967	175793	178655
956	Q8N3F0	Q8N3F0	MTURN_HUMAN	MTURN	0	0	0	0	0	0	5871.25	0	10647.3		956	Q3ZCQ8	Q3ZCQ8	TIM50_HUMAN	TIMM50	0	0	1390.39	0	1508.4	1155.96
957	Q8N3F8	Q8N3F8	MILK1_HUMAN	MICALL1	0	0	0	5566.98	0	0	7461.53	0	7351.98		957	Q49AG3	Q49AG3	ZBED5_HUMAN	ZBED5	652.475	706.094	808.865	0	936.372	410.866
958	Q8N3X1	Q8N3X1	FNBP4_HUMAN	FNBP4	11358.6	10955.4	7095.64	5821.38	8574.89	7017.75	5924.87	6907.21	6939.72		958	Q49MG5	Q49MG5	MAP9_HUMAN	MAP9	3633.36	8156.55	5785.03	6591.19	6748.56	3500.23
959	Q8N3Z3	Q8N3Z3	GTPB8_HUMAN	GTPBP8	11219.3	12418.5	11979.3	9170.05	14934.9	11272.2	12115.6	0	7969.96		959	Q4G0J3	Q4G0J3	LARP7_HUMAN	LARP7	38786.1	50306.7	39507.4	37693.2	45549	38674.1
960	Q8N442	Q8N442	GUF1_HUMAN	GUF1	151446	166650	181676	152770	173499	166979	169460	250986	146972		960	Q4KMP7	Q4KMP7	TB10B_HUMAN	TBC1D10B	102579	124135	102661	132492	128092	127148
961	Q8N5F7	Q8N5F7	NKAP_HUMAN	NKAP	112216	129590	141952	87809.4	38809.3	145677	77625.3	129540	105411		961	Q4VC05	Q4VC05	BCL7A_HUMAN	BCL7A	7864.39	9360.85	11552.7	5783.1	9387.98	6571.85
962	Q8N5I9	Q8N5I9	NOPC1_HUMAN	NOPCHAP1	78780.5	92638.4	72824.2	70429.3	50000.3	86787.2	53536.2	109437	67994.3		962	Q53EZ4	Q53EZ4	CEP55_HUMAN	CEP55	26197.5	29977.3	36571.3	42176.4	35201.6	35413.6
963	Q8N5P1	Q8N5P1	ZC3H8_HUMAN	ZC3H8	5991.11	0	6768.58	6721.71	7626.58	0	5307.89	0	5157.22		963	Q53F19	Q53F19	NCBP3_HUMAN	NCBP3	2724.29	1160.2	1518.48	2623.02	1941.53	0
964	Q8N684	Q8N684	CPSF7_HUMAN	CPSF7	53368.9	68819.9	70437.1	40724.4	28925.3	62248.8	24123.2	46859.9	49530.8		964	Q53GQ0	Q53GQ0	DHB12_HUMAN	HSD17B12	172989	118530	106277	104809	90080.6	79258.8
965	Q8N6M0	Q8N6M0	OTU6B_HUMAN	OTUD6B	0	0	0	2940.95	0	0	4156.86	0	0		965	Q53GS9	Q53GS9	UBP39_HUMAN	USP39	29897.3	18052.4	22888.7	22969.4	21063.5	24007.6
966	Q8N6Q8	Q8N6Q8	MET25_HUMAN	METTL25	7112.07	0	9465.01	8490.76	25809.9	0	6353.45	0	6905.55		966	Q53H12	Q53H12	AGK_HUMAN	AGK	214865	204298	211810	144809	189514	199873
967	Q8N6R0	Q8N6R0	EFNMT_HUMAN	METTL13	0	0	5838.86	7956.37	0	0	7635.64	0	7170.38		967	Q53RT3	Q53RT3	APRV1_HUMAN	ASPRV1	0	0	0	3362.95	0	0
968	Q8N7H5	Q8N7H5	PAF1_HUMAN	PAF1	0	0	0	5509.14	0	0	6739.78	0	0		968	Q5BJF2	Q5BJF2	SGMR2_HUMAN	TMEM97	10265.3	6123.12	6156.66	5515.52	6344	2938.02
969	Q8N9Q2	Q8N9Q2	SR1IP_HUMAN	SREK1IP1	53870.4	39670	33757.5	30453.6	12167.4	46850.9	25798.2	34077.5	39752.8		969	Q5BKY9	Q5BKY9	F133B_HUMAN	FAM133B	137906	347620	290574	300410	329016	341899
970	Q8NAV1	Q8NAV1	PR38A_HUMAN	PRPF38A	235708	247667	244068	211310	213954	256965	125243	219831	242969		970	Q5C9Z4	Q5C9Z4	NOM1_HUMAN	NOM1	4277.59	2690.07	2111.3	3582.27	3531.67	2380.92
971	Q8NBA8	Q8NBA8	DTWD2_HUMAN	DTWD2	0	0	19054.8	8479.19	13154.6	7871.03	5944.76	0	3711.36		971	Q5D862	Q5D862	FILA2_HUMAN	FLG2	14787.5	31232.1	0	62973.7	5465.81	1537.77
972	Q8NC51	Q8NC51	SERB1_HUMAN	SERBP1	80894	67159.4	87402.7	115493	265664	57596.6	109903	110704	75080.7		972	Q5F1R6	Q5F1R6	DJC21_HUMAN	DNAJC21	49489.6	57203.4	48675.4	55305.4	53817	51649.4
973	Q8NDD1	Q8NDD1	CA131_HUMAN	C1orf131	39914.3	53910.7	42568.9	31735.6	79590	89369.2	31637.8	88558.4	36332		973	Q5H9R7	Q5H9R7	PP6R3_HUMAN	PPP6R3	0	0	0	90.5248	0	337.328
974	Q8NDT2	Q8NDT2	RB15B_HUMAN	RBM15B	2389.87	5471.3	13621.6	7563.02	11255.9	0	5419.15	0	5344		974	Q5HYJ3	Q5HYJ3	FA76B_HUMAN	FAM76B	2630.89	4906.05	4158.78	3752.7	5595.75	4929.85
975	Q8NE71	Q8NE71	ABCF1_HUMAN	ABCF1	3.01953e+06	3.18543e+06	3.06619e+06	3.0384e+06	2.19411e+06	3.31529e+06	2.79642e+06	3.29824e+06	3.77141e+06		975	Q5JTH9	Q5JTH9	RRP12_HUMAN	RRP12	37582	29472.8	27803.5	29155.3	32061.2	27188.8
976	Q8NEF9	Q8NEF9	SRFB1_HUMAN	SRFBP1	0	0	0	4347.45	0	0	6492.53	0	3446.31		976	Q5QJE6	Q5QJE6	TDIF2_HUMAN	DNTTIP2	7658.81	9101.41	8825.75	10055.8	7162.72	11124
977	Q8NEM0	Q8NEM0	MCPH1_HUMAN	MCPH1	0	0	0	348.76	0	0	376.923	0	0		977	Q5SSJ5	Q5SSJ5	HP1B3_HUMAN	HP1BP3	6243.96	6164.59	7241.37	5191.53	6288.24	5184.97
978	Q8NEZ5	Q8NEZ5	FBX22_HUMAN	FBXO22	6297.63	6400.75	0	0	0	0	2332.42	0	3906.22		978	Q5SVZ6	Q5SVZ6	ZMYM1_HUMAN	ZMYM1	0	2302.6	954.322	0	0	0
979	Q8NFC6	Q8NFC6	BD1L1_HUMAN	BOD1L1	0	0	0	0	0	0	3363.09	0	0		979	Q5SW79	Q5SW79	CE170_HUMAN	CEP170	44643.8	39958	40240.1	37526.5	35872.2	34065.2
980	Q8NI27	Q8NI27	THOC2_HUMAN	THOC2	703288	880377	782480	614465	530714	862411	575085	749461	799752		980	Q5SY68	Q5SY68	S1A7B_HUMAN	S100A7L2	0	0	1138.63	0	0	6682.39
981	Q8TA86	Q8TA86	RP9_HUMAN	RP9	48212	40150.3	35806.4	29224.7	17378.3	42468.9	21719.1	38870.4	41897.6		981	Q5T200	Q5T200	ZC3HD_HUMAN	ZC3H13	7075.48	7838.77	5598.58	7466.39	6890.73	6527.52
982	Q8TAD8	Q8TAD8	SNIP1_HUMAN	SNIP1	32579.8	27344.4	26037.8	18767.8	0	23446.5	12006.4	0	27390.3		982	Q5T2D3	Q5T2D3	OTUD3_HUMAN	OTUD3	15603.1	16131.5	15134.8	20002.7	15238	16269.7
983	Q8TAE8	Q8TAE8	G45IP_HUMAN	GADD45GIP1	18530.9	15472.6	28963.5	32381.2	26831.2	34466.3	30160	30298.5	24392		983	Q5T3I0	Q5T3I0	GPTC4_HUMAN	GPATCH4	18014.8	24211.4	15210.5	18047.3	21221.6	18271.4
984	Q8TAF3	Q8TAF3	WDR48_HUMAN	WDR48	112625	102962	113892	90198.6	102629	93816.9	125036	125557	101791		984	Q5T4S7	Q5T4S7	UBR4_HUMAN	UBR4	0	0	443.871	0	0	0
985	Q8TAQ2	Q8TAQ2	SMRC2_HUMAN	SMARCC2	0	1607.78	0	2279.84	0	0	3783.22	0	3313.11		985	Q5T5Y3	Q5T5Y3	CAMP1_HUMAN	CAMSAP1	8645.22	4140.37	8312.21	7968.4	6303.25	7171.72
986	Q8TAV0	Q8TAV0	FA76A_HUMAN	FAM76A	94092.3	192846	164892	148793	63797.1	152412	131253	131139	150842		986	Q5T749	Q5T749	KPRP_HUMAN	KPRP	16347.2	45573.5	0	115381	15320	0
987	Q8TBB5	Q8TBB5	KLDC4_HUMAN	KLHDC4	545540	576742	542735	507969	473092	609025	499975	627422	556828		987	Q5T750	Q5T750	KPLCE_HUMAN	KPLCE	9398.91	21205.6	0	45790.1	7379.26	0
988	Q8TBX8	Q8TBX8	PI42C_HUMAN	PIP4K2C	87262.4	93254.8	64576.1	97500.6	56494.2	74362.6	67912.9	122050	65169.6		988	Q5T8P6	Q5T8P6	RBM26_HUMAN	RBM26	61132.4	56137.9	56017.6	54802.1	51037.3	55630.2
989	Q8TBY9	Q8TBY9	CF251_HUMAN	CFAP251	0	0	0	780.184	0	0	700.244	0	1132.49		989	Q5TCQ9	Q5TCQ9	MAGI3_HUMAN	MAGI3	731.523	1219.58	1381.78	956.609	1228.13	1494.21
990	Q8TBZ6	Q8TBZ6	TM10A_HUMAN	TRMT10A	6538.28	0	0	4176.49	0	0	5932.53	0	7051.91		990	Q5TEC6;Q6NXT2;P68431;P84243;Q16695;Q71DI3	Q5TEC6;Q6NXT2;P68431;P84243;Q16695;Q71DI3	H31T_HUMAN;H31_HUMAN;H32_HUMAN;H33_HUMAN;H37_HUMAN;H3C_HUMAN	H3-3B;H3-4;H3-5;H3-7;H3C12;H3C13	28804.6	21030.4	19395.2	14308.1	15406.3	16167.9
991	Q8TC07	Q8TC07	TBC15_HUMAN	TBC1D15	0	0	0	0	0	0	253328	307225	310896		991	Q5TIE3	Q5TIE3	VW5B1_HUMAN	VWA5B1	0	0	0	4513.29	0	0
992	Q8TD19	Q8TD19	NEK9_HUMAN	NEK9	0	0	0	0	0	0	2367.56	0	2379.52		992	Q5TKA1	Q5TKA1	LIN9_HUMAN	LIN9	0	0	817.025	734.975	0	0
993	Q8TDD1	Q8TDD1	DDX54_HUMAN	DDX54	214051	303765	273411	185562	299101	327016	306821	238640	206566		993	Q5TZA2	Q5TZA2	CROCC_HUMAN	CROCC	34956.9	0	32412.2	30561	32507.5	24129.7
994	Q8TDR0	Q8TDR0	MIPT3_HUMAN	TRAF3IP1	17581	38352.8	21165.9	18019.2	24713.7	19541.9	13186.5	24042.2	13350.2		994	Q5VSY0	Q5VSY0	GKAP1_HUMAN	GKAP1	6171.21	5701.37	6565.79	5180.82	3836.3	5050.89
995	Q8TEA8	Q8TEA8	DTD1_HUMAN	DTD1	33778.1	23367.6	12425.6	31613.6	44667.6	20051.4	38274.2	44683.4	20601		995	Q5VTB9	Q5VTB9	RN220_HUMAN	RNF220	32120.3	73204.1	53466.2	0	0	0
996	Q8TEQ6	Q8TEQ6	GEMI5_HUMAN	GEMIN5	0	0	0	8396.59	0	0	5431.5	0	0		996	Q5VTL8	Q5VTL8	PR38B_HUMAN	PRPF38B	360625	553661	523361	568586	588945	786734
997	Q8TEW0	Q8TEW0	PARD3_HUMAN	PARD3	59527.9	51890.3	79188.9	52993.6	81484.3	109108	53544.7	38703.5	60891.2		997	Q5VTR2	Q5VTR2	BRE1A_HUMAN	RNF20	3529.85	2510.71	2583.85	3007.74	1962.18	2454.55
998	Q8TF01	Q8TF01	PNISR_HUMAN	PNISR	55644.6	70949.2	58708.4	47645.9	28561.3	77496.7	46120.4	36912.5	73854.6		998	Q5VVQ6	Q5VVQ6	OTU1_HUMAN	YOD1	0	0	0	0	0	0
999	Q8TF72	Q8TF72	SHRM3_HUMAN	SHROOM3	66540.7	0	387782	247882	528945	505724	82740.7	360077	266828		999	Q5VWQ0	Q5VWQ0	RSBN1_HUMAN	RSBN1	2951.3	0	1926.05	2792.27	3097.14	1807.5
1000	Q8WU90	Q8WU90	ZC3HF_HUMAN	ZC3H15	780734	995467	1.13804e+06	1.12454e+06	987751	1.04858e+06	1.07177e+06	1.09015e+06	1.02066e+06		1000	Q5VYS8	Q5VYS8	TUT7_HUMAN	TUT7	464.139	0	0	309.393	592.621	431.184
1001	Q8WUA2	Q8WUA2	PPIL4_HUMAN	PPIL4	1.4454e+06	1.61841e+06	1.37282e+06	1.38064e+06	970723	1.48899e+06	1.24595e+06	1.5072e+06	1.63933e+06		1001	Q5VZE5	Q5VZE5	NAA35_HUMAN	NAA35	2557.58	2393.85	2405.62	3122.37	2651.23	2932.99
1002	Q8WUD4	Q8WUD4	CCD12_HUMAN	CCDC12	9179.01	0	0	6566.33	21291.3	9689.49	6770.65	14558.8	5438.85		1002	Q5W0B1	Q5W0B1	OBI1_HUMAN	OBI1	0	0	0	0	0	0
1003	Q8WUR7	Q8WUR7	CO040_HUMAN	C15orf40	0	0	14455.5	12356.3	17060.3	0	8911.57	0	7009.78		1003	Q629K1	Q629K1	TRIQK_HUMAN	TRIQK	33032.3	29622.8	32187.6	26673.3	25850.6	27054.1
1004	Q8WUW1	Q8WUW1	BRK1_HUMAN	BRK1	0	0	0	1558.49	0	0	2459.71	0	0		1004	Q66K74	Q66K74	MAP1S_HUMAN	MAP1S	4153.71	5248.61	6125.43	3845.81	4199.36	4784.27
1005	Q8WVD3	Q8WVD3	RN138_HUMAN	RNF138	44065.8	29149.5	35274.7	50991.6	41550.3	39805.1	62292.3	44139.5	39492.7		1005	Q66PJ3	Q66PJ3	AR6P4_HUMAN	ARL6IP4	334269	477909	503265	478307	520876	553415
1006	Q8WVK2	Q8WVK2	SNR27_HUMAN	SNRNP27	199606	200025	161736	106033	98085.4	201157	83748.6	120716	125304		1006	Q68CQ4	Q68CQ4	UTP25_HUMAN	UTP25	27155.7	15456.8	14582.6	19133.5	17754	19719.1
1007	Q8WVM0	Q8WVM0	TFB1M_HUMAN	TFB1M	38656.2	32042.9	40521.4	42293.9	46148.7	34847.1	48672.3	36351.4	32471.1		1007	Q6DCA0	Q6DCA0	AMERL_HUMAN	AMMECR1L	8972.32	10825.3	11510.5	11220.1	11677.9	10540.6
1008	Q8WVP5	Q8WVP5	TP8L1_HUMAN	TNFAIP8L1	7073.37	0	0	5313.92	0	0	5688.96	8696.94	6280.46		1008	Q6DN90	Q6DN90	IQEC1_HUMAN	IQSEC1	3159.55	3393.13	3622.31	2756.81	1802.82	1501.13
1009	Q8WVS4	Q8WVS4	DC2I1_HUMAN	DYNC2I1	39642.6	20562.8	44072.2	29903.3	69079.1	26514.5	20271.7	41181.7	35953.4		1009	Q6GQQ9	Q6GQQ9	OTU7B_HUMAN	OTUD7B	10451.6	4872.97	6195.93	9638.62	12913.9	6645.63
1010	Q8WVV4	Q8WVV4	POF1B_HUMAN	POF1B	0	0	0	0	48975.2	44070.9	5015.97	0	0		1010	Q6IAN0	Q6IAN0	DRS7B_HUMAN	DHRS7B	31927.2	26856.9	24110.3	23131.5	25606.2	28170.9
1011	Q8WW12	Q8WW12	PCNP_HUMAN	PCNP	0	0	0	1936.37	0	0	4840.09	9569.83	4353.99		1011	Q6IEG0	Q6IEG0	SNR48_HUMAN	SNRNP48	1504.76	2061.27	3848.5	2107.65	1965.68	3105.61
1012	Q8WWK9	Q8WWK9	CKAP2_HUMAN	CKAP2	34116.5	36274.3	21861.2	17899.1	35236	50254.1	27886.8	24965.5	23746.7		1012	Q6IQ49	Q6IQ49	SDE2_HUMAN	SDE2	7190.94	5220.91	5843.45	6781.05	6206.31	6045.57
1013	Q8WWM7	Q8WWM7	ATX2L_HUMAN	ATXN2L	22682.9	0	0	11816.9	0	0	14948.9	0	14209		1013	Q6KB66	Q6KB66	K2C80_HUMAN	KRT80	63928.4	254015	22988.8	406322	151099	15251.8
1014	Q8WWY3	Q8WWY3	PRP31_HUMAN	PRPF31	52433.1	57877.1	63949.5	79264	141375	72844.7	94966.1	73415.6	59518.8		1014	Q6N069	Q6N069	NAA16_HUMAN	NAA16	5916.15	2267.77	2519.5	2705.88	1881.96	2971.89
1015	Q8WXA9	Q8WXA9	SREK1_HUMAN	SREK1	94816.5	84041	106874	87376.6	80821.1	106255	51069.6	123792	106120		1015	Q6NS38	Q6NS38	ALKB2_HUMAN	ALKBH2	4320.61	0	1630.18	1146.64	1617.38	1543.72
1016	Q8WXI9	Q8WXI9	P66B_HUMAN	GATAD2B	9460.72	27217.9	12416.8	6111.94	6252.81	0	8410.6	18065.9	6200.92		1016	Q6NUK4	Q6NUK4	REEP3_HUMAN	REEP3	6094.5	6454.65	5502.81	4468.54	9843.41	0
1017	Q8WXX5	Q8WXX5	DNJC9_HUMAN	DNAJC9	14112	0	0	5547.99	13395.7	0	5362.09	0	0		1017	Q6NW29	Q6NW29	RWDD4_HUMAN	RWDD4	42210.9	18952.6	24074.4	23610.3	22901.1	18625.1
1018	Q8WYA6	Q8WYA6	CTBL1_HUMAN	CTNNBL1	0	4213.69	0	4750.42	11364	0	5290.11	0	2219.35		1018	Q6NYC1	Q6NYC1	JMJD6_HUMAN	JMJD6	7271.71	5881.19	4432.94	0	2212.32	3920.92
1019	Q92499	Q92499	DDX1_HUMAN	DDX1	0	0	0	2992.17	0	0	5323.52	7997.83	2985.43		1019	Q6NZI2	Q6NZI2	CAVN1_HUMAN	CAVIN1	2222.74	2259.34	1814	963.812	1132.89	2094.12
1020	Q92522	Q92522	H1X_HUMAN	H1-10	10998.5	18101.2	11239	7837	10121.7	11859.1	9439.75	16779.4	8974.49		1020	Q6P087	Q6P087	RUSD3_HUMAN	RPUSD3	4237.68	3510.56	3054.99	2515.69	4261	4123.29
1021	Q92538	Q92538	GBF1_HUMAN	GBF1	12128.7	8048.61	0	5748.45	0	0	7811.15	0	5768.12		1021	Q6P161	Q6P161	RM54_HUMAN	MRPL54	16127.2	12306.3	13554.8	14694	16198.8	11930.4
1022	Q92541	Q92541	RTF1_HUMAN	RTF1	101469	126338	112311	76276.1	135432	132764	88712.8	97229.9	67988.3		1022	Q6P1J9	Q6P1J9	CDC73_HUMAN	CDC73	11988.8	7836.01	8253.65	10705.7	9709.92	5727.41
1023	Q92547	Q92547	TOPB1_HUMAN	TOPBP1	0	0	0	3035.54	0	0	2885.49	0	0		1023	Q6P1L8	Q6P1L8	RM14_HUMAN	MRPL14	113329	86196.6	96747.5	84881.7	85877.7	78551.1
1024	Q92552	Q92552	RT27_HUMAN	MRPS27	6480.07	0	2988.12	4846.12	1328.75	0	3900.57	0	2686.43		1024	Q6P1Q0	Q6P1Q0	LTMD1_HUMAN	LETMD1	4077.31	1602.04	3873.2	2842.72	1278.43	3032.98
1025	Q92576	Q92576	PHF3_HUMAN	PHF3	10751.8	0	0	5582.31	13220.6	0	6092.79	0	6599.3		1025	Q6P1X5	Q6P1X5	TAF2_HUMAN	TAF2	9693.77	13249.4	12562.3	11269.9	10515.5	13536.7
1026	Q92599	Q92599	SEPT8_HUMAN	SEPTIN8	0	0	0	4417.02	0	0	6056.88	18456.5	9174.48		1026	Q6P2Q9	Q6P2Q9	PRP8_HUMAN	PRPF8	10174.4	13388.5	15543.8	10304.2	13058.2	14142.3
1027	Q92620	Q92620	PRP16_HUMAN	DHX38	18921.6	34048	28225.8	18494.5	37597.5	23404.1	20637.2	41185.8	18399.2		1027	Q6P4A7	Q6P4A7	SFXN4_HUMAN	SFXN4	2183.76	2308.86	0	0	0	1228.34
1028	Q92665	Q92665	RT31_HUMAN	MRPS31	21558	36804.4	27186.4	22458.6	23362.3	21001.8	37705.2	20145.5	20349.2		1028	Q6P4A8	Q6P4A8	PLBL1_HUMAN	PLBD1	0	503.559	0	0	0	0
1029	Q92674	Q92674	CENPI_HUMAN	CENPI	0	0	7075.64	6840.03	0	7334.04	7226.01	0	6704.48		1029	Q6P5R6	Q6P5R6	RL22L_HUMAN	RPL22L1	95334.8	100215	105844	121551	118480	104987
1030	Q92759	Q92759	TF2H4_HUMAN	GTF2H4	30376	28421	30438.4	19013	30855.4	21616.1	20380.9	17354.9	21464.7		1030	Q6P6C2	Q6P6C2	ALKB5_HUMAN	ALKBH5	19542.4	22067.5	20519.9	26795.3	23955.6	20498.9
1031	Q92769	Q92769	HDAC2_HUMAN	HDAC2	0	0	0	1060.35	4914.71	0	5028.34	0	3629.79		1031	Q6PCB5	Q6PCB5	RSBNL_HUMAN	RSBN1L	5274.57	8273.45	6967.12	7120.27	8899.81	7766.35
1032	Q92785	Q92785	REQU_HUMAN	DPF2	0	16071.6	0	3168.67	9380.37	0	4967.2	0	3630.27		1032	Q6PD62	Q6PD62	CTR9_HUMAN	CTR9	38298.2	29647.7	26245.1	33937.2	30540.1	25062.9
1033	Q92796	Q92796	DLG3_HUMAN	DLG3	6637.46	10029.1	6629.83	7363.86	15317.7	0	6283.57	11140.7	3301.94		1033	Q6PI48	Q6PI48	SYDM_HUMAN	DARS2	15832.5	7981.57	8988.72	8329.22	7521.4	4915.93
1034	Q92841	Q92841	DDX17_HUMAN	DDX17	194804	172689	196615	225675	481667	186950	248067	211879	149421		1034	Q6PID8	Q6PID8	KLD10_HUMAN	KLHDC10	1626.29	2462.35	1749.99	370.341	622.372	817.772
1035	Q92889	Q92889	XPF_HUMAN	ERCC4	0	0	0	0	0	0	6142.18	0	5506.14		1035	Q6PII3	Q6PII3	CC174_HUMAN	CCDC174	2222.29	0	1153.5	0	742.084	775.544
1036	Q92905	Q92905	CSN5_HUMAN	COPS5	415.27	0	0	0	0	0	1317.86	0	3259.41		1036	Q6PK18	Q6PK18	OGFD3_HUMAN	OGFOD3	1851.7	1868.97	1907.67	0	3733.52	2823.68
1037	Q92908	Q92908	GATA6_HUMAN	GATA6	0	0	0	4097.53	0	0	2743.74	0	4245.9		1037	Q6PKG0	Q6PKG0	LARP1_HUMAN	LARP1	3526.24	2486.44	2119.85	3670.01	0	2419.87
1038	Q92917	Q92917	GPKOW_HUMAN	GPKOW	0	0	5441.85	3835.33	0	0	7870.91	0	4173.25		1038	Q6UN15	Q6UN15	FIP1_HUMAN	FIP1L1	8481.95	23713.5	22855.9	10898.3	15054.9	28904.4
1039	Q92922	Q92922	SMRC1_HUMAN	SMARCC1	25027.9	31906.9	33209.6	15596.9	29028.3	19803.1	23110.9	74969.3	21436.6		1039	Q6UWP8	Q6UWP8	SBSN_HUMAN	SBSN	0	0	0	0	0	0
1040	Q92974	Q92974	ARHG2_HUMAN	ARHGEF2	22723.6	40749.1	31648.8	23264	43867.7	45670.8	30853.9	26102.6	18097.6		1040	Q6UX04	Q6UX04	CWC27_HUMAN	CWC27	44929.8	36331.1	35627	37451.8	33011.9	40159.7
1041	Q92979	Q92979	NEP1_HUMAN	EMG1	99760.6	81981.7	90658.6	123177	182576	74957.1	130792	74199.6	82592.6		1041	Q6UXN9	Q6UXN9	WDR82_HUMAN	WDR82	15560.2	10948	13361.8	7823.76	13503.9	9735.01
1042	Q92989	Q92989	CLP1_HUMAN	CLP1	44301.2	35720.2	24802.2	22321.3	31630.6	24476.1	20760.4	15692.8	24401		1042	Q6UXV4	Q6UXV4	MIC27_HUMAN	APOOL	11220.2	8261.32	7446.07	7209.17	5129.56	7306.67
1043	Q93008	Q93008	USP9X_HUMAN	USP9X	232911	215068	209346	98794.6	1.02632e+06	244712	1.90048e+06	2.35791e+06	2.45496e+06		1043	Q6W2J9	Q6W2J9	BCOR_HUMAN	BCOR	2342.95	2571.48	1833.67	810.627	0	408.549
1044	Q93009	Q93009	UBP7_HUMAN	USP7	0	0	0	0	0	0	1785.76	0	2786.1		1044	Q6WKZ4	Q6WKZ4	RFIP1_HUMAN	RAB11FIP1	48369.4	51318.4	48576.6	48397.4	40067.7	39764
1045	Q969E8	Q969E8	TSR2_HUMAN	TSR2	0	0	3404.4	2322.36	0	0	2833.59	0	2505.94		1045	Q6Y7W6	Q6Y7W6	GGYF2_HUMAN	GIGYF2	2158.61	3165.65	1948.86	1822.17	1686.9	1515.88
1046	Q96A33	Q96A33	CCD47_HUMAN	CCDC47	416993	490725	430551	429286	522070	250963	438977	442800	377084		1046	Q6ZN66;Q8N8V2;Q96PP9	Q6ZN66;Q8N8V2;Q96PP9	GBP4_HUMAN;GBP6_HUMAN;GBP7_HUMAN	GBP4;GBP6;GBP7	11601.5	16368.7	14040.2	15236.5	15544.6	9732.54
1047	Q96A65	Q96A65	EXOC4_HUMAN	EXOC4	4832.39	0	0	3660.46	0	9782.26	3833.74	0	4628.57		1047	Q6ZNB6	Q6ZNB6	NFXL1_HUMAN	NFXL1	5729.63	0	5789.47	5401.59	4346.2	3808.97
1048	Q96AB3	Q96AB3	ISOC2_HUMAN	ISOC2	55066.9	58675.3	74777	74341.3	64105.9	59606.9	81505.5	78870.7	98896.1		1048	Q6ZUT1	Q6ZUT1	NKAP1_HUMAN	NKAPD1	15835.1	28853.7	28656.6	23254.1	23824.5	27634.7
1049	Q96AC1	Q96AC1	FERM2_HUMAN	FERMT2	0	0	0	0	0	0	8936.85	0	3898.52		1049	Q6ZVX7	Q6ZVX7	FBX50_HUMAN	NCCRP1	0	9067.04	0	3940.92	2121.09	0
1050	Q96AG4	Q96AG4	LRC59_HUMAN	LRRC59	9.57128e+06	9.93666e+06	1.0166e+07	9.50246e+06	6.60781e+06	8.71959e+06	8.9422e+06	1.02416e+07	1.03006e+07		1050	Q6ZXV5	Q6ZXV5	TMTC3_HUMAN	TMTC3	1940.65	632.718	902.111	0	0	0
1051	Q96AQ6	Q96AQ6	PBIP1_HUMAN	PBXIP1	68065.7	87223.2	65221.1	39594.2	0	62402.7	36590.6	75784	48161.8		1051	Q6ZYL4	Q6ZYL4	TF2H5_HUMAN	GTF2H5	7019.49	6461.05	10385	6684.59	6147.03	5056.92
1052	Q96B01	Q96B01	R51A1_HUMAN	RAD51AP1	86211.1	66384	69926.5	82415.3	123068	73125.5	67603.8	107388	56775.2		1052	Q70UQ0	Q70UQ0	IKIP_HUMAN	IKBIP	48296.3	31466.1	30016.7	26383.5	27589.6	26186.5
1053	Q96BJ3	Q96BJ3	AIDA_HUMAN	AIDA	21886.5	28132.6	33991.6	27253.7	66074.2	17647.4	22395.5	27771.8	18413.2		1053	Q70Z53	Q70Z53	F10C1_HUMAN	FRA10AC1	341156	417619	398190	406676	433412	424688
1054	Q96BP2	Q96BP2	CHCH1_HUMAN	CHCHD1	14876.9	8395.94	0	11037.5	0	12881.2	14449.8	15208.6	10014.6		1054	Q71F23	Q71F23	CENPU_HUMAN	CENPU	1043.51	1050.66	1261.95	972.54	0	473.694
1055	Q96BZ8	Q96BZ8	LENG1_HUMAN	LENG1	132567	114530	123970	94691.4	187426	0	114276	69488.9	78804		1055	Q71U36	Q71U36	TBA1A_HUMAN	TUBA1A	21567.4	12759.5	15744.5	23651.8	22927.4	19304.6
1056	Q96C57	Q96C57	CSTOS_HUMAN	CUSTOS	167005	161253	202959	208613	228500	176157	179340	219443	219420		1056	Q71UM5	Q71UM5	RS27L_HUMAN	RPS27L	69343.2	65917.2	75312.4	90655.1	95036.3	75253.5
1057	Q96CB9	Q96CB9	NSUN4_HUMAN	NSUN4	7636.38	0	0	8962.06	0	0	7963.97	0	6681.74		1057	Q7KZF4	Q7KZF4	SND1_HUMAN	SND1	1798.97	2104.43	3902.91	3291.35	1648.03	3457.21
1058	Q96CT7	Q96CT7	CC124_HUMAN	CCDC124	2.52904e+06	2.78376e+06	2.60238e+06	2.75629e+06	2.41527e+06	2.99111e+06	2.79651e+06	2.83507e+06	2.94727e+06		1058	Q7KZI7	Q7KZI7	MARK2_HUMAN	MARK2	14906	10081.2	8161.89	12920.8	10732.1	5912.51
1059	Q96D09	Q96D09	GASP2_HUMAN	GPRASP2	22207.9	0	0	10884.4	0	0	13245	0	14724.6		1059	Q7L014	Q7L014	DDX46_HUMAN	DDX46	218721	322074	292686	250162	287137	350771
1060	Q96D71	Q96D71	REPS1_HUMAN	REPS1	17633	0	17963.4	11381.9	0	13258.5	14086.9	23764.8	14548.2		1060	Q7L0Y3	Q7L0Y3	TM10C_HUMAN	TRMT10C	98521.6	64702.6	58078.1	57093.7	54489.2	49988.6
1061	Q96DA6	Q96DA6	TIM14_HUMAN	DNAJC19	8181.25	0	12880	10273.4	13038.4	12396	9017.65	0	7615.9		1061	Q7L1Q6	Q7L1Q6	5MP2_HUMAN	BZW1	7774.15	5460.92	5708.79	5784.31	4235.77	7384.47
1062	Q96DC9	Q96DC9	OTUB2_HUMAN	OTUB2	0	0	0	0	0	0	3339.85	0	0		1062	Q7L2J0	Q7L2J0	MEPCE_HUMAN	MEPCE	2955.49	4622.83	3773.52	1150.88	1650.68	4077.23
1063	Q96DF8	Q96DF8	ESS2_HUMAN	ESS2	0	0	0	2477.03	0	0	2075.04	0	2256.03		1063	Q7L4I2	Q7L4I2	RSRC2_HUMAN	RSRC2	53032.4	94787.2	100193	92072.5	103824	117982
1064	Q96DI7	Q96DI7	SNR40_HUMAN	SNRNP40	0	0	0	741.636	2321.1	0	483.097	0	1060.23		1064	Q7L7X3	Q7L7X3	TAOK1_HUMAN	TAOK1	23172.7	22813.1	25930.9	24014.1	22887.6	19961.9
1065	Q96DR8	Q96DR8	MUCL1_HUMAN	MUCL1	16718.6	0	0	13757.8	76820.1	158115	13718.8	0	7436.95		1065	Q7L804	Q7L804	RFIP2_HUMAN	RAB11FIP2	21326.2	18880.7	21601.1	15625.7	19421.7	23213.3
1066	Q96DT7	Q96DT7	ZBT10_HUMAN	ZBTB10	5038.8	0	0	6215.08	0	0	6346.62	10681.6	5091.15		1066	Q7RTP6	Q7RTP6	MICA3_HUMAN	MICAL3	0	0	0	0	0	857.804
1067	Q96E11	Q96E11	RRFM_HUMAN	MRRF	68099.9	0	47733.1	54080.7	97576.8	0	62809.5	54648.1	32375		1067	Q7Z2E3	Q7Z2E3	APTX_HUMAN	APTX	0	4418.35	3912.37	5958.01	6344.11	4326.71
1068	Q96EI5	Q96EI5	TCAL4_HUMAN	TCEAL4	18044.9	5385.71	19618.6	13857.1	20862	0	22717.5	0	16788.6		1068	Q7Z417	Q7Z417	NUFP2_HUMAN	NUFIP2	23012.8	30526.4	24761	22595.6	30980	32200.9
1069	Q96EL2	Q96EL2	RT24_HUMAN	MRPS24	4781.06	9321.96	5562.68	5100.5	7849.02	0	7591.4	0	5620.92		1069	Q7Z460;O75122	Q7Z460;O75122	CLAP1_HUMAN;CLAP2_HUMAN	CLASP1;CLASP2	1532.49	1432.47	873.39	969.717	0	1495.64
1070	Q96EP0	Q96EP0	RNF31_HUMAN	RNF31	0	46527.8	0	0	0	0	66219.9	101759	97703.4		1070	Q7Z478	Q7Z478	DHX29_HUMAN	DHX29	8238.85	3437.96	3755.08	2896.39	2837.68	3912.49
1071	Q96EX3	Q96EX3	DC2I2_HUMAN	DYNC2I2	10693.7	20653.4	20924.8	12248.8	21042.9	0	12280	17301.3	18206.6		1071	Q7Z4Q2	Q7Z4Q2	HEAT3_HUMAN	HEATR3	10358.6	8078.72	10062.6	6615.95	5685.23	6076.07
1072	Q96EY1	Q96EY1	DNJA3_HUMAN	DNAJA3	83879.9	88991.5	133705	110965	144643	99975.9	120056	107869	96712.6		1072	Q7Z4V5	Q7Z4V5	HDGR2_HUMAN	HDGFL2	115608	106896	89673.4	131582	133971	110820
1073	Q96EY4	Q96EY4	TMA16_HUMAN	TMA16	507441	484102	382816	467298	480394	562073	471220	478016	473177		1073	Q7Z628	Q7Z628	ARHG8_HUMAN	NET1	4181.28	0	3062.28	2542.28	2832.73	0
1074	Q96EY7	Q96EY7	PTCD3_HUMAN	PTCD3	15401.9	0	13733.1	15899.8	31625.9	0	20332.9	21879.5	14999.9		1074	Q7Z6E9	Q7Z6E9	RBBP6_HUMAN	RBBP6	25419.4	45097	35838.8	27320.1	43538	34938.3
1075	Q96FW1	Q96FW1	OTUB1_HUMAN	OTUB1	295617	374919	331884	42460.8	366986	173279	3.87912e+06	4.39702e+06	4.9923e+06		1075	Q7Z6M4	Q7Z6M4	MTEF4_HUMAN	MTERF4	3625.4	2187.39	2168.55	0	1676.98	1866.82
1076	Q96GA3	Q96GA3	LTV1_HUMAN	LTV1	47031.1	58318.9	67971.9	47882.8	58804.9	53267.3	46910.8	55960.1	60067.4		1076	Q7Z6Z7	Q7Z6Z7	HUWE1_HUMAN	HUWE1	8572.51	12989.8	6453.73	7029.47	3982.16	4197.66
1077	Q96GC5	Q96GC5	RM48_HUMAN	MRPL48	18308.4	34175.3	23201.5	19536.2	25531.3	52122.5	24958.7	0	24894.1		1077	Q7Z794	Q7Z794	K2C1B_HUMAN	KRT77	19318.3	31323.9	0	39508.9	0	3916.49
1078	Q96GX9	Q96GX9	MTNB_HUMAN	APIP	0	0	0	0	0	0	1122.32	0	1946.72		1078	Q7Z7A4	Q7Z7A4	PXK_HUMAN	PXK	0	1751.42	1014.7	0	1139.72	1413.45
1079	Q96H79	Q96H79	ZCCHL_HUMAN	ZC3HAV1L	0	0	0	0	0	0	4005.08	13362.7	4252.31		1079	Q7Z7F7	Q7Z7F7	RM55_HUMAN	MRPL55	6328.37	5352.24	6127.45	4658.37	4479.72	3430.26
1080	Q96HR8	Q96HR8	NAF1_HUMAN	NAF1	25731	27503.6	26740.3	36962	23778.9	45381.1	41633.3	27021	37503.8		1080	Q86TN4	Q86TN4	TRPT1_HUMAN	TRPT1	0	4021.8	3585.65	0	3072.91	3565.58
1081	Q96HS1	Q96HS1	PGAM5_HUMAN	PGAM5	0	0	7144.49	2591.44	0	0	3245.63	0	4436.53		1081	Q86TU7	Q86TU7	SETD3_HUMAN	SETD3	24689.9	20273.4	19114.5	24054	19787.4	19903.5
1082	Q96HY6	Q96HY6	DDRGK_HUMAN	DDRGK1	19975.5	28226.2	16068.3	15721.4	0	0	15080.4	0	15442		1082	Q86U38	Q86U38	NOP9_HUMAN	NOP9	13876.8	11595.7	11384.4	9666.39	12710.3	10685.3
1083	Q96I25	Q96I25	SPF45_HUMAN	RBM17	324764	373147	348636	287827	225315	395818	194598	228866	322356		1083	Q86UE4	Q86UE4	LYRIC_HUMAN	MTDH	167131	140767	161123	140610	140891	135456
1084	Q96IX5	Q96IX5	ATPMK_HUMAN	ATP5MK	0	11222.8	0	6019.85	6336.08	0	6666.02	0	0		1084	Q86UK7	Q86UK7	ZN598_HUMAN	ZNF598	27293.2	22346.5	22866.8	10515.1	7820.72	9154.02
1085	Q96IZ5	Q96IZ5	RBM41_HUMAN	RBM41	50368.5	72833.7	0	2238.89	13694.6	0	2891.77	0	4527.23		1085	Q86UP2	Q86UP2	KTN1_HUMAN	KTN1	42049.7	32443.9	34431.4	38349	33909.3	34449.5
1086	Q96IZ7	Q96IZ7	RSRC1_HUMAN	RSRC1	51457.4	80345.1	68203.7	35838.8	29095.3	52661.7	32910	58739.7	48481.2		1086	Q86US8	Q86US8	EST1A_HUMAN	SMG6	1903.55	3289.72	2995.6	1665.66	3160.33	2258.23
1087	Q96J01	Q96J01	THOC3_HUMAN	THOC3	102721	122767	111972	119714	93944.5	128145	101402	184989	132466		1087	Q86UV5	Q86UV5	UBP48_HUMAN	USP48	0	0	2267.37	0	0	2418.06
1088	Q96J02	Q96J02	ITCH_HUMAN	ITCH	0	0	48625.4	5173.24	0	0	149421	227716	221005		1088	Q86UY6	Q86UY6	NAA40_HUMAN	NAA40	27947.2	31169.9	29317.9	44354.5	37534.8	32766.4
1089	Q96JB5	Q96JB5	CK5P3_HUMAN	CDK5RAP3	0	0	0	2381.26	0	0	2702.2	0	1022.69		1089	Q86V48	Q86V48	LUZP1_HUMAN	LUZP1	14284.9	14704.8	11047	13945.9	12248.4	13447.5
1090	Q96K17	Q96K17	BT3L4_HUMAN	BTF3L4	138375	134674	144132	189716	305918	135224	180818	154871	108414		1090	Q86V81	Q86V81	THOC4_HUMAN	ALYREF	11976.9	9415.59	6803.66	7285.53	6608.71	2959.03
1091	Q96K76	Q96K76	UBP47_HUMAN	USP47	32539.7	88796.3	32268.2	20869.5	164949	26915.3	317325	501824	429225		1091	Q86W34	Q86W34	AMZ2_HUMAN	AMZ2	10275.5	8820.61	8491.83	10267.1	7231.1	6652.87
1092	Q96KC8	Q96KC8	DNJC1_HUMAN	DNAJC1	79031.8	55711.5	101359	71408.7	85388.7	75349.7	74064.6	89753.7	71589.8		1092	Q86W56	Q86W56	PARG_HUMAN	PARG	4630.18	3444.02	2388.88	0	0	4357.89
1093	Q96M89	Q96M89	CC138_HUMAN	CCDC138	0	0	0	0	5881.51	0	1412.2	0	2034.96		1093	Q86W92	Q86W92	LIPB1_HUMAN	PPFIBP1	5289.26	1467.67	3973.12	2768.91	4771.82	3398.31
1094	Q96MF7	Q96MF7	NSE2_HUMAN	NSMCE2	7129.42	0	11515.6	8559.3	14684.1	0	9708.64	0	6510.15		1094	Q86WX3	Q86WX3	AROS_HUMAN	RPS19BP1	14782.1	13656.6	15984	10702.4	13323.2	15349.5
1095	Q96MN5	Q96MN5	TEAN2_HUMAN	TCEANC2	246177	225415	197681	205086	186477	170259	252961	211397	227290		1095	Q86X53	Q86X53	ERIC1_HUMAN	ERICH1	15509.6	18226.5	15728.6	15054.8	19012.8	14075.5
1096	Q96MW1	Q96MW1	CCD43_HUMAN	CCDC43	44414.8	47000.9	44565.1	44933.2	97839.8	30756.5	53105.9	26561.6	26879.5		1096	Q86X95	Q86X95	CIR1_HUMAN	CIR1	29022.5	36863.4	25359.6	22505.6	30385.8	34852.7
1097	Q96N06	Q96N06	SPT33_HUMAN	SPATA33	0	0	0	0	0	0	1393.13	0	0		1097	Q86XP3	Q86XP3	DDX42_HUMAN	DDX42	24439.7	28466	29600	27928.2	24064.2	22056.9
1098	Q96NC0	Q96NC0	ZMAT2_HUMAN	ZMAT2	99959.8	123620	175127	131434	168178	200905	194546	162625	155951		1098	Q86Y07	Q86Y07	VRK2_HUMAN	VRK2	20555.5	10596.5	14390.6	10929.9	10423	8538.08
1099	Q96P11	Q96P11	NSUN5_HUMAN	NSUN5	0	0	0	7586.1	8673.4	0	9118.98	0	6716.16		1099	Q86Y46;Q7RTS7	Q86Y46;Q7RTS7	K2C73_HUMAN;K2C74_HUMAN	KRT73;KRT74	0	8525.35	549.009	22344.8	6065.32	0
1100	Q96P47	Q96P47	AGAP3_HUMAN	AGAP3	0	0	15531.1	1975.26	0	0	3290.16	0	2396.26		1100	Q86Y79	Q86Y79	PTH_HUMAN	PTRH1	795.834	595.012	1098.38	1360.02	1196.79	613.703
1101	Q96P63	Q96P63	SPB12_HUMAN	SERPINB12	18814.3	22137.6	34242.4	14328.4	167051	126554	14538.2	56413.8	33078.9		1101	Q86YP4	Q86YP4	P66A_HUMAN	GATAD2A	34855	50930.8	46546.2	43006	40451.9	52367.6
1102	Q96PP9	Q96PP9	GBP4_HUMAN	GBP4	0	81188.2	50477.2	52491.2	59868.1	33062.8	37329	71682.9	61761.9		1102	Q86YZ3	Q86YZ3	HORN_HUMAN	HRNR	0	17046.1	0	15138.8	8556.43	1304.28
1103	Q96PU5	Q96PU5	NED4L_HUMAN	NEDD4L	86173	154759	0	13033.4	0	0	312903	476621	479182		1103	Q8IUE6	Q8IUE6	H2A2B_HUMAN	H2AC21	420959	295589	328282	324653	309624	295290
1104	Q96Q45	Q96Q45	TM237_HUMAN	TMEM237	0	0	0	0	0	0	6130.84	0	3402.28		1104	Q8IUF8	Q8IUF8	RIOX2_HUMAN	RIOX2	55953	23511.5	20125.7	29321	30056	18811.6
1105	Q96QC0	Q96QC0	PP1RA_HUMAN	PPP1R10	6972.25	0	0	8851.24	6930.86	0	8048.45	0	6774.17		1105	Q8IV48	Q8IV48	ERI1_HUMAN	ERI1	0	9810.76	0	0	0	0
1106	Q96QH2	Q96QH2	PRAM_HUMAN	PRAM1	0	0	13703	17394.3	0	0	17554.3	0	19010.9		1106	Q8IVH8	Q8IVH8	M4K3_HUMAN	MAP4K3	5124.96	1842.82	4227.17	3489.97	4506.03	2996.75
1107	Q96RL1	Q96RL1	UIMC1_HUMAN	UIMC1	0	0	0	9035.75	0	0	9019.58	0	8928.33		1107	Q8IVM0	Q8IVM0	CCD50_HUMAN	CCDC50	38085.6	30184.2	31854.1	41217.4	26258.9	24716.4
1108	Q96RQ3	Q96RQ3	MCCA_HUMAN	MCCC1	1.17027e+06	1.18025e+06	1.07509e+06	855333	616436	883313	824922	805592	803930		1108	Q8IVS2	Q8IVS2	FABD_HUMAN	MCAT	19307.5	11445.2	11374.1	8414.61	8570.96	7146.8
1109	Q96RS0	Q96RS0	TGS1_HUMAN	TGS1	19674	13689.4	0	8878.77	0	10468.1	6061.36	0	9436.23		1109	Q8IW75	Q8IW75	SPA12_HUMAN	SERPINA12	0	2271.36	0	0	0	0
1110	Q96S55	Q96S55	WRIP1_HUMAN	WRNIP1	17792.2	13747.4	62602	34389.5	0	73140.2	140568	225766	228884		1110	Q8IWC1	Q8IWC1	MA7D3_HUMAN	MAP7D3	63112	66729.1	57924.6	68736.1	62004.4	58045.2
1111	Q96SB4	Q96SB4	SRPK1_HUMAN	SRPK1	245601	196937	185606	223934	279773	208916	207232	178379	229469		1111	Q8IWF6	Q8IWF6	DEN6A_HUMAN	DENND6A	8511.72	6257.53	8282.06	8227.99	8495.98	6834.77
1112	Q96ST2	Q96ST2	IWS1_HUMAN	IWS1	11183.2	0	16744.9	13648	19564.4	0	19280.7	40733.7	14154.9		1112	Q8IWP9	Q8IWP9	CC28A_HUMAN	CCDC28A	959.88	2115.38	1280.18	0	1500.7	1458.63
1113	Q96ST3	Q96ST3	SIN3A_HUMAN	SIN3A	0	0	0	6947.01	0	0	7704.57	18672.9	8652.76		1113	Q8IWS0	Q8IWS0	PHF6_HUMAN	PHF6	486733	451692	436094	478625	523937	487077
1114	Q96T17	Q96T17	MA7D2_HUMAN	MAP7D2	21322.1	14159	33490.8	17768	24930.2	29569	19546.4	0	21265.2		1114	Q8IWT3	Q8IWT3	CUL9_HUMAN	CUL9	0	0	0	0	0	0
1115	Q96T37	Q96T37	RBM15_HUMAN	RBM15	39885.9	19910.9	29710.3	34258	63575.9	30563.4	31687.4	42023.4	33887.3		1115	Q8IWX8	Q8IWX8	CHERP_HUMAN	CHERP	210630	275491	311145	263368	255002	312876
1116	Q96T88	Q96T88	UHRF1_HUMAN	UHRF1	28549.8	33708.4	14938.6	19597.9	45523.8	39494.6	21269.4	18553.1	14787.2		1116	Q8IWZ3	Q8IWZ3	ANKH1_HUMAN	ANKHD1	8565	3003.01	3437.19	3773.25	4527.64	4166.85
1117	Q96TA2	Q96TA2	YMEL1_HUMAN	YME1L1	28218.4	20585.8	27738	18600.2	27813.2	16756	18838	0	14026.3		1117	Q8IX12	Q8IX12	CCAR1_HUMAN	CCAR1	3015.49	1739.26	1855.46	1674.95	1086.86	947.104
1118	Q99436	Q99436	PSB7_HUMAN	PSMB7	17162	14509.6	0	10157.7	15652.9	26519.8	14198.6	17130.8	11555.5		1118	Q8IX18	Q8IX18	DHX40_HUMAN	DHX40	16275.5	13463	11461.1	13016.5	14194.9	10268.5
1119	Q99442	Q99442	SEC62_HUMAN	SEC62	294821	266229	259554	266292	230303	283252	278298	213649	258027		1119	Q8IX90	Q8IX90	SKA3_HUMAN	SKA3	0	0	3990.36	4700.83	0	4281.25
1120	Q99459	Q99459	CDC5L_HUMAN	CDC5L	13669.8	21045.2	14436	17990	39023.9	19313.6	19258.8	28134.7	15187.6		1120	Q8IXB1	Q8IXB1	DJC10_HUMAN	DNAJC10	39190.1	41035.6	36777	29638	33066.5	27511.1
1121	Q99460	Q99460	PSMD1_HUMAN	PSMD1	12683.2	0	0	9181.92	14468.9	0	17844.4	22755.7	11613.9		1121	Q8IXK0	Q8IXK0	PHC2_HUMAN	PHC2	2751.65	4249.6	3088.59	2842.27	4047.5	2868.94
1122	Q99496	Q99496	RING2_HUMAN	RNF2	22631.7	16769.2	28304	19121.2	38928.9	23928.1	31812	23574.8	16841		1122	Q8IXM3	Q8IXM3	RM41_HUMAN	MRPL41	3681.48	2459.4	3058.6	1971.71	1199.26	2043.04
1123	Q99497	Q99497	PARK7_HUMAN	PARK7	54425.4	59745.7	52175.6	44262.4	65571.2	69556	44784.5	35139.9	62161.6		1123	Q8IXQ4	Q8IXQ4	GPAM1_HUMAN	GPALPP1	41425.8	37220.7	33196.3	35441	34110.1	28840.2
1124	Q99543	Q99543	DNJC2_HUMAN	DNAJC2	145268	117545	124158	152935	212935	118150	162021	151804	119565		1124	Q8IXW5	Q8IXW5	RPAP2_HUMAN	RPAP2	12451	16641.5	14550.7	16610.7	15900.7	12513.8
1125	Q99575	Q99575	POP1_HUMAN	POP1	7805.68	0	0	6456.76	8417.39	0	9555.49	0	3834.82		1125	Q8IY21	Q8IY21	DDX60_HUMAN	DDX60	0	0	0	1315.14	0	849.511
1126	Q99584	Q99584	S10AD_HUMAN	S100A13	76962.8	60771	60642	86689.5	117033	84095	63005.7	81672.2	39684.7		1126	Q8IY31	Q8IY31	IFT20_HUMAN	IFT20	3969.62	3930.53	5083.05	3309.64	4438.66	2797.28
1127	Q99615	Q99615	DNJC7_HUMAN	DNAJC7	32090.4	0	35828.6	33767.2	74127.7	26283.7	33312.7	42586.1	22626.9		1127	Q8IY37	Q8IY37	DHX37_HUMAN	DHX37	18881.4	14205.8	17027.3	16653.6	14481.7	13787.5
1128	Q99623	Q99623	PHB2_HUMAN	PHB2	30185.5	0	11140.7	2795.26	0	0	2155.46	0	0		1128	Q8IYB3	Q8IYB3	SRRM1_HUMAN	SRRM1	244795	378188	384859	312927	432253	453832
1129	Q99661	Q99661	KIF2C_HUMAN	KIF2C	80164.1	61753.6	62722.2	61535.8	79273.7	55019.4	65834.5	73179.1	52694.2		1129	Q8IYB8	Q8IYB8	SUV3_HUMAN	SUPV3L1	58419.9	26517.3	23806.7	25620	31427.3	20722.3
1130	Q99741	Q99741	CDC6_HUMAN	CDC6	39195	36575.3	32232.8	29478.7	46816.3	53140.2	25220.7	44437.9	24433.8		1130	Q8IYD1	Q8IYD1	ERF3B_HUMAN	GSPT2	1110.53	0	1303.37	671.393	832.366	0
1131	Q99755	Q99755	PI51A_HUMAN	PIP5K1A	113851	106832	76992.3	101706	86235.8	95932.3	92920.5	86004	81921.4		1131	Q8IYL3	Q8IYL3	CA174_HUMAN	C1orf174	4899.44	3099.06	4389.76	5483.4	3723.74	3684.69
1132	Q99873	Q99873	ANM1_HUMAN	PRMT1	0	0	4464.64	3643.61	27979.5	0	10239.6	0	8027.68		1132	Q8IYR0	Q8IYR0	CF206_HUMAN	CFAP206	0	0	1287.9	0	0	0
1133	Q99986	Q99986	VRK1_HUMAN	VRK1	301071	214724	347796	398548	674463	288733	405876	310338	225554		1133	Q8IYU8	Q8IYU8	MICU2_HUMAN	MICU2	52297.7	41868.6	49717.2	31510.6	36757.9	33978.9
1134	Q9BPW8	Q9BPW8	NIPS1_HUMAN	NIPSNAP1	27823.6	28685.2	60218.6	39211.7	34248.9	22191.6	60644.1	36581.4	41368.1		1134	Q8IZH2	Q8IZH2	XRN1_HUMAN	XRN1	2611.02	3147.89	2160.87	2214.61	1266.54	1767.06
1135	Q9BPX6	Q9BPX6	MICU1_HUMAN	MICU1	44836.5	51838.4	41421.5	35988.6	43353.7	36703.5	28760.2	34479.3	40813.2		1135	Q8IZQ5	Q8IZQ5	SELH_HUMAN	SELENOH	2601.96	1719.28	2469.01	2480.21	2430.38	2715.85
1136	Q9BQ39	Q9BQ39	DDX50_HUMAN	DDX50	8368.92	9929.88	7065.31	9666.5	0	11409.7	12085.9	0	8537.23		1136	Q8N0T1	Q8N0T1	RBIS_HUMAN	RBIS	29089.1	19331.7	25182.2	19898.5	15241	16166.5
1137	Q9BQ48	Q9BQ48	RM34_HUMAN	MRPL34	10209.3	14668.5	14016.1	12596.8	11791.9	0	13682.1	18224.4	10546.5		1137	Q8N0V3	Q8N0V3	RBFA_HUMAN	RBFA	24125.1	21732.3	29238.5	23721.7	26067.7	21205.9
1138	Q9BQ52	Q9BQ52	RNZ2_HUMAN	ELAC2	0	0	0	998.354	7497.3	0	1943.25	0	1172.58		1138	Q8N0X7	Q8N0X7	SPART_HUMAN	SPART	6495.97	4110.06	4049.8	5365.86	0	2582.74
1139	Q9BQ61	Q9BQ61	TRIR_HUMAN	TRIR	21088.2	0	0	13879.1	35490.4	0	17566.7	14797.1	10590.5		1139	Q8N1G2	Q8N1G2	CMTR1_HUMAN	CMTR1	24299.1	15069.9	12735.3	20517.3	11561.9	12751.4
1140	Q9BQ70	Q9BQ70	TCF25_HUMAN	TCF25	0	0	0	5448.52	0	0	6909.4	0	4678.52		1140	Q8N1G4	Q8N1G4	LRC47_HUMAN	LRRC47	130592	136396	125606	130537	143686	133217
1141	Q9BQ75	Q9BQ75	CMS1_HUMAN	CMSS1	32261.5	32842.8	27281.2	34838.6	35177.4	30189.9	44675.8	26849.5	34621		1141	Q8N1N4	Q8N1N4	K2C78_HUMAN	KRT78	13419.7	33730.3	9305.77	63208.5	13324.1	0
1142	Q9BQA1	Q9BQA1	MEP50_HUMAN	WDR77	114717	151338	146625	120830	57955.2	125539	96729.6	158310	159839		1142	Q8N257	Q8N257	H2B3B_HUMAN	H2BC26	78650.7	63277	75152.1	65501.1	66659.6	64539.8
1143	Q9BQE3	Q9BQE3	TBA1C_HUMAN	TUBA1C	258759	196853	193399	226491	309452	212867	307641	197643	230697		1143	Q8N302	Q8N302	AGGF1_HUMAN	AGGF1	4594.13	4065.36	5123.86	6255.89	4853.05	4249.63
1144	Q9BQG0	Q9BQG0	MBB1A_HUMAN	MYBBP1A	14516.4	0	0	17615.8	60662.7	23606.8	18111.8	0	16872.8		1144	Q8N3C0	Q8N3C0	ASCC3_HUMAN	ASCC3	6543.2	3620.07	3956.9	8120.33	5009.32	3073.88
1145	Q9BRJ2	Q9BRJ2	RM45_HUMAN	MRPL45	20711.8	27081.9	18750	33711	38234.4	32653.8	29788.6	33998.7	24650.8		1145	Q8N3F8	Q8N3F8	MILK1_HUMAN	MICALL1	887.309	1635.49	0	1861.68	2081.98	1254.66
1146	Q9BRP8	Q9BRP8	PYM1_HUMAN	PYM1	28998.7	10448.3	20667.3	22305.9	53565.7	0	29113.1	12274	11802.8		1146	Q8N3X1	Q8N3X1	FNBP4_HUMAN	FNBP4	16090.4	21252.6	19112.4	18600.6	15902.7	17136.8
1147	Q9BRR8	Q9BRR8	GPTC1_HUMAN	GPATCH1	16801.9	20417.3	12271.5	6572.6	0	17123.8	8789.17	0	11005		1147	Q8N3Z3	Q8N3Z3	GTPB8_HUMAN	GTPBP8	10435.3	6580.72	8609.91	7082.78	5724.7	6839.81
1148	Q9BRS2	Q9BRS2	RIOK1_HUMAN	RIOK1	875964	830772	976489	889960	608746	887121	706914	965605	1.10129e+06		1148	Q8N442	Q8N442	GUF1_HUMAN	GUF1	143039	130017	127913	127247	123378	126313
1149	Q9BRX9	Q9BRX9	WDR83_HUMAN	WDR83	23184.6	10662.2	0	10387.6	0	0	11233.1	0	15082.1		1149	Q8N488	Q8N488	RYBP_HUMAN	RYBP	7446.04	2900.72	2761.61	2658	3360.69	2789.51
1150	Q9BSH4	Q9BSH4	TACO1_HUMAN	TACO1	74530.4	60889.5	63016.7	81888.6	122057	27886.5	149925	64723.7	67537.6		1150	Q8N490	Q8N490	PNKD_HUMAN	PNKD	8925.35	1579.03	0	0	5054.19	4353.6
1151	Q9BT17	Q9BT17	MTG1_HUMAN	MTG1	0	0	0	15514.5	0	0	18387.1	0	9342.6		1151	Q8N556	Q8N556	AFAP1_HUMAN	AFAP1	4062.31	1260.89	2059.07	1891.24	2145.65	1725.59
1152	Q9BTC0	Q9BTC0	DIDO1_HUMAN	DIDO1	0	0	0	1953.84	0	0	3060.68	0	2974.95		1152	Q8N5F7	Q8N5F7	NKAP_HUMAN	NKAP	97144.4	181426	155213	127605	151637	179932
1153	Q9BTD8	Q9BTD8	RBM42_HUMAN	RBM42	33000.8	30907.2	21882.4	21757.3	38134.7	26197.9	21189.6	72806.8	16796		1153	Q8N5I9	Q8N5I9	NOPC1_HUMAN	NOPCHAP1	74185.5	115003	125557	96447.1	114310	106891
1154	Q9BTE7	Q9BTE7	DCNL5_HUMAN	DCUN1D5	0	0	0	1633.79	0	0	5433.26	0	2924.73		1154	Q8N5K1	Q8N5K1	CISD2_HUMAN	CISD2	15671.8	3752.68	5764.9	4695.99	2630.91	3803.7
1155	Q9BU76	Q9BU76	MMTA2_HUMAN	MMTAG2	98026	107835	107361	98300.7	95838.4	114899	99919.7	106862	116209		1155	Q8N5L8	Q8N5L8	RP25L_HUMAN	RPP25L	1793.42	1062.78	1424.49	619.847	580.993	701.12
1156	Q9BUL5	Q9BUL5	PHF23_HUMAN	PHF23	29178.5	27667	26686.5	37866.7	34961.4	27100.1	38844.5	30921.6	23753.3		1156	Q8N5P1	Q8N5P1	ZC3H8_HUMAN	ZC3H8	3404.14	4529.41	5683.67	4204.43	5101.24	3201.29
1157	Q9BUQ8	Q9BUQ8	DDX23_HUMAN	DDX23	39327.8	43693.4	28919.7	36279.6	67913.5	58861.7	31863.5	40100.5	35288.2		1157	Q8N5U6	Q8N5U6	RNF10_HUMAN	RNF10	24057.2	31312.2	24812.9	0	2629.4	0
1158	Q9BVI4	Q9BVI4	NOC4L_HUMAN	NOC4L	38804.9	33766.9	38266.5	28921.6	26776.8	40253.1	32970.7	32754	27392.5		1158	Q8N5Y2	Q8N5Y2	MS3L1_HUMAN	MSL3	0	0	0	0	0	0
1159	Q9BVJ6	Q9BVJ6	UT14A_HUMAN	UTP14A	20020.3	29619.6	41736.3	19168.1	46290.8	36765.6	23636.4	22541.9	21905.3		1159	Q8N684	Q8N684	CPSF7_HUMAN	CPSF7	4857.3	11122.5	10299.9	7656.83	4860.68	10026.5
1160	Q9BVP2	Q9BVP2	GNL3_HUMAN	GNL3	22794.3	31124	40113.5	28524.1	42819.5	29805.1	29450.5	24819	23423.9		1160	Q8N6Q8	Q8N6Q8	MET25_HUMAN	METTL25	13424.7	15145.1	14514.5	12225.1	18477.2	15957.8
1161	Q9BVS4	Q9BVS4	RIOK2_HUMAN	RIOK2	255691	257505	252587	299772	231357	241946	271629	264486	266924		1161	Q8N6R0	Q8N6R0	EFNMT_HUMAN	METTL13	8039.83	5807.36	5919.19	7962.98	7063.9	4535.26
1162	Q9BW19	Q9BW19	KIFC1_HUMAN	KIFC1	0	0	85120.2	162393	0	90816.3	112855	75915.4	225188		1162	Q8N766	Q8N766	EMC1_HUMAN	EMC1	3243.87	1527.75	1751.26	1928.82	1487.71	1488.72
1163	Q9BW71	Q9BW71	HIRP3_HUMAN	HIRIP3	0	14217.6	14257.9	12253	17345.1	0	12209.3	0	9403.77		1163	Q8N7H5	Q8N7H5	PAF1_HUMAN	PAF1	18990.2	15499.4	16185.3	19409.8	21958.4	23169
1164	Q9BWC9	Q9BWC9	CC106_HUMAN	CCDC106	0	0	2676.29	3519	0	0	4833.65	4263.15	2746.67		1164	Q8N954	Q8N954	GPT11_HUMAN	GPATCH11	517.535	0	301.274	0	241.737	0
1165	Q9BWG6	Q9BWG6	SCNM1_HUMAN	SCNM1	8151.5	0	0	6070.15	0	0	7318.05	0	6483.7		1165	Q8N9N2	Q8N9N2	ASCC1_HUMAN	ASCC1	1761.78	604.696	0	0	0	0
1166	Q9BWS9	Q9BWS9	CHID1_HUMAN	CHID1	41138.9	40147.1	28548.8	31821.9	44283.4	25714.7	37970.8	50170.6	31284		1166	Q8N9Q2	Q8N9Q2	SR1IP_HUMAN	SREK1IP1	29749.5	51671.4	47923.8	37489.9	53205.1	48499.3
1167	Q9BX10	Q9BX10	GTPB2_HUMAN	GTPBP2	0	0	0	3082.99	0	0	3442.71	0	4843.5		1167	Q8NAT1	Q8NAT1	PMGT2_HUMAN	POMGNT2	0	0	1339	0	1197.28	2762.08
1168	Q9BXI6	Q9BXI6	TB10A_HUMAN	TBC1D10A	12399.7	5548.54	9270.08	10275.3	14865	0	13212.9	0	10209.2		1168	Q8NAV1	Q8NAV1	PR38A_HUMAN	PRPF38A	90072	189993	157193	158253	163698	214234
1169	Q9BXJ9	Q9BXJ9	NAA15_HUMAN	NAA15	94683.1	62253.1	74957.8	91193.1	182880	65112.1	123754	177250	53697.7		1169	Q8NBA8	Q8NBA8	DTWD2_HUMAN	DTWD2	13932.1	12308.3	11142.6	17761.6	13842.9	13606
1170	Q9BXK1	Q9BXK1	KLF16_HUMAN	KLF16	31533.9	26883.3	27518.6	34514	39945.9	18173.7	36406.1	24369.3	29878.9		1170	Q8NBM4	Q8NBM4	UBAC2_HUMAN	UBAC2	0	0	2509.23	0	0	0
1171	Q9BXP5	Q9BXP5	SRRT_HUMAN	SRRT	7245.3	7758.71	4632.95	6643.54	14618.4	0	7815.37	0	4317.79		1171	Q8NBQ5	Q8NBQ5	DHB11_HUMAN	HSD17B11	0	0	233.023	0	0	657.852
1172	Q9BXS6	Q9BXS6	NUSAP_HUMAN	NUSAP1	44885.7	68819.8	62074	50049.6	59225.1	60997	53485.9	79946.8	45780		1172	Q8NC51	Q8NC51	SERB1_HUMAN	SERBP1	81563.3	49682.3	52804.1	70848.6	60943.1	52008
1173	Q9BXW9	Q9BXW9	FACD2_HUMAN	FANCD2	0	0	0	3501.05	3862.48	0	2955.67	0	0		1173	Q8NC60	Q8NC60	NOA1_HUMAN	NOA1	5693.78	2199.69	2679.91	1681.14	1809.82	818.663
1174	Q9BY42	Q9BY42	RTF2_HUMAN	RTF2	16631.2	20853.2	0	22949.3	61064.9	0	29304	19112.1	20992.7		1174	Q8NCA5	Q8NCA5	FA98A_HUMAN	FAM98A	0	0	0	965.62	0	0
1175	Q9BY44	Q9BY44	EIF2A_HUMAN	EIF2A	175752	187817	223802	207811	459133	155332	235744	163919	161259		1175	Q8NCJ5	Q8NCJ5	SPRY3_HUMAN	SPRYD3	46676.2	68517.9	71315.5	0	0	0
1176	Q9BY77	Q9BY77	PDIP3_HUMAN	POLDIP3	11003.3	0	13474	11144.6	34983.2	0	19577	0	11696.5		1176	Q8ND56	Q8ND56	LS14A_HUMAN	LSM14A	4999.55	5876.5	8915.34	9053.78	6759.05	7271.94
1177	Q9BYG3	Q9BYG3	MK67I_HUMAN	NIFK	0	7948.44	0	6166.64	16457.8	9061	7050.87	0	5457.6		1177	Q8NDD1	Q8NDD1	CA131_HUMAN	C1orf131	8211.96	8558.67	6736.35	7590.28	9695.12	6605.76
1178	Q9BYM8	Q9BYM8	HOIL1_HUMAN	RBCK1	0	0	0	8943.41	0	0	32781.3	61577.3	46016.9		1178	Q8NDF8	Q8NDF8	PAPD5_HUMAN	TENT4B	1795.92	3737.48	3473.44	1704.52	3695.96	2599.61
1179	Q9BZE4	Q9BZE4	GTPB4_HUMAN	GTPBP4	30952.6	44614.8	47325.9	26886.5	48369.9	44601.3	30429.4	43963	34199.8		1179	Q8NDT2	Q8NDT2	RB15B_HUMAN	RBM15B	7593.64	11261.8	13096.8	10773.9	14339.2	10422.9
1180	Q9BZF1	Q9BZF1	OSBL8_HUMAN	OSBPL8	23357.7	31364.5	22814.4	23839.3	27484.6	23476.3	26357.2	0	24030.2		1180	Q8NE71	Q8NE71	ABCF1_HUMAN	ABCF1	1.05994e+06	1.52097e+06	1.38131e+06	1.51821e+06	1.6452e+06	1.67507e+06
1181	Q9BZI7	Q9BZI7	REN3B_HUMAN	UPF3B	62602.8	57695.9	84133.2	63674.9	97329.4	71855.7	54863.8	80801.4	66505.7		1181	Q8NEJ9	Q8NEJ9	NGDN_HUMAN	NGDN	1572.25	0	1425.2	0	0	0
1182	Q9C005	Q9C005	DPY30_HUMAN	DPY30	0	0	0	2600.05	0	0	3758.29	0	3232.55		1182	Q8NEX9	Q8NEX9	DR9C7_HUMAN	SDR9C7	0	0	0	0	0	0
1183	Q9C075	Q9C075	K1C23_HUMAN	KRT23	0	0	0	3283.28	57996.2	54192.1	9687.07	0	5326.44		1183	Q8NHM4	Q8NHM4	TRY6_HUMAN	PRSS3P2	10827.6	11594.7	11029.1	11102.8	9446.66	7210.12
1184	Q9C0C9	Q9C0C9	UBE2O_HUMAN	UBE2O	6688.04	0	7484.08	5677.33	13059.2	0	8850.28	0	7685.45		1184	Q8NI27	Q8NI27	THOC2_HUMAN	THOC2	436494	562026	541539	484905	510778	539970
1185	Q9C0D3	Q9C0D3	ZY11B_HUMAN	ZYG11B	84208.3	91134.5	75905.5	604669	311799	612813	216982	270684	246222		1185	Q8NI36	Q8NI36	WDR36_HUMAN	WDR36	2384.16	2108.2	0	2166.6	1172.11	1405.29
1186	Q9GZL7	Q9GZL7	WDR12_HUMAN	WDR12	0	0	0	3445.47	0	0	5107.77	0	0		1186	Q8NI60	Q8NI60	COQ8A_HUMAN	COQ8A	2050.96	0	722.267	1202.69	1451.13	0
1187	Q9GZS1	Q9GZS1	RPA49_HUMAN	POLR1E	0	0	0	10229.9	0	0	17322.5	0	13552.8		1187	Q8TA86	Q8TA86	RP9_HUMAN	RP9	38343	65999.2	50732.5	49183.8	49176	74941.3
1188	Q9GZZ1	Q9GZZ1	NAA50_HUMAN	NAA50	0	0	7769.16	6388.52	10103.9	0	6331.37	0	4711.53		1188	Q8TAD8	Q8TAD8	SNIP1_HUMAN	SNIP1	2134.1	5356.42	6551.46	3976.02	5285.07	6664.05
1189	Q9H078	Q9H078	CLPB_HUMAN	CLPB	30667.1	0	0	13682.4	40348.2	0	20260.5	0	8644.45		1189	Q8TAE8	Q8TAE8	G45IP_HUMAN	GADD45GIP1	25774.8	29610	22970.2	23936.3	21420.8	24627.5
1190	Q9H089	Q9H089	LSG1_HUMAN	LSG1	363675	360129	333452	373349	275577	400349	339278	380708	375533		1190	Q8TAF3	Q8TAF3	WDR48_HUMAN	WDR48	91002.3	109949	103019	93667.1	93669.2	82994.8
1191	Q9H0A0	Q9H0A0	NAT10_HUMAN	NAT10	35072.9	36911.9	29406.7	30385.8	54072.2	45385.3	31481.4	29898	31314.4		1191	Q8TAQ2	Q8TAQ2	SMRC2_HUMAN	SMARCC2	1015.35	1738.81	2301.14	0	0	2095.46
1192	Q9H0F6	Q9H0F6	SHRPN_HUMAN	SHARPIN	0	0	0	0	0	0	4934.81	0	5722.14		1192	Q8TAV0	Q8TAV0	FA76A_HUMAN	FAM76A	71549.8	79333.6	77448.1	71787.4	71449.2	72867.6
1193	Q9H0G5	Q9H0G5	NSRP1_HUMAN	NSRP1	284049	244321	425472	261156	241934	359174	197449	293784	331042		1193	Q8TBB5	Q8TBB5	KLDC4_HUMAN	KLHDC4	214397	310977	278900	349955	351281	341251
1194	Q9H0H5	Q9H0H5	RGAP1_HUMAN	RACGAP1	7518.91	0	1755.41	1717.01	0	0	2316.97	0	2096.76		1194	Q8TBX8	Q8TBX8	PI42C_HUMAN	PIP4K2C	492319	437466	534587	504386	491675	513871
1195	Q9H0K6	Q9H0K6	PUS7L_HUMAN	PUS7L	0	0	0	2355.09	0	0	3138.12	1396.76	0		1195	Q8TBZ6	Q8TBZ6	TM10A_HUMAN	TRMT10A	3094.28	3843.34	5095.32	2866.78	4704.02	3915.64
1196	Q9H0S4	Q9H0S4	DDX47_HUMAN	DDX47	77416.1	82700.8	60491.2	66587.2	143260	90621.3	70341.6	70328.1	76978		1196	Q8TCJ2	Q8TCJ2	STT3B_HUMAN	STT3B	5896.02	5058.16	1984.87	4319.17	3770.96	1511.9
1197	Q9H0U3	Q9H0U3	MAGT1_HUMAN	MAGT1	24994.5	0	0	23950.4	0	0	33389.9	0	30099.8		1197	Q8TDB6	Q8TDB6	DTX3L_HUMAN	DTX3L	1423.29	5109.5	4558.93	0	0	0
1198	Q9H1E1	Q9H1E1	RNAS7_HUMAN	RNASE7	0	0	0	0	0	0	6610.29	0	0		1198	Q8TDD1	Q8TDD1	DDX54_HUMAN	DDX54	150901	139869	169100	134679	146940	157071
1199	Q9H1E3	Q9H1E3	NUCKS_HUMAN	NUCKS1	99615.4	134847	196395	187626	372082	177928	218658	124255	131894		1199	Q8TDN6	Q8TDN6	BRX1_HUMAN	BRIX1	2289.47	2025.67	1216.22	0	0	0
1200	Q9H1X3	Q9H1X3	DJC25_HUMAN	DNAJC25	19617.6	0	16417.8	9181.08	0	23750.4	11136.3	18771	10643.1		1200	Q8TDR0	Q8TDR0	MIPT3_HUMAN	TRAF3IP1	12436.8	18645.3	19684.3	15242.6	16558.9	19407.7
1201	Q9H2H8	Q9H2H8	PPIL3_HUMAN	PPIL3	87063	137774	83017	99775.4	80697.6	98599.5	65959.6	100703	94144.2		1201	Q8TEA8	Q8TEA8	DTD1_HUMAN	DTD1	38733	17039	19008.5	20739.3	27918.6	14803.8
1202	Q9H2K0	Q9H2K0	IF3M_HUMAN	MTIF3	39758.7	40219.2	32008.2	35562.9	36832.9	26716.1	54443.9	36214.2	36930.1		1202	Q8TEQ6	Q8TEQ6	GEMI5_HUMAN	GEMIN5	7663.18	3344.15	0	5903.54	2652.35	0
1203	Q9H2K8	Q9H2K8	TAOK3_HUMAN	TAOK3	0	0	0	3666.2	6685.88	0	4522.12	0	2020.53		1203	Q8TEU8	Q8TEU8	WFKN2_HUMAN	WFIKKN2	0	12413.9	0	0	0	0
1204	Q9H2P0	Q9H2P0	ADNP_HUMAN	ADNP	22481.8	25172	20508.8	18436.4	18565.4	27441.9	16132	23408.3	18827.2		1204	Q8TEW0	Q8TEW0	PARD3_HUMAN	PARD3	56412.5	70040.5	66966.2	70216.5	69664.5	65330.7
1205	Q9H2W6	Q9H2W6	RM46_HUMAN	MRPL46	22569.2	33975.1	30544.8	26457.2	21403.5	22603.3	34294.9	22205.5	31419.8		1205	Q8TEX9	Q8TEX9	IPO4_HUMAN	IPO4	5505.08	2433.79	3379.91	4120.66	1772.53	2100.23
1206	Q9H307	Q9H307	PININ_HUMAN	PNN	11841.4	26218.7	8947.38	8133.4	11387	0	8984.42	0	9542.01		1206	Q8TF01	Q8TF01	PNISR_HUMAN	PNISR	18307.1	43291.9	37114.4	36908.9	38977.6	39591.9
1207	Q9H340	Q9H340	O51B6_HUMAN	OR51B6	15691.6	0	0	10980.3	21280.8	16913	6886.86	17127.1	17212.7		1207	Q8WTT2	Q8WTT2	NOC3L_HUMAN	NOC3L	1943.45	3843.79	2865.77	3472.65	1124.64	3500.45
1208	Q9H3C7	Q9H3C7	GGNB2_HUMAN	GGNBP2	30016.4	25798.7	27739.2	25169.1	16919.7	24480	24053.9	25300.4	22746.5		1208	Q8WU90	Q8WU90	ZC3HF_HUMAN	ZC3H15	616768	730599	799206	740313	776291	817826
1209	Q9H3J6	Q9H3J6	MTRFR_HUMAN	MTRFR	0	0	0	5625.79	0	0	3766.12	0	6591.89		1209	Q8WUA2	Q8WUA2	PPIL4_HUMAN	PPIL4	621839	966123	860893	911428	1.04866e+06	1.03661e+06
1210	Q9H3K6	Q9H3K6	BOLA2_HUMAN	BOLA2B	5740.82	5414.17	8485.27	3695.01	0	0	4523.69	0	8535.52		1210	Q8WUD4	Q8WUD4	CCD12_HUMAN	CCDC12	11666.1	7194.28	5995.32	6693.88	7227.76	1011.43
1211	Q9H3R5	Q9H3R5	CENPH_HUMAN	CENPH	0	0	14576.7	11187.8	0	0	10353.2	0	9328.59		1211	Q8WUR7	Q8WUR7	CO040_HUMAN	C15orf40	10890.3	6441.32	10140.3	8022.77	8456.7	6777.57
1212	Q9H4K7	Q9H4K7	MTG2_HUMAN	MTG2	0	0	0	2261.56	1787.52	0	3207.52	0	1441.17		1212	Q8WUW1	Q8WUW1	BRK1_HUMAN	BRK1	1952.56	682.17	1047.16	1242.58	774.019	751.376
1213	Q9H501	Q9H501	ESF1_HUMAN	ESF1	56391.8	88230.7	81543.5	60616.9	88123.9	95348.3	71188.7	74444.4	56808.3		1213	Q8WVC0	Q8WVC0	LEO1_HUMAN	LEO1	9818.51	5249.17	6134.11	8062.76	4552.92	7522.15
1214	Q9H5Q4	Q9H5Q4	TFB2M_HUMAN	TFB2M	0	0	2205.53	4580.38	6207.77	0	3596.57	0	3712.82		1214	Q8WVD3	Q8WVD3	RN138_HUMAN	RNF138	52318.9	59111.1	53538.2	53750.5	47290.2	43414.5
1215	Q9H5V9	Q9H5V9	STEEP_HUMAN	STEEP1	34155	36110.6	49089.6	28058.2	46850	0	35035	24142.7	20501.8		1215	Q8WVI0	Q8WVI0	UQCC5_HUMAN	UQCC5	3823.69	5687.66	2778.86	3959.43	3788.61	4699.54
1216	Q9H6E4	Q9H6E4	CC134_HUMAN	CCDC134	20352.7	21710.7	0	9820.8	30200.2	0	16178	13691.1	9082.51		1216	Q8WVK2	Q8WVK2	SNR27_HUMAN	SNRNP27	70511.6	76697.8	95784	82422.3	90067.3	105958
1217	Q9H6T3	Q9H6T3	RPAP3_HUMAN	RPAP3	12618.8	0	11689.7	12344.1	23934.8	10639.4	10950.5	41211.8	10238.4		1217	Q8WVM0	Q8WVM0	TFB1M_HUMAN	TFB1M	36204.7	25219.2	26561.5	21299.4	19881	18093
1218	Q9H773	Q9H773	DCTP1_HUMAN	DCTPP1	0	0	0	0	0	0	0	0	4654.72		1218	Q8WVP5	Q8WVP5	TP8L1_HUMAN	TNFAIP8L1	5271.86	5520.1	7486.25	4447.44	8022.56	6323.54
1219	Q9H7H0	Q9H7H0	MET17_HUMAN	METTL17	0	0	0	1658.45	0	0	2257.1	0	0		1219	Q8WVS4	Q8WVS4	DC2I1_HUMAN	DYNC2I1	22110.9	34524.8	38835.1	35129.3	38369.5	36402.8
1220	Q9H7N4	Q9H7N4	SFR19_HUMAN	SCAF1	0	0	4533.08	4837.47	8888.37	0	3030.04	0	5049.71		1220	Q8WVV4	Q8WVV4	POF1B_HUMAN	POF1B	0	0	0	2229.72	0	0
1221	Q9H7Z3	Q9H7Z3	NRDE2_HUMAN	NRDE2	57433.6	49294.3	57659.3	45781.9	51928.2	54758.4	39539.7	70123.9	49765		1221	Q8WVX9	Q8WVX9	FACR1_HUMAN	FAR1	2320.29	2582.41	2772.83	1581.93	2792.55	2909.38
1222	Q9H853	Q9H853	TBA4B_HUMAN	TUBA4B	18303.4	0	0	25743.8	0	0	30736.1	0	27073.3		1222	Q8WW12	Q8WW12	PCNP_HUMAN	PCNP	0	0	0	0	0	0
1223	Q9H875	Q9H875	PKRI1_HUMAN	PRKRIP1	4956.43	0	0	2663.02	0	0	3514.34	0	2723.73		1223	Q8WW35	Q8WW35	DYT2B_HUMAN	DYNLT2B	0	0	0	1120.54	1532.98	1081.95
1224	Q9H8G2	Q9H8G2	CAAP1_HUMAN	CAAP1	16108.6	8334.13	17777.7	9149.63	22349.1	5370.97	5031.27	13641.8	5773.27		1224	Q8WWC4	Q8WWC4	MAIP1_HUMAN	MAIP1	4863.7	3333.05	5231.63	3059.56	4067.92	4590.45
1225	Q9H8M7	Q9H8M7	MINY3_HUMAN	MINDY3	0	0	0	0	0	0	969.361	0	3145.31		1225	Q8WWK9	Q8WWK9	CKAP2_HUMAN	CKAP2	46745.1	32531.8	36702.2	43476.3	37766	32807.7
1226	Q9H8V3	Q9H8V3	ECT2_HUMAN	ECT2	0	18404.9	38153.6	41529.2	57902.4	28296.6	48705.2	49010.2	33352.7		1226	Q8WWM7	Q8WWM7	ATX2L_HUMAN	ATXN2L	8554.32	12022.5	11692.5	8720.62	9176.11	9157.41
1227	Q9H8W3	Q9H8W3	F204A_HUMAN	FAM204A	120007	109171	97520.3	113613	97481.6	146159	109106	123442	118262		1227	Q8WWY3	Q8WWY3	PRP31_HUMAN	PRPF31	83256.8	53436.2	68636.9	75624.3	61563.4	51892.7
1228	Q9H8Y5	Q9H8Y5	ANKZ1_HUMAN	ANKZF1	0	0	0	2920.13	0	0	1913.66	0	0		1228	Q8WXA9	Q8WXA9	SREK1_HUMAN	SREK1	63994.1	91360.3	56801.5	85670.5	96260.8	117040
1229	Q9H9Y6	Q9H9Y6	RPA2_HUMAN	POLR1B	0	7631.76	6088.13	4730.22	0	12576.5	7063.59	13516.2	5204.18		1229	Q8WXI9	Q8WXI9	P66B_HUMAN	GATAD2B	21709.9	26014.8	29669.3	24619	27448.7	24896.6
1230	Q9HA64	Q9HA64	KT3K_HUMAN	FN3KRP	0	0	0	0	0	0	2322.75	0	1865.61		1230	Q8WXX5	Q8WXX5	DNJC9_HUMAN	DNAJC9	26702.2	18285.5	17084.9	18828.8	17398.4	13656.1
1231	Q9HAF1	Q9HAF1	EAF6_HUMAN	MEAF6	6175.56	0	16180.2	10442.2	10155.9	0	8311.04	14337.1	12647.6		1231	Q8WYA6	Q8WYA6	CTBL1_HUMAN	CTNNBL1	2698.26	1355.97	0	1895.43	1117.38	1947.15
1232	Q9HAU0	Q9HAU0	PKHA5_HUMAN	PLEKHA5	0	7909.15	7523.43	5147.93	0	10496.6	4836.46	0	4096.28		1232	Q92499	Q92499	DDX1_HUMAN	DDX1	7010.16	5197.19	3699.05	5113.27	3002.24	1883.28
1233	Q9HAU5	Q9HAU5	RENT2_HUMAN	UPF2	79817.1	110468	60766.8	61572.5	69512.2	94568.8	59616.7	150076	62682.3		1233	Q92522	Q92522	H1X_HUMAN	H1-10	14676.4	15782.2	11069.6	9617.67	6081.72	8422.71
1234	Q9HAW4	Q9HAW4	CLSPN_HUMAN	CLSPN	39902.7	58151.3	39410.3	27593.7	29272.2	23360.8	32810.8	32132.1	29428.1		1234	Q92538	Q92538	GBF1_HUMAN	GBF1	2501.53	1795.99	0	1743.15	1873.18	1652.53
1235	Q9HB40	Q9HB40	RISC_HUMAN	SCPEP1	0	0	0	0	5165.55	13940.5	0	0	0		1235	Q92541	Q92541	RTF1_HUMAN	RTF1	98655	87166.2	87435.2	90277.1	83223.2	81628.3
1236	Q9HB71	Q9HB71	CYBP_HUMAN	CACYBP	107308	104394	108717	170477	344264	135858	196725	115687	108305		1236	Q92552	Q92552	RT27_HUMAN	MRPS27	7757.8	3201.14	4694.28	2915.68	2334.47	2532.13
1237	Q9HC35	Q9HC35	EMAL4_HUMAN	EML4	20760.1	0	23983.1	19154.9	53228.1	0	23702.6	0	22366.1		1237	Q92572	Q92572	AP3S1_HUMAN	AP3S1	12439.8	15285.2	16513.3	20408.4	16898.6	14015.7
1238	Q9HC62	Q9HC62	SENP2_HUMAN	SENP2	9610.37	0	12134.2	11967	19664	0	9969.57	26441	12212.7		1238	Q92576	Q92576	PHF3_HUMAN	PHF3	7043.85	8957.74	7726.34	9548.58	12621.2	7611.79
1239	Q9HCE7	Q9HCE7	SMUF1_HUMAN	SMURF1	0	0	9778.14	0	0	0	77019.6	91749.8	129495		1239	Q92599	Q92599	SEPT8_HUMAN	SEPTIN8	9310.19	10382.9	11583.7	9163.21	10633	7197.81
1240	Q9HCG8	Q9HCG8	CWC22_HUMAN	CWC22	52066.1	43854	50735.7	47077.4	41586.9	60258.6	35799.1	49676.5	38229.2		1240	Q92616	Q92616	GCN1_HUMAN	GCN1	4074.62	3184.21	3129.5	1721.56	1687.4	2880.66
1241	Q9HCI6	Q9HCI6	K1586_HUMAN	KIAA1586	0	0	0	0	0	0	4206.16	4059.83	0		1241	Q92620	Q92620	PRP16_HUMAN	DHX38	7442.67	8161.01	6632.28	8149.01	5306.66	6027.82
1242	Q9HCK8	Q9HCK8	CHD8_HUMAN	CHD8	199159	213795	163142	163168	136456	176426	198092	184260	163466		1242	Q92665	Q92665	RT31_HUMAN	MRPS31	40216.8	35363.8	33736.2	31431.4	26904.6	25429.3
1243	Q9HCN8	Q9HCN8	SDF2L_HUMAN	SDF2L1	11898.7	0	12533	6097.76	0	0	7321.15	0	5816.15		1243	Q92674	Q92674	CENPI_HUMAN	CENPI	4949.14	4916.11	3112.56	0	3913.88	3956.69
1244	Q9HCU5	Q9HCU5	SEC12_HUMAN	PREB	5125.67	0	0	8939.89	0	0	8524.13	0	4822.67		1244	Q92738	Q92738	US6NL_HUMAN	USP6NL	279.456	0	362.584	0	652.9	0
1245	Q9HDC5	Q9HDC5	JPH1_HUMAN	JPH1	8449.77	0	12819.2	8804.99	0	15806	7904.52	30728.2	8354.04		1245	Q92759	Q92759	TF2H4_HUMAN	GTF2H4	19342.8	21234.1	18774.2	22200.5	18585.2	21750.7
1246	Q9NNW5	Q9NNW5	WDR6_HUMAN	WDR6	0	0	0	0	0	0	1387.58	0	1402.64		1246	Q92785	Q92785	REQU_HUMAN	DPF2	16230.3	4441.05	20600.2	22149.4	11295.5	1032.38
1247	Q9NP55	Q9NP55	BPIA1_HUMAN	BPIFA1	7461.13	0	0	0	0	0	245.248	0	0		1247	Q92796	Q92796	DLG3_HUMAN	DLG3	4394.95	4189.95	2926.07	5382.72	2721.06	4442.72
1248	Q9NP64	Q9NP64	ZCC17_HUMAN	ZCCHC17	13541	7161.4	10125.1	9630.22	0	0	7215.54	8461.99	14223		1248	Q92820	Q92820	GGH_HUMAN	GGH	0	2463.49	1371.34	2693.33	1554.48	0
1249	Q9NPE3	Q9NPE3	NOP10_HUMAN	NOP10	30687.7	71027.1	24334	32416.7	33644.6	44581	39909.2	36741.6	29151.6		1249	Q92841	Q92841	DDX17_HUMAN	DDX17	44345.8	32523.7	37797.3	42138.8	28123.2	30540.4
1250	Q9NPF5	Q9NPF5	DMAP1_HUMAN	DMAP1	4801.29	11691.3	11119.2	3381.8	9358.52	0	3697.09	0	3985.6		1250	Q92889	Q92889	XPF_HUMAN	ERCC4	12283.1	9951.4	6296.25	8928.49	9770.03	4397.32
1251	Q9NQ29	Q9NQ29	LUC7L_HUMAN	LUC7L	0	8958.44	0	5878.72	0	0	7719.46	0	7620.55		1251	Q92896	Q92896	GSLG1_HUMAN	GLG1	3203.99	2050.57	1784.83	0	1570.2	1650.22
1252	Q9NQ50	Q9NQ50	RM40_HUMAN	MRPL40	0	0	0	8648.06	0	0	0	0	0		1252	Q92922	Q92922	SMRC1_HUMAN	SMARCC1	76789.2	56479.1	53397.2	64024.5	57560.8	50658.1
1253	Q9NQ66	Q9NQ66	PLCB1_HUMAN	PLCB1	16229.9	0	14586	9040.09	11600.7	11848.5	10383.5	18403.7	8203.23		1253	Q92973	Q92973	TNPO1_HUMAN	TNPO1	965.245	0	0	0	0	873.893
1254	Q9NQT8	Q9NQT8	KI13B_HUMAN	KIF13B	0	0	2595.65	2969.26	0	0	0	0	0		1254	Q92974	Q92974	ARHG2_HUMAN	ARHGEF2	43197.7	31233.2	29694	42672.7	30591.4	29381.6
1255	Q9NR30	Q9NR30	DDX21_HUMAN	DDX21	126307	124460	130167	140933	299887	162532	180256	106243	109466		1255	Q92979	Q92979	NEP1_HUMAN	EMG1	62979.2	43424.2	41736.8	41434.4	41319.3	33757.3
1256	Q9NRL2	Q9NRL2	BAZ1A_HUMAN	BAZ1A	0	0	0	3433.11	0	0	3130.52	0	2082.91		1256	Q92989	Q92989	CLP1_HUMAN	CLP1	17332.4	24820.8	27622	28895.7	27550.2	23668.1
1257	Q9NRX1	Q9NRX1	PNO1_HUMAN	PNO1	107404	72956.9	103413	119461	184591	94622.9	135403	100131	93677.3		1257	Q93008	Q93008	USP9X_HUMAN	USP9X	23845.2	39573.7	43303.8	34581.9	22594.8	24863.8
1258	Q9NRZ9	Q9NRZ9	HELLS_HUMAN	HELLS	727977	726109	701673	900603	1.04811e+06	742204	995179	667358	705099		1258	Q93009	Q93009	UBP7_HUMAN	USP7	6104.46	5597.36	5016.53	3386.18	1861.57	2592.88
1259	Q9NS91	Q9NS91	RAD18_HUMAN	RAD18	0	0	0	2833.6	3152.83	0	1024.22	0	1714.2		1259	Q969E8	Q969E8	TSR2_HUMAN	TSR2	1966.64	0	1850.48	0	0	0
1260	Q9NSB2	Q9NSB2	KRT84_HUMAN	KRT84	33923.6	48114.3	86981.8	16269.1	592879	244041	32106.1	253173	21852.8		1260	Q969G3	Q969G3	SMCE1_HUMAN	SMARCE1	14274.8	7628.62	12940.9	11817.3	11844.4	13258.3
1261	Q9NSI2	Q9NSI2	SLX9_HUMAN	SLX9	0	0	0	904.394	0	0	1232.04	0	0		1261	Q969M7	Q969M7	UBE2F_HUMAN	UBE2F	0	85653.4	2282.64	0	0	0
1262	Q9NTI5	Q9NTI5	PDS5B_HUMAN	PDS5B	16498.2	8367.43	10202.2	19219	71278.4	43362.6	15201.5	0	15519.5		1262	Q96A33	Q96A33	CCD47_HUMAN	CCDC47	650294	490617	493131	490317	498909	446755
1263	Q9NTM9	Q9NTM9	CUTC_HUMAN	CUTC	7385.84	12537.5	8244.62	5622.63	5861.7	7756.46	13545.8	7736.89	4976.28		1263	Q96A65	Q96A65	EXOC4_HUMAN	EXOC4	28461.3	33035.3	36846.7	29754.7	30311.6	34326.3
1264	Q9NUQ3	Q9NUQ3	TXLNG_HUMAN	TXLNG	27446.9	18608.1	24391.1	19642.7	31183.2	18313.7	18884.4	26277.4	20943.9		1264	Q96AB3	Q96AB3	ISOC2_HUMAN	ISOC2	65313.7	38273.6	46782.3	26030.4	30043.7	28407.1
1265	Q9NV56	Q9NV56	MRGBP_HUMAN	MRGBP	13900.5	0	0	12339.9	22309.4	0	16055.9	0	10338		1265	Q96AG4	Q96AG4	LRC59_HUMAN	LRRC59	4.75368e+06	5.00661e+06	5.0952e+06	4.2994e+06	4.68956e+06	5.09267e+06
1266	Q9NV70	Q9NV70	EXOC1_HUMAN	EXOC1	32767.5	48391	57345	45666.1	44985.8	64999.4	42801.2	95135.3	45652.7		1266	Q96AQ6	Q96AQ6	PBIP1_HUMAN	PBXIP1	25004.6	27688.1	27246.6	24391.4	27921.7	34160.9
1267	Q9NVA2	Q9NVA2	SEP11_HUMAN	SEPTIN11	10827.3	0	16544.6	12356.5	12424.9	0	15988.8	0	9891.63		1267	Q96B01	Q96B01	R51A1_HUMAN	RAD51AP1	57506	59836.4	42695.2	57225.5	60000.2	47349.2
1268	Q9NVH0	Q9NVH0	EXD2_HUMAN	EXD2	13343.6	0	0	7484.52	18497.6	0	6969.78	6095.72	7366.94		1268	Q96B26	Q96B26	EXOS8_HUMAN	EXOSC8	0	0	0	0	0	0
1269	Q9NVI1	Q9NVI1	FANCI_HUMAN	FANCI	0	0	0	4808.59	0	0	5237.93	0	4477.38		1269	Q96BH1	Q96BH1	RNF25_HUMAN	RNF25	106469	141298	154248	0	0	0
1270	Q9NVM6	Q9NVM6	DJC17_HUMAN	DNAJC17	26281.9	30991.8	30348.8	21029.1	44085.2	33762.5	20375.2	77531.5	16200.1		1270	Q96BJ3	Q96BJ3	AIDA_HUMAN	AIDA	55950.8	49327.3	45966.1	38977.3	46873.5	34493.6
1271	Q9NVN8	Q9NVN8	GNL3L_HUMAN	GNL3L	437179	477332	474957	473007	541332	577031	484179	473664	530988		1271	Q96BK5	Q96BK5	PINX1_HUMAN	PINX1	0	1576.31	917.579	1698.43	796.035	0
1272	Q9NVP1	Q9NVP1	DDX18_HUMAN	DDX18	28862.7	0	0	7255.89	25808.3	0	7282.99	23726.7	12144		1272	Q96BP2	Q96BP2	CHCH1_HUMAN	CHCHD1	24218	14660	15783.9	13198.3	8930.08	10595.1
1273	Q9NVU7	Q9NVU7	SDA1_HUMAN	SDAD1	14236	0	20536.4	17561.9	20477.1	16164.7	19273.2	0	18890.7		1273	Q96BW9	Q96BW9	TAM41_HUMAN	TAMM41	4965.67	1800.53	1726.27	2258.1	1494.11	2223.41
1274	Q9NVV4	Q9NVV4	PAPD1_HUMAN	MTPAP	7301.88	0	0	4027.72	0	0	4234.57	7860.89	2898.33		1274	Q96BZ8	Q96BZ8	LENG1_HUMAN	LENG1	38206.2	35706.2	36696.3	37025.4	36921	30016.2
1275	Q9NW75	Q9NW75	GPTC2_HUMAN	GPATCH2	9130.64	15168.4	11919.4	7824.35	0	12403.1	7619.78	0	8287.59		1275	Q96C57	Q96C57	CSTOS_HUMAN	CUSTOS	179383	176852	162397	161125	195070	191652
1276	Q9NWB6	Q9NWB6	ARGL1_HUMAN	ARGLU1	297353	349296	255865	236751	137400	281416	131932	241630	267256		1276	Q96CB9	Q96CB9	NSUN4_HUMAN	NSUN4	5036.89	3732.31	5549.53	4015.46	4978.63	3726.1
1277	Q9NWF9	Q9NWF9	RN216_HUMAN	RNF216	0	0	0	0	0	0	21170.4	17147	25456.2		1277	Q96CN7	Q96CN7	ISOC1_HUMAN	ISOC1	12052.8	8791.52	8225.08	4254.64	5634.36	4930.57
1278	Q9NWS0	Q9NWS0	PIHD1_HUMAN	PIH1D1	0	0	34974.9	12567.8	31227.3	0	13076.9	0	5193.16		1278	Q96CS3	Q96CS3	FAF2_HUMAN	FAF2	3196.38	2630.76	2828.47	1499.7	1885.1	1966.72
1279	Q9NX00	Q9NX00	TM160_HUMAN	TMEM160	3726.58	0	0	1662.39	0	0	1770	0	3523.71		1279	Q96CT7	Q96CT7	CC124_HUMAN	CCDC124	1.10937e+06	1.28626e+06	1.25837e+06	1.35462e+06	1.31057e+06	1.18111e+06
1280	Q9NX24	Q9NX24	NHP2_HUMAN	NHP2	111631	116102	168703	176611	166109	153224	183401	184777	194679		1280	Q96CW1	Q96CW1	AP2M1_HUMAN	AP2M1	2319.28	2455.17	2145.06	2550	1736.68	1995.68
1281	Q9NX55	Q9NX55	HYPK_HUMAN	HYPK	0	0	0	1826.54	0	0	2041.08	0	0		1281	Q96CX2	Q96CX2	KCD12_HUMAN	KCTD12	0	0	0	561.979	0	0
1282	Q9NX58	Q9NX58	LYAR_HUMAN	LYAR	72003.9	109830	120951	65174.2	507737	113395	95925.5	116478	93847.4		1282	Q96D09	Q96D09	GASP2_HUMAN	GPRASP2	0	1615.23	1784.69	1966.03	2222.35	2303.8
1283	Q9NXE8	Q9NXE8	CWC25_HUMAN	CWC25	46125.3	76210.2	79139.1	58055	67316	48947.8	49327.1	70075	54590.3		1283	Q96D71	Q96D71	REPS1_HUMAN	REPS1	25956.9	36194.5	34903.5	31295.9	40539.3	40402.4
1284	Q9NXR7	Q9NXR7	BABA2_HUMAN	BABAM2	0	4520.12	0	946.499	0	0	0	0	0		1284	Q96DA6	Q96DA6	TIM14_HUMAN	DNAJC19	33135.1	21402.5	18993.4	17281	19838.8	13518.7
1285	Q9NY12	Q9NY12	GAR1_HUMAN	GAR1	25467.9	32110.7	32620.4	28922.3	51967.3	29308.4	32011.1	18291.9	22762.3		1285	Q96DF8	Q96DF8	ESS2_HUMAN	ESS2	2773.33	2825.51	3813.5	2034.41	3044.15	0
1286	Q9NY93	Q9NY93	DDX56_HUMAN	DDX56	14390.2	24090.5	0	10130.6	28179.9	31566	19081.5	0	9338.01		1286	Q96DI7	Q96DI7	SNR40_HUMAN	SNRNP40	9311.39	7584.24	9025.49	7869.23	6406.01	6732.47
1287	Q9NYF8	Q9NYF8	BCLF1_HUMAN	BCLAF1	30297.5	23657.9	38738.2	27741.6	40275.8	37952.1	20431.8	38659.3	24153.2		1287	Q96DR8	Q96DR8	MUCL1_HUMAN	MUCL1	6531.19	48448.3	4623.52	31780.3	6032.45	5755.01
1288	Q9NYL2	Q9NYL2	M3K20_HUMAN	MAP3K20	0	0	0	3281.2	8316.69	0	2931.4	0	3032.73		1288	Q96DT7	Q96DT7	ZBT10_HUMAN	ZBTB10	0	0	2207.46	0	0	0
1289	Q9NYV4	Q9NYV4	CDK12_HUMAN	CDK12	115647	120395	73733.3	85894.7	79986.1	164020	70163.6	139088	110990		1289	Q96E11	Q96E11	RRFM_HUMAN	MRRF	75420.6	45012.1	36483.2	53576.7	39336.7	36092.4
1290	Q9NZ01	Q9NZ01	TECR_HUMAN	TECR	79686	49867.9	68696.9	49234	76433.9	58615.7	47519.2	96209.1	51904		1290	Q96EH3	Q96EH3	MASU1_HUMAN	MALSU1	1902.74	443.309	0	0	0	0
1291	Q9NZI7	Q9NZI7	UBIP1_HUMAN	UBP1	0	6813.35	0	2451.68	0	3275.2	2659.04	0	3539.95		1291	Q96EI5	Q96EI5	TCAL4_HUMAN	TCEAL4	6389.7	5991.1	6403.44	3602.59	2272.45	5106.92
1292	Q9NZT1	Q9NZT1	CALL5_HUMAN	CALML5	0	0	27063.6	17999.4	176430	38064.6	30777.1	33630.6	32042.3		1292	Q96EL2	Q96EL2	RT24_HUMAN	MRPS24	4436.96	3890.48	3136.89	3611.67	3501.99	3301.57
1293	Q9P016	Q9P016	THYN1_HUMAN	THYN1	5387.89	0	14423.3	5981.48	57436.8	0	7567.21	0	4999.6		1293	Q96EP0	Q96EP0	RNF31_HUMAN	RNF31	0	0	5085.59	568.973	0	136393
1294	Q9P021	Q9P021	CRIPT_HUMAN	CRIPT	248190	270236	290286	311125	248589	287115	407265	268361	291700		1294	Q96ES7	Q96ES7	SGF29_HUMAN	SGF29	2559.45	1748.11	1921.49	2444.96	2148.2	2094.72
1295	Q9P031	Q9P031	TAP26_HUMAN	CCDC59	0	16086.8	0	12540.1	0	0	9463.36	0	12084.2		1295	Q96EV2	Q96EV2	RBM33_HUMAN	RBM33	0	1034.02	744.507	0	1049.27	386.723
1296	Q9P035	Q9P035	HACD3_HUMAN	HACD3	29494.5	33719.5	44138.5	29940.4	23191.4	36078.7	29362.8	23366.1	29983.3		1296	Q96EX3	Q96EX3	DC2I2_HUMAN	DYNC2I2	13599.5	17928.7	13284.6	12449.1	17755.5	16476.2
1297	Q9P0L0	Q9P0L0	VAPA_HUMAN	VAPA	25749	21050.2	29277	24716.3	32895.9	20921.1	20054.4	37054.2	24484.5		1297	Q96EY1	Q96EY1	DNJA3_HUMAN	DNAJA3	118767	82512.6	93536	88383.5	80003.6	74900.9
1298	Q9P0P8	Q9P0P8	MRES1_HUMAN	MTRES1	0	8339.94	6864.29	6864.7	0	0	5516.43	0	6284.9		1298	Q96EY4	Q96EY4	TMA16_HUMAN	TMA16	182530	150366	175139	169738	181202	169218
1299	Q9P0U1	Q9P0U1	TOM7_HUMAN	TOMM7	0	0	0	16853.8	0	0	0	0	13297.5		1299	Q96EY7	Q96EY7	PTCD3_HUMAN	PTCD3	15215.6	13568.6	17455.5	10678.7	11344.2	12824.3
1300	Q9P0U3	Q9P0U3	SENP1_HUMAN	SENP1	14313.3	0	0	5632.19	0	0	8213.19	0	8337.84		1300	Q96EY8	Q96EY8	MMAB_HUMAN	MMAB	3108.05	1692.51	1632.11	0	0	852.261
1301	Q9P258	Q9P258	RCC2_HUMAN	RCC2	486792	402547	431690	486724	754431	388032	592532	346297	372752		1301	Q96F07	Q96F07	CYFP2_HUMAN	CYFIP2	2395.92	0	0	3797.5	1971.65	1862.56
1302	Q9P289;Q9Y6E0	Q9P289;Q9Y6E0	STK24_HUMAN;STK26_HUMAN	STK24;STK26	8502.18	0	0	4101.92	20644.1	9206.79	4491.97	0	3549.32		1302	Q96FC9	Q96FC9	DDX11_HUMAN	DDX11	4828.22	3900.11	2842.39	3416.09	4924.94	3700.5
1303	Q9P2B7	Q9P2B7	CFA97_HUMAN	CFAP97	55612.1	43747.6	0	34994.8	85281.4	36654.5	37173.7	34890.5	37604.4		1303	Q96FF9	Q96FF9	CDCA5_HUMAN	CDCA5	3178.82	3623.08	2382.82	0	2609.79	2027.98
1304	Q9P2E9	Q9P2E9	RRBP1_HUMAN	RRBP1	102683	112453	154814	130019	60156.9	103656	145485	142339	133255		1304	Q96FQ6	Q96FQ6	S10AG_HUMAN	S100A16	0	0	0	0	0	0
1305	Q9P2N5	Q9P2N5	RBM27_HUMAN	RBM27	72276.5	62995	85665.7	54105.1	87784.7	60710.1	56165.4	44134.3	57885.1		1305	Q96FW1	Q96FW1	OTUB1_HUMAN	OTUB1	1.43948e+06	2.52375e+06	1.76912e+06	37137.9	39615.6	26525.5
1306	Q9P2P5	Q9P2P5	HECW2_HUMAN	HECW2	0	0	0	0	0	0	37672.2	47802.1	50599.1		1306	Q96GA3	Q96GA3	LTV1_HUMAN	LTV1	49733.3	51445.5	47973.3	52769.3	53036.4	48039.5
1307	Q9P2Y5	Q9P2Y5	UVRAG_HUMAN	UVRAG	1.82995e+06	7.10488e+06	7.72725e+06	5.0656e+06	5.98457e+06	1.5265e+07	3.52593e+06	3.03658e+07	8.76522e+06		1307	Q96GC5	Q96GC5	RM48_HUMAN	MRPL48	15564.4	20480.7	8454.02	11478	13465.7	10094.7
1308	Q9UBB9	Q9UBB9	TFP11_HUMAN	TFIP11	0	0	0	1714.47	0	0	4126.3	0	2266.59		1308	Q96GD4	Q96GD4	AURKB_HUMAN	AURKB	5698.57	4477.43	3664.1	4390.97	5234.85	3193.93
1309	Q9UBD5	Q9UBD5	ORC3_HUMAN	ORC3	12948.3	0	9351.92	7844.38	15991.9	0	8687.64	22090.5	8782.26		1309	Q96GE4	Q96GE4	CEP95_HUMAN	CEP95	0	583.764	1180.87	1437.6	413.453	834.037
1310	Q9UBP9	Q9UBP9	GULP1_HUMAN	GULP1	21520.8	14099.7	26014.7	14541	18797	33594.9	14257.8	0	14243.9		1310	Q96GF1	Q96GF1	RN185_HUMAN	RNF185	0	26193.5	26367.9	0	0	0
1311	Q9UBS4	Q9UBS4	DJB11_HUMAN	DNAJB11	15310.5	31214.6	20067	15525.7	22713.4	0	16082.8	17016.6	15110		1311	Q96GJ1	Q96GJ1	TRM2B_HUMAN	TRMT2B	3729.96	2067.29	1406.55	1832.14	0	2056.56
1312	Q9UBS8	Q9UBS8	RNF14_HUMAN	RNF14	40286.2	0	21365.3	0	0	0	158046	294444	207372		1312	Q96GM5	Q96GM5	SMRD1_HUMAN	SMARCD1	2908.99	2376.57	2712.32	3280.07	3635.34	2915.9
1313	Q9UBT6	Q9UBT6	POLK_HUMAN	POLK	0	0	0	4173.96	0	0	2972.97	0	5843.69		1313	Q96HR8	Q96HR8	NAF1_HUMAN	NAF1	26261.1	25320.6	29930.5	26138.8	27528.3	21551.8
1314	Q9UBU8	Q9UBU8	MO4L1_HUMAN	MORF4L1	487635	474373	659824	682651	718145	548431	778440	812416	676066		1314	Q96HS1	Q96HS1	PGAM5_HUMAN	PGAM5	13853.3	12185.5	14009.4	18482.4	19980.9	14341.5
1315	Q9UBX3	Q9UBX3	DIC_HUMAN	SLC25A10	11038.8	18690.1	14247.5	12897.8	21853.7	0	18487.3	28411.5	20424.1		1315	Q96HY6	Q96HY6	DDRGK_HUMAN	DDRGK1	29461.6	26870.6	29017.5	23834.3	26632.1	26361.4
1316	Q9UDW1	Q9UDW1	QCR9_HUMAN	UQCR10	6244.42	0	11359.7	10993.5	19823.4	0	13184	0	11029		1316	Q96I25	Q96I25	SPF45_HUMAN	RBM17	147747	247832	275446	211076	226126	256589
1317	Q9UEY8	Q9UEY8	ADDG_HUMAN	ADD3	20560.1	17467.2	13351.6	10085.6	24101	19511.6	16706.8	44230.6	12627.6		1317	Q96IX5	Q96IX5	ATPMK_HUMAN	ATP5MK	23113.9	13183.5	15815.1	16953.3	14815.2	14494.9
1318	Q9UFC0	Q9UFC0	LRWD1_HUMAN	LRWD1	5354.49	8127.97	4912.92	4920.97	8935.18	0	7049.89	9454.84	3843.46		1318	Q96IZ5	Q96IZ5	RBM41_HUMAN	RBM41	42380.1	30840.4	23009.2	32098.5	22571.7	28326.7
1319	Q9UFW8	Q9UFW8	CGBP1_HUMAN	CGGBP1	109364	100524	113374	124226	177157	104390	153642	100905	91565.4		1319	Q96IZ7	Q96IZ7	RSRC1_HUMAN	RSRC1	29070.1	39126.6	39422.4	34839.1	36043.5	40697.1
1320	Q9UG63	Q9UG63	ABCF2_HUMAN	ABCF2	323369	295760	306186	415164	836460	265497	411140	359412	263048		1320	Q96J01	Q96J01	THOC3_HUMAN	THOC3	79431.3	97721.8	112920	87708.7	84509.6	94143
1321	Q9UGI0	Q9UGI0	ZRAN1_HUMAN	ZRANB1	0	0	0	0	0	0	0	0	2584.71		1321	Q96JB5	Q96JB5	CK5P3_HUMAN	CDK5RAP3	6414.58	0	8271.13	6979.76	4933.99	5113.04
1322	Q9UGM6	Q9UGM6	SYWM_HUMAN	WARS2	17004.2	34300.5	0	25681.6	48179.3	20335.1	34766.2	42554.4	18287.6		1322	Q96K17	Q96K17	BT3L4_HUMAN	BTF3L4	219331	116490	143423	152690	134205	115203
1323	Q9UGN5	Q9UGN5	PARP2_HUMAN	PARP2	12062.7	0	9786.15	12037.9	26084.1	0	12750.6	0	10558.5		1323	Q96K76	Q96K76	UBP47_HUMAN	USP47	4835.22	8690.73	6836.5	0	2693.07	0
1324	Q9UGP8	Q9UGP8	SEC63_HUMAN	SEC63	157265	155865	185090	198010	231836	175049	218072	187333	166333		1324	Q96KC8	Q96KC8	DNJC1_HUMAN	DNAJC1	89394.6	88913	72786.2	80936.5	78989.3	83783.2
1325	Q9UHB7	Q9UHB7	AFF4_HUMAN	AFF4	14178.2	11266	12568.5	7809.95	0	13368.4	9725.21	14638.1	12683.6		1325	Q96KP1	Q96KP1	EXOC2_HUMAN	EXOC2	10528.7	11690.3	7651.79	8723.83	9816.78	7859.98
1326	Q9UHB9	Q9UHB9	SRP68_HUMAN	SRP68	5866.96	5847.92	4951.41	5373.86	9019.32	8569.03	4398.99	0	3323.29		1326	Q96KR6	Q96KR6	F210B_HUMAN	FAM210B	0	0	0	0	0	506.526
1327	Q9UHD8	Q9UHD8	SEPT9_HUMAN	SEPTIN9	0	0	0	7398.49	0	0	6845.67	0	2314.23		1327	Q96M89	Q96M89	CC138_HUMAN	CCDC138	2017.73	3285.98	2261.7	3003.93	2775.15	1999.28
1328	Q9UHI8	Q9UHI8	ATS1_HUMAN	ADAMTS1	0	0	0	2944.16	0	0	2662.84	0	2106.93		1328	Q96MD7	Q96MD7	CI085_HUMAN	C9orf85	9183.54	5925.73	10070.3	0	11436.1	12760.5
1329	Q9UHJ3	Q9UHJ3	SMBT1_HUMAN	SFMBT1	9268	0	0	7428.61	0	0	6790.47	0	7015.29		1329	Q96MF7	Q96MF7	NSE2_HUMAN	NSMCE2	8636.47	4913.35	3633.41	7123.41	6389.73	6957.65
1330	Q9UHR4	Q9UHR4	BI2L1_HUMAN	BAIAP2L1	36336.9	41982.2	44392	26080.1	27257.4	13075.5	29284.1	48001.7	25333.3		1330	Q96MN5	Q96MN5	TEAN2_HUMAN	TCEANC2	70316.4	62630.4	72974.1	69277.3	68533.2	64273.1
1331	Q9UHR5	Q9UHR5	S30BP_HUMAN	SAP30BP	17041.9	27193.8	21988.7	14635.6	13674.8	19872	11323.7	0	16522.1		1331	Q96MW1	Q96MW1	CCD43_HUMAN	CCDC43	33205.2	21716.3	21959.4	25380.7	22068.2	21911.4
1332	Q9UHV9	Q9UHV9	PFD2_HUMAN	PFDN2	0	0	0	830.468	0	0	3226.21	0	2771.17		1332	Q96N46	Q96N46	TTC14_HUMAN	TTC14	0	3147.17	1775.8	0	0	0
1333	Q9UHX1	Q9UHX1	PUF60_HUMAN	PUF60	1.81476e+06	2.0659e+06	1.84376e+06	1.58182e+06	959590	1.68731e+06	1.03519e+06	1.48925e+06	1.71756e+06		1333	Q96NC0	Q96NC0	ZMAT2_HUMAN	ZMAT2	164746	197136	184799	175806	202900	183250
1334	Q9UI10	Q9UI10	EI2BD_HUMAN	EIF2B4	74488.1	99987.5	71796.8	68966.3	86621.2	102408	86229.4	129552	76430.5		1334	Q96P11	Q96P11	NSUN5_HUMAN	NSUN5	2735.91	1482.32	1767.67	0	1801.64	1566.1
1335	Q9UI30	Q9UI30	TR112_HUMAN	TRMT112	22996	8649.48	20951.8	18084	22341.5	17767	13546.1	24699.3	17485		1335	Q96P47	Q96P47	AGAP3_HUMAN	AGAP3	3635.88	0	2200.62	0	2832.22	2909.29
1336	Q9UI42	Q9UI42	CBPA4_HUMAN	CPA4	0	0	0	6419.88	27487.2	0	7329.68	0	0		1336	Q96P63	Q96P63	SPB12_HUMAN	SERPINB12	6763.89	19367.1	0	28134.9	8707.3	0
1337	Q9UI43	Q9UI43	MRM2_HUMAN	MRM2	22979	20484.9	0	19667.3	19163.3	0	23571.5	0	18696.1		1337	Q96PB1	Q96PB1	CASD1_HUMAN	CASD1	0	38845.3	0	0	0	0
1338	Q9UII2	Q9UII2	ATIF1_HUMAN	ATP5IF1	170024	194769	176719	342254	244571	160562	104606	170535	147934		1338	Q96PU4	Q96PU4	UHRF2_HUMAN	UHRF2	1905.15	0	2136.42	2916.64	2634.45	1359.18
1339	Q9UJA5	Q9UJA5	TRM6_HUMAN	TRMT6	0	0	0	2157.39	5193.66	0	2986.17	0	1208.44		1339	Q96PU5	Q96PU5	NED4L_HUMAN	NEDD4L	57278.7	84801.4	70894.1	0	0	0
1340	Q9UJF2	Q9UJF2	NGAP_HUMAN	RASAL2	0	0	0	9025.82	0	0	9292.48	0	10418.8		1340	Q96QA5	Q96QA5	GSDMA_HUMAN	GSDMA	0	0	1618.55	0	0	0
1341	Q9UJK0	Q9UJK0	TSR3_HUMAN	TSR3	15450.6	9420.04	13164.1	7108.69	16362.7	0	11658.5	12194.1	8619.04		1341	Q96QC0	Q96QC0	PP1RA_HUMAN	PPP1R10	13230.1	5243.57	5870.02	7864.9	6727.08	5714.97
1342	Q9UJV9	Q9UJV9	DDX41_HUMAN	DDX41	335320	405531	354892	266190	141707	407692	221738	349131	369372		1342	Q96QH2	Q96QH2	PRAM_HUMAN	PRAM1	4710.05	5695.11	4982.58	7052.04	8351.39	6595.23
1343	Q9UJX3	Q9UJX3	APC7_HUMAN	ANAPC7	4894.28	0	0	6548.07	0	0	5245.82	0	2690.95		1343	Q96RL1	Q96RL1	UIMC1_HUMAN	UIMC1	6735.13	6028.89	5595.7	5261.47	7369.54	4814.56
1344	Q9UK53	Q9UK53	ING1_HUMAN	ING1	11023.3	0	19007.9	11162.6	14240.6	0	9597.84	0	11904.9		1344	Q96RQ3	Q96RQ3	MCCA_HUMAN	MCCC1	621225	679339	714987	677694	740834	753630
1345	Q9UKD2	Q9UKD2	MRT4_HUMAN	MRTO4	33541.1	0	0	28593.9	66524.6	55220	31939.7	35516.8	20841.3		1345	Q96RS0	Q96RS0	TGS1_HUMAN	TGS1	9302.98	10325.9	8033.68	10720.1	11006.6	8612.85
1346	Q9UKE5	Q9UKE5	TNIK_HUMAN	TNIK	0	0	0	6341.79	0	0	6373.8	0	0		1346	Q96RS6	Q96RS6	NUDC1_HUMAN	NUDCD1	947.719	0	1062.61	970.989	0	0
1347	Q9UKJ3	Q9UKJ3	GPTC8_HUMAN	GPATCH8	30776.2	36758.9	40620.4	23669.7	24448	36117.6	26214	46114.7	31017		1347	Q96S55	Q96S55	WRIP1_HUMAN	WRNIP1	4467.48	10402.3	6408.44	13889.5	3720.68	18263.5
1348	Q9UKT4	Q9UKT4	FBX5_HUMAN	FBXO5	0	0	0	3749.77	4118.65	14939.9	5809.92	0	3601.65		1348	Q96SB4	Q96SB4	SRPK1_HUMAN	SRPK1	127607	141275	119910	141786	146338	122788
1349	Q9UKV3	Q9UKV3	ACINU_HUMAN	ACIN1	20021	0	6846.96	3081.58	0	6131.98	2279.43	0	3640.26		1349	Q96ST2	Q96ST2	IWS1_HUMAN	IWS1	12231.2	6668.82	6987	8630.24	7312.85	6296.96
1350	Q9UL54	Q9UL54	TAOK2_HUMAN	TAOK2	41875.8	33837.2	39367	32786.4	33427.3	17718.1	25802.5	29855.6	25749		1350	Q96ST3	Q96ST3	SIN3A_HUMAN	SIN3A	1262.81	1044.12	1974.93	1476.9	1913.41	0
1351	Q9ULC4	Q9ULC4	MCTS1_HUMAN	MCTS1	30212.3	35150.3	22340.1	39126.5	85545.5	63625.8	37914.7	33874	15095.1		1351	Q96T17	Q96T17	MA7D2_HUMAN	MAP7D2	4638.57	4554.86	4194.63	5049.28	4243.53	3422.79
1352	Q9ULS5	Q9ULS5	TMCC3_HUMAN	TMCC3	0	0	0	903.836	0	0	1924.24	0	1181.33		1352	Q96T37	Q96T37	RBM15_HUMAN	RBM15	101434	91983.8	86388	88957	106281	92608.3
1353	Q9ULT8	Q9ULT8	HECD1_HUMAN	HECTD1	0	0	0	4287.37	0	0	36564.1	58950.4	44087		1353	Q96T88	Q96T88	UHRF1_HUMAN	UHRF1	37155.4	26596.6	22561.3	25728.5	17730	18319.8
1354	Q9ULV4	Q9ULV4	COR1C_HUMAN	CORO1C	12342.1	0	0	8704.17	28574.1	0	11247.9	0	9218.41		1354	Q96TA2	Q96TA2	YMEL1_HUMAN	YME1L1	43693.4	29903	33339.4	25941.1	30882.7	27843.6
1355	Q9ULW0	Q9ULW0	TPX2_HUMAN	TPX2	90930	96254.4	98893.3	82925	103865	125794	84389.7	116510	86635.7		1355	Q99436	Q99436	PSB7_HUMAN	PSMB7	0	1806.97	0	3730.3	4592.4	2670.22
1356	Q9ULX3	Q9ULX3	NOB1_HUMAN	NOB1	165132	101632	151326	157181	237701	135086	179737	164367	152259		1356	Q99442	Q99442	SEC62_HUMAN	SEC62	236284	191213	194140	185118	214682	218621
1357	Q9UM00	Q9UM00	TMCO1_HUMAN	TMCO1	117481	96423.7	80602.5	127550	137206	68311.5	107819	68573.9	101864		1357	Q99459	Q99459	CDC5L_HUMAN	CDC5L	44754.2	46539.6	50077.5	44802.1	36426.2	41850.2
1358	Q9UMS4	Q9UMS4	PRP19_HUMAN	PRPF19	47446.7	0	28825.3	27692.7	20825.4	0	20503.7	0	20157.5		1358	Q99460	Q99460	PSMD1_HUMAN	PSMD1	6794.07	8269.3	2827.46	10764.8	15814	10362.2
1359	Q9UN81	Q9UN81	LORF1_HUMAN	L1RE1	14777.8	0	0	10253.8	12383.2	0	13070	0	14532		1359	Q99496	Q99496	RING2_HUMAN	RNF2	24574.5	23827.8	25969.9	12367.8	9169.57	8749.24
1360	Q9UNF1	Q9UNF1	MAGD2_HUMAN	MAGED2	13411.1	6110.33	0	7957.09	0	0	8576.91	0	17838.9		1360	Q99497	Q99497	PARK7_HUMAN	PARK7	15214	37718.3	36485	21366	24337.8	34210.6
1361	Q9UNM6	Q9UNM6	PSD13_HUMAN	PSMD13	0	0	0	18368.6	0	0	31821.2	24405	22585.6		1361	Q99543	Q99543	DNJC2_HUMAN	DNAJC2	137155	107580	100559	120400	124009	102762
1362	Q9UNQ2	Q9UNQ2	DIM1_HUMAN	DIMT1	21244.8	31652.4	16866.4	14737.9	16070.3	16462	16672.5	24896.6	15037.5		1362	Q99575	Q99575	POP1_HUMAN	POP1	2477.96	1729.65	2053.69	1361.36	2080.57	0
1363	Q9UNS1	Q9UNS1	TIM_HUMAN	TIMELESS	7679.68	0	0	4271.74	5674.77	0	5791.71	0	0		1363	Q99584	Q99584	S10AD_HUMAN	S100A13	91246.8	67186	69491.6	69990.1	59396.2	51867.6
1364	Q9UNX4	Q9UNX4	WDR3_HUMAN	WDR3	9389.92	0	0	8061.73	10609.6	39176	9210.66	0	11569.2		1364	Q99590	Q99590	SCAFB_HUMAN	SCAF11	6614.11	4714.42	4998.15	4722.3	5162.66	4495.35
1365	Q9UPN6	Q9UPN6	SCAF8_HUMAN	SCAF8	64252.5	68493.6	49308.2	53482.8	32969.4	47247.8	49816.2	50355	49014.8		1365	Q99615	Q99615	DNJC7_HUMAN	DNAJC7	58370.6	44934.3	40831.3	53417.8	42990.3	36475.5
1366	Q9UPP1	Q9UPP1	PHF8_HUMAN	PHF8	164501	182458	145291	126209	153291	173770	125013	133414	122773		1366	Q99623	Q99623	PHB2_HUMAN	PHB2	8093.06	4394.3	4428.55	3965.5	4475.68	5199.52
1367	Q9UPT8	Q9UPT8	ZC3H4_HUMAN	ZC3H4	11079.7	0	0	11920.7	14934.8	0	10685.2	0	12114.3		1367	Q99653	Q99653	CHP1_HUMAN	CHP1	4670.2	1578.05	3924.1	2891.42	3249.51	2328.75
1368	Q9UPT9	Q9UPT9	UBP22_HUMAN	USP22	8919.01	0	0	4259.17	0	6689.11	3092.37	0	0		1368	Q99661	Q99661	KIF2C_HUMAN	KIF2C	67928.1	51327	47939	54168.8	61425.4	56436.5
1369	Q9UPU5	Q9UPU5	UBP24_HUMAN	USP24	132978	366433	34585.2	25805.4	0	0	324181	456360	408162		1369	Q99717	Q99717	SMAD5_HUMAN	SMAD5	7331.02	6371.23	3767.39	5532.66	4229.23	3095.26
1370	Q9UQ13	Q9UQ13	SHOC2_HUMAN	SHOC2	64675.2	66063.3	65830.7	54899.6	86467.9	42972.7	62493.2	67002.3	41826.9		1370	Q99728	Q99728	BARD1_HUMAN	BARD1	1485.52	0	982.956	0	814.779	0
1371	Q9UQ35	Q9UQ35	SRRM2_HUMAN	SRRM2	288734	285079	300768	241957	155409	276099	182915	311668	325142		1371	Q99741	Q99741	CDC6_HUMAN	CDC6	9345.71	11032.6	9519.33	10448.6	12595.6	15598.4
1372	Q9UQ80	Q9UQ80	PA2G4_HUMAN	PA2G4	115959	75222.6	110738	134942	366759	104337	139364	118312	64808.1		1372	Q99755	Q99755	PI51A_HUMAN	PIP5K1A	50560.6	53822.4	47537.9	52944.1	48957.6	51929.3
1373	Q9UQ84	Q9UQ84	EXO1_HUMAN	EXO1	11850.4	27882.2	0	7537.96	0	0	6271.7	32456.4	8296.3		1373	Q99832	Q99832	TCPH_HUMAN	CCT7	0	0	541.194	1896.21	1150.41	561.59
1374	Q9UQ88	Q9UQ88	CD11A_HUMAN	CDK11A	3705.91	0	0	0	0	0	2571.67	0	740.192		1374	Q99848	Q99848	EBP2_HUMAN	EBNA1BP2	0	0	2085.59	0	1691.17	0
1375	Q9UQB8	Q9UQB8	BAIP2_HUMAN	BAIAP2	61071.9	75727.8	71440	58116.7	79986.5	50598.5	68584.4	82147.6	72384.7		1375	Q99873	Q99873	ANM1_HUMAN	PRMT1	4236.26	0	2444.46	3205.31	2858.09	2612.48
1376	Q9UQE7	Q9UQE7	SMC3_HUMAN	SMC3	0	0	0	8298.31	0	0	9779.93	0	2933.97		1376	Q99942	Q99942	RNF5_HUMAN	RNF5	35192.6	65724.4	55378.3	0	0	0
1377	Q9UQN3;Q92828	Q9UQN3;Q92828	CHM2B_HUMAN;COR2A_HUMAN	CHMP2B;CORO2A	0	0	0	7119.11	7881.96	0	11784	0	6841.05		1377	Q99986	Q99986	VRK1_HUMAN	VRK1	361235	189363	175464	217361	190479	168895
1378	Q9Y224	Q9Y224	RTRAF_HUMAN	RTRAF	29883.1	0	8363.16	4970.41	0	0	5426.34	0	5821.99		1378	Q9BPW8	Q9BPW8	NIPS1_HUMAN	NIPSNAP1	27156.4	21352.1	18552.8	18589	11398.5	16006.5
1379	Q9Y237	Q9Y237	PIN4_HUMAN	PIN4	29406.2	33320.4	23794.2	25925.3	51723.6	22082.6	28857.9	31821	14858.8		1379	Q9BPX6	Q9BPX6	MICU1_HUMAN	MICU1	50246.7	48094	44475	52397.7	51041.2	48211.5
1380	Q9Y291	Q9Y291	RT33_HUMAN	MRPS33	0	0	0	0	9894.71	0	5962.15	0	6781.21		1380	Q9BQ39	Q9BQ39	DDX50_HUMAN	DDX50	15565.4	14836.3	13820.8	11070.2	10907.4	10851.2
1381	Q9Y295	Q9Y295	DRG1_HUMAN	DRG1	907272	961236	977085	1.31347e+06	1.01984e+06	1.06441e+06	1.2202e+06	1.17859e+06	1.09461e+06		1381	Q9BQ48	Q9BQ48	RM34_HUMAN	MRPL34	5279.15	3114.44	3451.65	2655.39	3781.93	3212.74
1382	Q9Y2J2	Q9Y2J2	E41L3_HUMAN	EPB41L3	12777.4	14375.4	10657.2	8936.68	0	0	9949.18	26602.6	9765.61		1382	Q9BQ61	Q9BQ61	TRIR_HUMAN	TRIR	19767.9	11457.8	14153.8	19550.1	13631.5	11963.1
1383	Q9Y2R4	Q9Y2R4	DDX52_HUMAN	DDX52	2581.94	0	0	3233.54	0	0	3794.44	0	4170.07		1383	Q9BQ67	Q9BQ67	GRWD1_HUMAN	GRWD1	9107.45	4874.61	5233.01	4850.54	4144.74	4032.4
1384	Q9Y2R9	Q9Y2R9	RT07_HUMAN	MRPS7	12774.5	0	9731.83	9445.86	11081.2	0	11467.6	0	9008.82		1384	Q9BQ69	Q9BQ69	MACD1_HUMAN	MACROD1	21769.8	11686.8	11124.2	11760.7	6911.77	7935.85
1385	Q9Y2T2	Q9Y2T2	AP3M1_HUMAN	AP3M1	0	0	0	1217.86	0	0	1439.28	0	0		1385	Q9BQ70	Q9BQ70	TCF25_HUMAN	TCF25	3061.78	4647.59	2749.42	3565.94	3922.94	5381.41
1386	Q9Y2W1	Q9Y2W1	TR150_HUMAN	THRAP3	7622.26	0	11599.1	10123.1	22852.2	25837.4	9539.83	16318.3	10344.8		1386	Q9BQ75	Q9BQ75	CMS1_HUMAN	CMSS1	7838.34	9163.06	8437.72	11348.8	8771.27	7579.91
1387	Q9Y2W2	Q9Y2W2	WBP11_HUMAN	WBP11	571259	566586	543264	465724	480671	600953	475253	526914	556609		1387	Q9BQA1	Q9BQA1	MEP50_HUMAN	WDR77	83683.9	142205	157684	128440	134276	137385
1388	Q9Y2X3	Q9Y2X3	NOP58_HUMAN	NOP58	253713	302887	340451	294352	356342	360307	254904	247848	264685		1388	Q9BQE3	Q9BQE3	TBA1C_HUMAN	TUBA1C	381157	340688	408214	743244	594821	565597
1389	Q9Y2Y9	Q9Y2Y9	KLF13_HUMAN	KLF13	0	0	0	2199.58	3095.98	0	2488.59	0	1975.45		1389	Q9BQG0	Q9BQG0	MBB1A_HUMAN	MYBBP1A	25618.4	23388	22544.6	13840.8	13794.1	15001.2
1390	Q9Y314	Q9Y314	NOSIP_HUMAN	NOSIP	247287	258397	245080	330052	399248	274538	330115	138070	237069		1390	Q9BRD0	Q9BRD0	BUD13_HUMAN	BUD13	9281.95	4502.46	3433.11	4182.25	4816.57	3205.59
1391	Q9Y383	Q9Y383	LC7L2_HUMAN	LUC7L2	1.83047e+06	2.16751e+06	1.94273e+06	1.29197e+06	724915	2.0794e+06	1.00924e+06	1.91302e+06	1.90071e+06		1391	Q9BRJ2	Q9BRJ2	RM45_HUMAN	MRPL45	48044.4	36739.8	43430.5	43477.4	41751.9	38289.5
1392	Q9Y388	Q9Y388	RBMX2_HUMAN	RBMX2	57384	58900.7	71996.7	44465.6	75373.6	72731.2	33539.3	62035.5	35675.4		1392	Q9BRP8	Q9BRP8	PYM1_HUMAN	PYM1	39065.5	23289.2	27170.4	27626.6	22024	20367.3
1393	Q9Y3A5	Q9Y3A5	SBDS_HUMAN	SBDS	74507.9	51898.3	67057.1	60366	116463	42565	80566.9	69967.1	36335.3		1393	Q9BRR8	Q9BRR8	GPTC1_HUMAN	GPATCH1	7058.31	8217.36	9519.58	9902.64	7815.9	14131.6
1394	Q9Y3B9	Q9Y3B9	RRP15_HUMAN	RRP15	48058.9	29892.7	48679.4	43089.3	62476.3	27863.5	51849	48807.8	35168.2		1394	Q9BRS2	Q9BRS2	RIOK1_HUMAN	RIOK1	374807	606603	565897	642211	661551	656628
1395	Q9Y3C6	Q9Y3C6	PPIL1_HUMAN	PPIL1	80781.8	76647.9	69619.8	102411	69651.6	102273	103700	63444	99706.2		1395	Q9BRT2	Q9BRT2	UQCC2_HUMAN	UQCC2	4770.68	1961.24	2141.33	2818.61	2313.09	2177.15
1396	Q9Y3D9	Q9Y3D9	RT23_HUMAN	MRPS23	4322.22	2850.18	1252.74	2194.88	0	0	2930.94	0	1866.97		1396	Q9BRX2	Q9BRX2	PELO_HUMAN	PELO	0	1245.98	0	1196.23	1870.62	1337.77
1397	Q9Y3E1	Q9Y3E1	HDGR3_HUMAN	HDGFL3	110835	69067.2	104367	92188.7	160361	87573.9	89959.5	74664.3	65396.7		1397	Q9BRX9	Q9BRX9	WDR83_HUMAN	WDR83	767.896	0	1514.15	1412.84	0	0
1398	Q9Y3E5	Q9Y3E5	PTH2_HUMAN	PTRH2	17045.9	16130	16872.7	12737.9	20174.7	0	10240.1	0	9826.8		1398	Q9BS16	Q9BS16	CENPK_HUMAN	CENPK	3273.25	2650.12	2647.33	5028.42	2085.31	2206.82
1399	Q9Y3I0	Q9Y3I0	RTCB_HUMAN	RTCB	4421.94	0	4966.81	2163.44	0	0	3473.57	0	4381.21		1399	Q9BSD7	Q9BSD7	NTPCR_HUMAN	NTPCR	15128.8	11521.8	11229.5	14128.8	14266.6	6268.72
1400	Q9Y3S2	Q9Y3S2	ZN330_HUMAN	ZNF330	8342.74	0	7101.72	13803.7	18510.8	13447.8	12808.2	0	6641.07		1400	Q9BSF8	Q9BSF8	BTBDA_HUMAN	BTBD10	0	10185	8932	0	0	0
1401	Q9Y3T9	Q9Y3T9	NOC2L_HUMAN	NOC2L	0	0	0	0	0	0	3646.58	0	0		1401	Q9BSH4	Q9BSH4	TACO1_HUMAN	TACO1	118457	48661.1	38750.1	46746	42125	25710.8
1402	Q9Y3U8	Q9Y3U8	RL36_HUMAN	RPL36	0	0	0	10724.4	0	0	16034.8	18395.7	23631.6		1402	Q9BSM1	Q9BSM1	PCGF1_HUMAN	PCGF1	3391.15	3053.62	3146.28	0	0	575.881
1403	Q9Y421	Q9Y421	FA32A_HUMAN	FAM32A	301149	299564	240405	174744	200159	231979	177867	261465	198253		1403	Q9BT17	Q9BT17	MTG1_HUMAN	MTG1	16132.5	13105.1	14565.2	13611.6	12632.3	11828.3
1404	Q9Y450	Q9Y450	HBS1L_HUMAN	HBS1L	129932	163994	198967	148730	206782	130084	142345	202298	120257		1404	Q9BTA9	Q9BTA9	WAC_HUMAN	WAC	1065.58	1234.15	0	1901.03	1476.47	0
1405	Q9Y490	Q9Y490	TLN1_HUMAN	TLN1	0	29412.3	26404.3	11603.1	37453.7	0	18065.2	0	11118		1405	Q9BTC0	Q9BTC0	DIDO1_HUMAN	DIDO1	3794.53	0	0	0	2163.49	2759.59
1406	Q9Y496	Q9Y496	KIF3A_HUMAN	KIF3A	0	0	0	1438.56	0	0	1803.12	0	1308.17		1406	Q9BTD8	Q9BTD8	RBM42_HUMAN	RBM42	31985.5	31086.8	37833	31103.1	23216.9	27162.4
1407	Q9Y4B4	Q9Y4B4	ARIP4_HUMAN	RAD54L2	0	0	0	1888.76	0	0	2562.82	0	0		1407	Q9BU76	Q9BU76	MMTA2_HUMAN	MMTAG2	123787	117516	119114	112093	132225	114668
1408	Q9Y4E8	Q9Y4E8	UBP15_HUMAN	USP15	198682	227465	203185	149198	123467	206149	1.37737e+06	2.43644e+06	2.2299e+06		1408	Q9BUF5	Q9BUF5	TBB6_HUMAN	TUBB6	1286.99	0	1465.93	0	1771.58	1605.68
1409	Q9Y4P3	Q9Y4P3	TBL2_HUMAN	TBL2	144253	111708	141839	138801	157072	152971	144411	136450	143461		1409	Q9BUL5	Q9BUL5	PHF23_HUMAN	PHF23	42901.9	28027.4	29207.7	29868.2	27874.6	25612.4
1410	Q9Y4W6	Q9Y4W6	AFG32_HUMAN	AFG3L2	64671.8	56450.2	67243.7	56738.7	65609.3	51149	52756.4	66228.2	47636.1		1410	Q9BUQ8	Q9BUQ8	DDX23_HUMAN	DDX23	45146	51401.4	65617.7	49013.2	53797.9	63175.2
1411	Q9Y4X5	Q9Y4X5	ARI1_HUMAN	ARIH1	152990	186978	72182.5	0	0	0	343231	460122	465598		1411	Q9BV68	Q9BV68	RN126_HUMAN	RNF126	42733	90655.6	83394.5	0	0	0
1412	Q9Y520	Q9Y520	PRC2C_HUMAN	PRRC2C	0	0	0	5558.8	0	0	7320.53	0	4092.88		1412	Q9BVG4	Q9BVG4	PBDC1_HUMAN	PBDC1	21342.3	19555.3	14338.4	17817.2	16601.7	10614.9
1413	Q9Y5B6	Q9Y5B6	PAXB1_HUMAN	PAXBP1	9624.29	0	12665.2	5668.84	11713.8	0	6328.27	0	6684.71		1413	Q9BVI4	Q9BVI4	NOC4L_HUMAN	NOC4L	68252.2	66714.5	77197.4	61566.3	68180.2	64832.6
1414	Q9Y5B9	Q9Y5B9	SP16H_HUMAN	SUPT16H	251035	242337	259440	250863	240299	185399	223368	255493	330193		1414	Q9BVJ6	Q9BVJ6	UT14A_HUMAN	UTP14A	31068.4	26587	31427.6	24304.4	26401.6	22176.5
1415	Q9Y5J1	Q9Y5J1	UTP18_HUMAN	UTP18	7780.29	0	10461.2	8587.11	14994.6	0	8949.39	16171.2	7785.56		1415	Q9BVK2	Q9BVK2	ALG8_HUMAN	ALG8	3599.44	2695.31	2391.66	2731.23	2749.98	0
1416	Q9Y5J9	Q9Y5J9	TIM8B_HUMAN	TIMM8B	39130.2	36698.6	19573.1	19490.1	63220.8	31372.3	24639.1	40231.2	9753.76		1416	Q9BVP2	Q9BVP2	GNL3_HUMAN	GNL3	57621.5	55165.9	55802.6	46129.6	41036.9	44502.5
1417	Q9Y5K5	Q9Y5K5	UCHL5_HUMAN	UCHL5	0	0	0	0	0	0	1806.42	0	1177.11		1417	Q9BVS4	Q9BVS4	RIOK2_HUMAN	RIOK2	143962	144573	171996	156795	173852	165599
1418	Q9Y5L4	Q9Y5L4	TIM13_HUMAN	TIMM13	61594.9	58501.8	58513.3	78447.4	119594	66733.7	87082.6	65926.9	41248		1418	Q9BW71	Q9BW71	HIRP3_HUMAN	HIRIP3	8941.67	5459.66	4746.18	9499.28	6006.88	7672.08
1419	Q9Y5M8	Q9Y5M8	SRPRB_HUMAN	SRPRB	119505	148079	120843	147645	214921	109875	141774	145734	98017		1419	Q9BWC9	Q9BWC9	CC106_HUMAN	CCDC106	1256.6	2688.44	2140.69	2214.09	1861.59	1184.31
1420	Q9Y5N6	Q9Y5N6	ORC6_HUMAN	ORC6	22680.9	14314.3	42402.2	26231.9	37124.5	15859.1	26182	30614.7	17695.5		1420	Q9BWG6	Q9BWG6	SCNM1_HUMAN	SCNM1	941.282	1305.85	1045.28	2054.45	1433.64	0
1421	Q9Y5Q8	Q9Y5Q8	TF3C5_HUMAN	GTF3C5	1524.87	0	0	2063.31	0	0	3218.84	0	1888.54		1421	Q9BWS9	Q9BWS9	CHID1_HUMAN	CHID1	96899.3	66196.4	59785.7	63925.4	60251.7	57897.7
1422	Q9Y5S9	Q9Y5S9	RBM8A_HUMAN	RBM8A	20108.4	0	22124.1	24667.9	18947.5	14976.1	21120.9	0	16384.8		1422	Q9BWT3	Q9BWT3	PAPOG_HUMAN	PAPOLG	4639.09	3527.73	1135.55	0	3402.75	2198.45
1423	Q9Y5T5	Q9Y5T5	UBP16_HUMAN	USP16	213968	307210	196861	209112	280539	263593	306556	434144	450198		1423	Q9BX10	Q9BX10	GTPB2_HUMAN	GTPBP2	2621.14	1566.63	2008.62	1937.38	1949.38	1961.78
1424	Q9Y5V0	Q9Y5V0	ZN706_HUMAN	ZNF706	297082	295812	306561	381747	169359	346069	286564	358891	260112		1424	Q9BXI6	Q9BXI6	TB10A_HUMAN	TBC1D10A	16749.2	11306.4	14593.6	12862.3	19493.7	13524.1
1425	Q9Y605	Q9Y605	MOFA1_HUMAN	MRFAP1	4884.22	0	0	4200.35	5771.27	4690.43	4324.47	6041.56	4727.35		1425	Q9BXJ9	Q9BXJ9	NAA15_HUMAN	NAA15	133681	71176.7	70731.8	100660	85009.7	67348.9
1426	Q9Y606	Q9Y606	PUS1_HUMAN	PUS1	8855.63	0	0	7189.43	12432.9	3382.53	11669.5	0	5672.51		1426	Q9BXK1	Q9BXK1	KLF16_HUMAN	KLF16	6357.48	11261.8	7202.07	11278.5	9288.7	7006.73
1427	Q9Y620	Q9Y620	RA54B_HUMAN	RAD54B	12921.8	8110.97	14797.6	11661	21033.4	4638.85	13300.8	12763.1	9230.06		1427	Q9BXP5	Q9BXP5	SRRT_HUMAN	SRRT	14062.1	9036.62	7687.79	8718.56	8042.06	7710.06
1428	Q9Y679	Q9Y679	AUP1_HUMAN	AUP1	0	0	0	7958.88	0	0	118547	140115	164185		1428	Q9BXS6	Q9BXS6	NUSAP_HUMAN	NUSAP1	61985.2	61199.4	49033.9	63540.8	53367.5	50260.1
1429	Q9Y6A4	Q9Y6A4	CFA20_HUMAN	CFAP20	47370.9	31668.6	40628.2	37217.8	26618.7	41497.4	26167.2	32888.6	30967.8		1429	Q9BXW9	Q9BXW9	FACD2_HUMAN	FANCD2	1017.33	968.509	524.419	0	0	629.256
1430	Q9Y6D0	Q9Y6D0	SELK_HUMAN	SELENOK	0	0	0	1942.76	0	0	2966.47	0	3440.54		1430	Q9BY42	Q9BY42	RTF2_HUMAN	RTF2	27375.8	18874.8	21633.8	23471.7	24301.2	16467.9
1431	Q9Y6E2	Q9Y6E2	5MP1_HUMAN	BZW2	7023.84	0	10055.1	5473.87	0	5749.63	7174.87	0	3805.52		1431	Q9BY44	Q9BY44	EIF2A_HUMAN	EIF2A	195748	113171	113360	132383	113301	97741.6
1432	Q9Y6G3	Q9Y6G3	RM42_HUMAN	MRPL42	0	0	0	2059.62	0	0	3092.64	0	2575.75		1432	Q9BY77	Q9BY77	PDIP3_HUMAN	POLDIP3	35334	15749.7	17472.4	14606.1	11647.5	10291.7
1433	Q9Y6I4	Q9Y6I4	UBP3_HUMAN	USP3	0	0	0	6614.44	0	0	19357.3	32787.7	20890.3		1433	Q9BY78	Q9BY78	RNF26_HUMAN	RNF26	8950.13	14352.7	11241.8	0	0	0
1434	Q9Y6R0	Q9Y6R0	NUMBL_HUMAN	NUMBL	0	0	0	19280.7	0	11080.5	25322.1	0	19702.9		1434	Q9BYC8	Q9BYC8	RM32_HUMAN	MRPL32	2869.72	4535	2942	3583.31	3515.97	2588.6
1435	Q9Y6V7	Q9Y6V7	DDX49_HUMAN	DDX49	278642	296131	226450	300656	289867	298586	280841	239523	282038		1435	Q9BYD6	Q9BYD6	RM01_HUMAN	MRPL1	7709.5	0	3169.15	0	4204.89	2505.17
															1436	Q9BYE4	Q9BYE4	SPR2G_HUMAN	SPRR2G	0	2748.06	0	0	0	0
															1437	Q9BYG3	Q9BYG3	MK67I_HUMAN	NIFK	11701.6	16132	12635.2	13135.8	12468.9	14579.2
															1438	Q9BYM8	Q9BYM8	HOIL1_HUMAN	RBCK1	0	0	0	0	0	0
															1439	Q9BYN8	Q9BYN8	RT26_HUMAN	MRPS26	1009.69	0	988.167	642.298	1205.61	462.382
															1440	Q9BZ95	Q9BZ95	NSD3_HUMAN	NSD3	2079.89	2518.41	2833.06	0	1370.48	1851.01
															1441	Q9BZE4	Q9BZE4	GTPB4_HUMAN	GTPBP4	34135	45546.9	40479	36822.3	33068.1	29780.9
															1442	Q9BZF1	Q9BZF1	OSBL8_HUMAN	OSBPL8	47265.9	45015.5	40650.8	43475.6	46746.9	40057.3
															1443	Q9BZI7	Q9BZI7	REN3B_HUMAN	UPF3B	57625.1	48545.6	43118.9	47145.5	45592.1	43161.5
															1444	Q9BZK3	Q9BZK3	NACP4_HUMAN	NACA4P	6620.36	3019.84	4425.96	6524.16	2916.51	4686.9
															1445	Q9BZZ5	Q9BZZ5	API5_HUMAN	API5	1799.26	905.28	3452.8	5276.58	2576.73	0
															1446	Q9C005	Q9C005	DPY30_HUMAN	DPY30	4189.84	3521.06	2867.02	4112.25	3253.38	3664.64
															1447	Q9C075	Q9C075	K1C23_HUMAN	KRT23	0	4945.94	0	7644.19	0	0
															1448	Q9C0C9	Q9C0C9	UBE2O_HUMAN	UBE2O	10897.8	5940.97	6798.87	3761.01	7301.01	4037.78
															1449	Q9C0D3	Q9C0D3	ZY11B_HUMAN	ZYG11B	23385.8	30062.4	27717.6	131777	184266	155253
															1450	Q9GZL7	Q9GZL7	WDR12_HUMAN	WDR12	8273.05	10173.4	6941.44	10880.2	11024.8	8595.17
															1451	Q9GZR7	Q9GZR7	DDX24_HUMAN	DDX24	0	3953.15	2992.54	0	2079.82	1480.68
															1452	Q9GZS1	Q9GZS1	RPA49_HUMAN	POLR1E	18818.2	24097.4	21663.2	22096.3	20162	27459.4
															1453	Q9GZS3	Q9GZS3	SKI8_HUMAN	SKIC8	13052.3	8380.88	7734.38	8968.48	10201.9	7132.06
															1454	Q9GZZ1	Q9GZZ1	NAA50_HUMAN	NAA50	7152.96	2892.27	4750.95	8542.12	6731.84	2525.74
															1455	Q9H061	Q9H061	T126A_HUMAN	TMEM126A	2755.81	1775.79	0	2905.77	3753.03	3662.56
															1456	Q9H078	Q9H078	CLPB_HUMAN	CLPB	23107.7	10666.9	10952.4	14915.2	10231.3	10527.3
															1457	Q9H089	Q9H089	LSG1_HUMAN	LSG1	173959	233962	227112	259331	237743	245511
															1458	Q9H0A0	Q9H0A0	NAT10_HUMAN	NAT10	33515.9	30418.1	30288	31118.7	22974.4	30187.3
															1459	Q9H0E2	Q9H0E2	TOLIP_HUMAN	TOLLIP	0	0	0	960.209	0	0
															1460	Q9H0F6	Q9H0F6	SHRPN_HUMAN	SHARPIN	0	0	0	0	0	0
															1461	Q9H0G5	Q9H0G5	NSRP1_HUMAN	NSRP1	74049.3	102084	95139.5	88725.4	93630.2	112842
															1462	Q9H0H5	Q9H0H5	RGAP1_HUMAN	RACGAP1	2458.25	0	1809.09	2534.39	3077.78	1870.88
															1463	Q9H0I2	Q9H0I2	ENKD1_HUMAN	ENKD1	696.209	0	1193.14	1628.38	1459.94	1352.47
															1464	Q9H0K6	Q9H0K6	PUS7L_HUMAN	PUS7L	3662.13	2520.39	3138.93	2036.61	2427.73	2453.32
															1465	Q9H0S4	Q9H0S4	DDX47_HUMAN	DDX47	46917	37029.1	43641.5	38531.8	36721.6	33723
															1466	Q9H0U3	Q9H0U3	MAGT1_HUMAN	MAGT1	25275.9	13435.7	28899.1	9658.88	24007.6	16635.5
															1467	Q9H0U9	Q9H0U9	TSYL1_HUMAN	TSPYL1	2188.45	0	3096.79	2548.5	1387.38	2096.45
															1468	Q9H1E3	Q9H1E3	NUCKS_HUMAN	NUCKS1	195843	117571	84417.2	150703	136428	109515
															1469	Q9H1I8	Q9H1I8	ASCC2_HUMAN	ASCC2	2076.43	1177.72	1427.74	813.144	640.368	0
															1470	Q9H1X3	Q9H1X3	DJC25_HUMAN	DNAJC25	13773.2	13302.5	13563.3	15348.7	15799.8	13824.2
															1471	Q9H2G2	Q9H2G2	SLK_HUMAN	SLK	336.646	1687.93	622.756	864.246	1650.97	805.551
															1472	Q9H2H8	Q9H2H8	PPIL3_HUMAN	PPIL3	66230.2	75275.9	84391.1	66975.6	74432.3	74209.2
															1473	Q9H2K0	Q9H2K0	IF3M_HUMAN	MTIF3	91424.2	63005.6	79421.7	75963.1	75328	66774.4
															1474	Q9H2K8	Q9H2K8	TAOK3_HUMAN	TAOK3	4283.44	4572.01	3163.47	6615.11	3376.69	4071.99
															1475	Q9H2P0	Q9H2P0	ADNP_HUMAN	ADNP	20354.5	24788.8	25092.1	27847.7	26270.4	27335.5
															1476	Q9H2W6	Q9H2W6	RM46_HUMAN	MRPL46	18500.5	19684	20462.6	14157.5	11880.8	15760.1
															1477	Q9H307	Q9H307	PININ_HUMAN	PNN	8142.73	11493.3	7608.69	7018.15	8311.94	7001.56
															1478	Q9H3C7	Q9H3C7	GGNB2_HUMAN	GGNBP2	22714.2	23779.5	27673.1	28699.9	30971	24509.2
															1479	Q9H3J6	Q9H3J6	MTRFR_HUMAN	MTRFR	27879.2	21076.6	0	31355	21311.6	37846.4
															1480	Q9H3K6	Q9H3K6	BOLA2_HUMAN	BOLA2B	8087.45	7588.62	6757.35	6108.76	4181.85	8432.53
															1481	Q9H3R5	Q9H3R5	CENPH_HUMAN	CENPH	9739.46	9620.48	8607.6	6705.9	6592.22	7623.68
															1482	Q9H4H8	Q9H4H8	FA83D_HUMAN	FAM83D	0	1938.7	1955.46	1123.11	1419.57	1477.61
															1483	Q9H4K7	Q9H4K7	MTG2_HUMAN	MTG2	2319.65	1643.04	1205.35	2554.33	2406.38	1162.46
															1484	Q9H501	Q9H501	ESF1_HUMAN	ESF1	114894	103818	99439.7	95430.1	96349.5	93416.4
															1485	Q9H5H4	Q9H5H4	ZN768_HUMAN	ZNF768	0	0	1065.52	0	0	0
															1486	Q9H5Q4	Q9H5Q4	TFB2M_HUMAN	TFB2M	0	1103.56	0	1157.32	994.988	0
															1487	Q9H5U6	Q9H5U6	ZCHC4_HUMAN	ZCCHC4	0	3708.7	3154.64	0	1882.88	1195.15
															1488	Q9H5V9	Q9H5V9	STEEP_HUMAN	STEEP1	36955.1	23289.9	27228.2	29883.1	23901.8	23059.5
															1489	Q9H6E4	Q9H6E4	CC134_HUMAN	CCDC134	13181.5	6993.12	7050.11	9799.96	5917.21	5074.31
															1490	Q9H6H4	Q9H6H4	REEP4_HUMAN	REEP4	11334	4267	5274.08	4633.06	6757.38	5197.15
															1491	Q9H6T3	Q9H6T3	RPAP3_HUMAN	RPAP3	43646.1	34144.9	33026.6	35587.4	38036.2	30512.4
															1492	Q9H6Y2	Q9H6Y2	WDR55_HUMAN	WDR55	0	0	0	470.05	655.019	0
															1493	Q9H7E9	Q9H7E9	CH033_HUMAN	C8orf33	0	0	0	0	0	0
															1494	Q9H7N4	Q9H7N4	SFR19_HUMAN	SCAF1	2946.18	6207.21	6010.41	5563.14	6816.77	4398.55
															1495	Q9H7Z3	Q9H7Z3	NRDE2_HUMAN	NRDE2	63277.1	70870.2	92977.8	65798.5	70228.2	81372.3
															1496	Q9H853	Q9H853	TBA4B_HUMAN	TUBA4B	0	0	0	44929	39600.7	37109.8
															1497	Q9H875	Q9H875	PKRI1_HUMAN	PRKRIP1	3603.48	0	0	0	0	0
															1498	Q9H8G2	Q9H8G2	CAAP1_HUMAN	CAAP1	9051.81	12021.2	9832.73	9569.08	11334.9	12140.3
															1499	Q9H8M2	Q9H8M2	BRD9_HUMAN	BRD9	2391.88	3016.59	1424.98	2373.18	1979.4	2550.06
															1500	Q9H8V3	Q9H8V3	ECT2_HUMAN	ECT2	55032.8	28728.4	43910.8	41015.5	40520.9	27932.3
															1501	Q9H8W3	Q9H8W3	F204A_HUMAN	FAM204A	73119.2	86766.2	90110.2	86845.9	79698	86976
															1502	Q9H8Y5	Q9H8Y5	ANKZ1_HUMAN	ANKZF1	2593.16	1037.74	0	2274.71	2087.17	1850.17
															1503	Q9H936	Q9H936	GHC1_HUMAN	SLC25A22	17955.6	3476.45	6007.59	8170.15	6483.71	7232
															1504	Q9H9Y6	Q9H9Y6	RPA2_HUMAN	POLR1B	29706.7	46375.4	41024.6	37778	35566.2	48174.6
															1505	Q9HAF1	Q9HAF1	EAF6_HUMAN	MEAF6	5034.47	3184.03	4705.24	6138.6	5665.08	6664.64
															1506	Q9HAU0	Q9HAU0	PKHA5_HUMAN	PLEKHA5	2202.4	2028.61	1990.87	1976.95	1974.2	1484.56
															1507	Q9HAU5	Q9HAU5	RENT2_HUMAN	UPF2	72992.1	84421	81895.2	69477.4	69130.4	75893.1
															1508	Q9HAW4	Q9HAW4	CLSPN_HUMAN	CLSPN	40083.9	61316.5	53447.9	55117.3	59046	47384.4
															1509	Q9HB71	Q9HB71	CYBP_HUMAN	CACYBP	140393	86010	70181.7	117913	82240.3	74473.1
															1510	Q9HBI1;Q9NVD7	Q9HBI1;Q9NVD7	PARVA_HUMAN;PARVB_HUMAN	PARVA;PARVB	3845.11	1401.01	1373.65	0	0	1158.43
															1511	Q9HC07	Q9HC07	TM165_HUMAN	TMEM165	1247.7	0	0	0	0	0
															1512	Q9HC35	Q9HC35	EMAL4_HUMAN	EML4	10989.1	8606.97	5495.69	10293.4	8237.66	6238.27
															1513	Q9HC62	Q9HC62	SENP2_HUMAN	SENP2	13037.8	15245.6	11929.5	12879.8	16229.3	12659.7
															1514	Q9HCC0	Q9HCC0	MCCB_HUMAN	MCCC2	46364	67311.2	75832.3	61072.4	66812.9	55746.8
															1515	Q9HCE7	Q9HCE7	SMUF1_HUMAN	SMURF1	18153	24463.6	19602.5	0	924.43	0
															1516	Q9HCG8	Q9HCG8	CWC22_HUMAN	CWC22	30187.5	36563.2	36221.5	29896.3	34246	31314.1
															1517	Q9HCK8	Q9HCK8	CHD8_HUMAN	CHD8	123875	167250	157752	154444	166103	164605
															1518	Q9HCM4	Q9HCM4	E41L5_HUMAN	EPB41L5	1266.89	1704.92	3389.93	766.145	3679	2168.67
															1519	Q9HCN8	Q9HCN8	SDF2L_HUMAN	SDF2L1	7914.43	4687.09	3703.36	6248.11	5557.89	4725.47
															1520	Q9HCU5	Q9HCU5	SEC12_HUMAN	PREB	9628.9	11488.3	8769.36	7393.15	8830.76	6688.51
															1521	Q9HCY8	Q9HCY8	S10AE_HUMAN	S100A14	0	5841.97	0	7499.47	0	0
															1522	Q9HD45	Q9HD45	TM9S3_HUMAN	TM9SF3	0	944.007	0	0	0	0
															1523	Q9HDC5	Q9HDC5	JPH1_HUMAN	JPH1	11892.9	9240.69	12444.1	14130.4	13124	12813.8
															1524	Q9NP64	Q9NP64	ZCC17_HUMAN	ZCCHC17	35039.2	37900.7	40771.3	36703	35006.3	41054.6
															1525	Q9NP74	Q9NP74	PALMD_HUMAN	PALMD	0	10887.8	0	0	0	0
															1526	Q9NPA8	Q9NPA8	ENY2_HUMAN	ENY2	3329.07	1937.3	3882.24	2906.44	2901.39	1323.31
															1527	Q9NPD3	Q9NPD3	EXOS4_HUMAN	EXOSC4	0	0	0	0	0	0
															1528	Q9NPE3	Q9NPE3	NOP10_HUMAN	NOP10	36540.3	32791.1	30591.4	33150.3	34148.9	31924.6
															1529	Q9NPF5	Q9NPF5	DMAP1_HUMAN	DMAP1	9544.81	8585.81	5571.33	6030.07	6549.04	5322.49
															1530	Q9NQ50	Q9NQ50	RM40_HUMAN	MRPL40	8308.51	5735.41	10567.7	8422.52	5353.25	5984.98
															1531	Q9NQ55	Q9NQ55	SSF1_HUMAN	PPAN	5415.79	0	2800.1	0	2862.49	2823.32
															1532	Q9NQ66	Q9NQ66	PLCB1_HUMAN	PLCB1	13414.8	16200	20377	16562.5	22567.3	18523.9
															1533	Q9NQH7	Q9NQH7	XPP3_HUMAN	XPNPEP3	0	2458.04	1754.34	22456.4	26448.3	26697.8
															1534	Q9NQW6	Q9NQW6	ANLN_HUMAN	ANLN	8535.95	4467.52	4074.68	7823.85	3661.86	4479.95
															1535	Q9NR30	Q9NR30	DDX21_HUMAN	DDX21	231524	182333	178637	162586	169822	170840
															1536	Q9NRL2	Q9NRL2	BAZ1A_HUMAN	BAZ1A	4244.7	2340.55	1407.03	0	1360.56	1451.68
															1537	Q9NRR5;Q9UHD9;Q9UMX0	Q9NRR5;Q9UHD9;Q9UMX0	UBQL1_HUMAN;UBQL2_HUMAN;UBQL4_HUMAN	UBQLN1;UBQLN2;UBQLN4	13494.1	12323.7	9361.38	11725	10143.2	10381.9
															1538	Q9NRX1	Q9NRX1	PNO1_HUMAN	PNO1	70217.6	49611.2	56462.8	57084.3	50030.4	37452.7
															1539	Q9NRZ9	Q9NRZ9	HELLS_HUMAN	HELLS	624927	558181	537340	649949	599673	573294
															1540	Q9NS86	Q9NS86	LANC2_HUMAN	LANCL2	0	6142.43	6933.81	6107.31	5765.32	7074.56
															1541	Q9NSB2	Q9NSB2	KRT84_HUMAN	KRT84	22539	41985.9	20485.3	48364.1	6067.74	15895.9
															1542	Q9NSD9	Q9NSD9	SYFB_HUMAN	FARSB	2425.47	2501.92	2706.34	907.387	1268.13	1443.59
															1543	Q9NTI5	Q9NTI5	PDS5B_HUMAN	PDS5B	62752	32320.3	27657.2	37148.6	30501.1	25373.4
															1544	Q9NTJ3	Q9NTJ3	SMC4_HUMAN	SMC4	7798.84	3700.54	4905.58	5072.91	0	3447.8
															1545	Q9NTM9	Q9NTM9	CUTC_HUMAN	CUTC	2366.12	1635.13	1378.97	1963.67	0	2522.75
															1546	Q9NTW7	Q9NTW7	ZF64B_HUMAN	ZFP64	1405.79	1622.58	0	952.672	0	0
															1547	Q9NUQ3	Q9NUQ3	TXLNG_HUMAN	TXLNG	31171	26401.6	29598.9	35992	36435.8	32169.2
															1548	Q9NV06	Q9NV06	DCA13_HUMAN	DCAF13	0	5611.85	4664.42	4360.7	4783.62	3190.63
															1549	Q9NV31	Q9NV31	IMP3_HUMAN	IMP3	963.411	664.503	1143.31	875.068	797.97	729.091
															1550	Q9NV56	Q9NV56	MRGBP_HUMAN	MRGBP	9006.67	6380.23	7031.78	5868.12	7875.46	4966.52
															1551	Q9NV70	Q9NV70	EXOC1_HUMAN	EXOC1	33975.2	48329.7	53438.4	45062.5	53696.6	46563.6
															1552	Q9NVA2	Q9NVA2	SEP11_HUMAN	SEPTIN11	95456.6	82495	81884.6	83785.3	82104.1	69901.7
															1553	Q9NVH0	Q9NVH0	EXD2_HUMAN	EXD2	18921.9	14454.3	15953.3	15883.8	16578.5	12562.2
															1554	Q9NVI1	Q9NVI1	FANCI_HUMAN	FANCI	25119.6	19649.2	23641.1	27638	13649.3	18774.3
															1555	Q9NVI7	Q9NVI7	ATD3A_HUMAN	ATAD3A	19925.7	15386.9	15013.7	17072.2	11537.6	11064.5
															1556	Q9NVM6	Q9NVM6	DJC17_HUMAN	DNAJC17	35829.2	29657.3	22866.7	27243.8	19439.1	24907.9
															1557	Q9NVN8	Q9NVN8	GNL3L_HUMAN	GNL3L	335856	269773	296409	286431	297852	251074
															1558	Q9NVP1	Q9NVP1	DDX18_HUMAN	DDX18	5303.83	9355.87	7385.5	7058.11	6347.77	5890.47
															1559	Q9NVP2;Q9Y294	Q9NVP2;Q9Y294	ASF1A_HUMAN;ASF1B_HUMAN	ASF1A;ASF1B	2354.71	1613.96	1311.09	0	1243.04	1415.52
															1560	Q9NVU7	Q9NVU7	SDA1_HUMAN	SDAD1	26087.8	28587.7	23288.1	24174.5	23668.9	25138.7
															1561	Q9NVV4	Q9NVV4	PAPD1_HUMAN	MTPAP	0	0	0	0	542.802	0
															1562	Q9NW61	Q9NW61	PKHJ1_HUMAN	PLEKHJ1	0	0	1431.98	1231.8	466.835	0
															1563	Q9NW75	Q9NW75	GPTC2_HUMAN	GPATCH2	0	0	885.673	0	0	0
															1564	Q9NWB6	Q9NWB6	ARGL1_HUMAN	ARGLU1	87770.1	127415	128186	128577	156655	178012
															1565	Q9NWF9	Q9NWF9	RN216_HUMAN	RNF216	0	0	8784.5	0	0	0
															1566	Q9NWS0	Q9NWS0	PIHD1_HUMAN	PIH1D1	12738.1	9812.28	9993.97	9827.46	8969.54	10861.3
															1567	Q9NX24	Q9NX24	NHP2_HUMAN	NHP2	141699	131430	152178	148231	143751	132430
															1568	Q9NX58	Q9NX58	LYAR_HUMAN	LYAR	66202.4	88559.4	69944.5	82818.2	77847.4	82122.4
															1569	Q9NXE8	Q9NXE8	CWC25_HUMAN	CWC25	55798	55573.2	51274.5	59915.5	55801.8	55100.9
															1570	Q9NXW2	Q9NXW2	DJB12_HUMAN	DNAJB12	7439.7	7816.43	9032.47	6758.27	5773.25	7369.83
															1571	Q9NXW9	Q9NXW9	ALKB4_HUMAN	ALKBH4	692.904	2063.58	1886.08	2225	853.406	862.568
															1572	Q9NY12	Q9NY12	GAR1_HUMAN	GAR1	86664.2	52950.5	65056.3	60676.8	47759.3	45448
															1573	Q9NY93	Q9NY93	DDX56_HUMAN	DDX56	22357.2	12005.6	13257.3	7407.61	8705.28	8699.94
															1574	Q9NYF8	Q9NYF8	BCLF1_HUMAN	BCLAF1	33605.9	46183.9	38741.9	32615.9	45032.7	45899
															1575	Q9NYL2	Q9NYL2	M3K20_HUMAN	MAP3K20	2381.08	1069.05	981.708	1009.85	1587.16	930.378
															1576	Q9NYP7	Q9NYP7	ELOV5_HUMAN	ELOVL5	5083.31	5281.2	4231.04	3014.15	2298.74	2231.2
															1577	Q9NYV4	Q9NYV4	CDK12_HUMAN	CDK12	70054.1	104106	98434.4	85541.8	98898.8	111798
															1578	Q9NZ01	Q9NZ01	TECR_HUMAN	TECR	81178.6	81427.6	88964.9	85207.3	77923.2	74588.7
															1579	Q9NZI7	Q9NZI7	UBIP1_HUMAN	UBP1	3040.58	2752.4	3863.77	1906.76	2441.58	2210.51
															1580	Q9NZM5	Q9NZM5	NOP53_HUMAN	NOP53	9146.78	5679.42	4195.11	3913.64	0	4380.53
															1581	Q9NZT1	Q9NZT1	CALL5_HUMAN	CALML5	26963.7	182779	32231.8	162756	61634.4	41127
															1582	Q9NZW5;Q14168	Q9NZW5;Q14168	MPP2_HUMAN;PALS2_HUMAN	MPP2;PALS2	0	898.446	1068.42	0	0	0
															1583	Q9P015	Q9P015	RM15_HUMAN	MRPL15	0	0	1511.25	1308.3	0	583.236
															1584	Q9P021	Q9P021	CRIPT_HUMAN	CRIPT	180069	207205	216600	251503	217906	207587
															1585	Q9P031	Q9P031	TAP26_HUMAN	CCDC59	5373.24	5257.95	3121.16	6729.9	5784.75	4384.51
															1586	Q9P035	Q9P035	HACD3_HUMAN	HACD3	38733.5	35658.4	31662.5	27163.2	33196	27669
															1587	Q9P0J0	Q9P0J0	NDUAD_HUMAN	NDUFA13	2947.25	2402.59	2336.47	1963.39	2243.41	2006.39
															1588	Q9P0K7	Q9P0K7	RAI14_HUMAN	RAI14	2365.59	0	2181.9	0	2995.6	2274.96
															1589	Q9P0L0	Q9P0L0	VAPA_HUMAN	VAPA	31301.9	46250.4	38946.3	34402.8	40433.2	41305.6
															1590	Q9P0P8	Q9P0P8	MRES1_HUMAN	MTRES1	10718	7388.55	6985.58	7452.79	7195.82	6124.41
															1591	Q9P0S2	Q9P0S2	COX16_HUMAN	COX16	2687.21	1841.16	2048.7	0	0	1042.08
															1592	Q9P0U1	Q9P0U1	TOM7_HUMAN	TOMM7	22655.2	9160.8	12878.9	0	8226.69	5217.52
															1593	Q9P0U3	Q9P0U3	SENP1_HUMAN	SENP1	8143.83	10712	10321.5	9589.79	9401.3	10360.8
															1594	Q9P258	Q9P258	RCC2_HUMAN	RCC2	565460	455741	427613	497505	426006	422678
															1595	Q9P2B7	Q9P2B7	CFA97_HUMAN	CFAP97	23706.8	27949.6	27531.2	27999	30392.3	32497.3
															1596	Q9P2E9	Q9P2E9	RRBP1_HUMAN	RRBP1	127774	104383	122098	129727	122973	127074
															1597	Q9P2G1	Q9P2G1	AKIB1_HUMAN	ANKIB1	0	0	0	0	0	0
															1598	Q9P2J5	Q9P2J5	SYLC_HUMAN	LARS1	6083.64	0	2255.8	5201.19	0	2107.36
															1599	Q9P2N5	Q9P2N5	RBM27_HUMAN	RBM27	67772.6	70511.1	74694	73066.7	75080.8	68227
															1600	Q9UBB9	Q9UBB9	TFP11_HUMAN	TFIP11	21580	32898.6	32335.1	23486.9	32892.2	27189.5
															1601	Q9UBD5	Q9UBD5	ORC3_HUMAN	ORC3	18356.1	14920.5	12974.5	13051	11048.7	11111.4
															1602	Q9UBF2;Q9Y678	Q9UBF2;Q9Y678	COPG1_HUMAN;COPG2_HUMAN	COPG1;COPG2	0	0	478.614	0	0	0
															1603	Q9UBM7	Q9UBM7	DHCR7_HUMAN	DHCR7	1749.78	2086.19	2345.17	1683.38	1156.89	603.125
															1604	Q9UBN7	Q9UBN7	HDAC6_HUMAN	HDAC6	4319.22	7015.24	6876.03	6205.28	8598.63	4953.18
															1605	Q9UBP0	Q9UBP0	SPAST_HUMAN	SPAST	1677.96	1409.53	1378.79	1027.03	1867.33	1023.55
															1606	Q9UBP9	Q9UBP9	GULP1_HUMAN	GULP1	14188.3	14692.8	16584.2	17763.1	15734.5	14045.2
															1607	Q9UBS4	Q9UBS4	DJB11_HUMAN	DNAJB11	23439.5	20331.3	13303.6	16936.4	16685.4	16472.3
															1608	Q9UBS8	Q9UBS8	RNF14_HUMAN	RNF14	14255.8	29926.4	17486.8	0	0	0
															1609	Q9UBU8	Q9UBU8	MO4L1_HUMAN	MORF4L1	610490	592343	563992	545784	505604	519496
															1610	Q9UBX3	Q9UBX3	DIC_HUMAN	SLC25A10	23666.8	18014.5	17260.2	21484.1	24486.1	17857.4
															1611	Q9UDW1	Q9UDW1	QCR9_HUMAN	UQCR10	33673.4	15576.4	22780.6	14957	18360.2	15049.2
															1612	Q9UDY2	Q9UDY2	ZO2_HUMAN	TJP2	0	0	844.106	0	960.088	0
															1613	Q9UEY8	Q9UEY8	ADDG_HUMAN	ADD3	47876.5	47854.9	47402.5	43585.9	40240	44183.7
															1614	Q9UFC0	Q9UFC0	LRWD1_HUMAN	LRWD1	10198.8	6750.45	7639.93	7090.41	8387.66	6692.85
															1615	Q9UFW8	Q9UFW8	CGBP1_HUMAN	CGGBP1	126821	99311.3	109951	111529	112647	82748.7
															1616	Q9UG63	Q9UG63	ABCF2_HUMAN	ABCF2	523232	302093	276039	326252	330754	247684
															1617	Q9UGJ1	Q9UGJ1	GCP4_HUMAN	TUBGCP4	759.968	0	532.695	437.721	235.054	262.3
															1618	Q9UGM6	Q9UGM6	SYWM_HUMAN	WARS2	90237	37172.6	49112.2	46094.3	36163.9	30749.9
															1619	Q9UGN5	Q9UGN5	PARP2_HUMAN	PARP2	0	2109.21	1417.87	2025.95	2175.62	3498.57
															1620	Q9UGP8	Q9UGP8	SEC63_HUMAN	SEC63	304637	186794	180397	198054	202097	158971
															1621	Q9UGU5	Q9UGU5	HMGX4_HUMAN	HMGXB4	3908.35	0	3813.47	0	4625.22	6098.38
															1622	Q9UGY1	Q9UGY1	NOL12_HUMAN	NOL12	252028	171027	130788	250835	0	259875
															1623	Q9UH03	Q9UH03	SEPT3_HUMAN	SEPTIN3	12266.4	9585.94	11612	10072.5	8464.4	6611.44
															1624	Q9UHB7	Q9UHB7	AFF4_HUMAN	AFF4	18833.3	26165.4	22338	23462.2	20588.2	22809.8
															1625	Q9UHB9	Q9UHB9	SRP68_HUMAN	SRP68	68899.4	50288.6	55605.5	71716.6	52379.1	44123.6
															1626	Q9UHD8	Q9UHD8	SEPT9_HUMAN	SEPTIN9	18709.1	17788.6	18057	16715.7	17753.7	15255
															1627	Q9UHJ3	Q9UHJ3	SMBT1_HUMAN	SFMBT1	3036.56	3139.99	3218.98	3183.24	4730.49	5965.77
															1628	Q9UHR4	Q9UHR4	BI2L1_HUMAN	BAIAP2L1	21213.2	22826.4	30546.5	28606	22168.9	24929.7
															1629	Q9UHR5	Q9UHR5	S30BP_HUMAN	SAP30BP	11996.3	21908.7	29834.2	13600.7	14115.2	16548.4
															1630	Q9UHV9	Q9UHV9	PFD2_HUMAN	PFDN2	0	0	572.406	0	0	228.04
															1631	Q9UHX1	Q9UHX1	PUF60_HUMAN	PUF60	656458	987870	1.07224e+06	789532	892598	1.08153e+06
															1632	Q9UI10	Q9UI10	EI2BD_HUMAN	EIF2B4	79205.7	76247	75409.2	96358.6	100425	90039.1
															1633	Q9UI30	Q9UI30	TR112_HUMAN	TRMT112	18280.6	16767.8	17136	15621	11954.3	14181.7
															1634	Q9UI42	Q9UI42	CBPA4_HUMAN	CPA4	0	2297.39	793.064	5177.57	0	0
															1635	Q9UI43	Q9UI43	MRM2_HUMAN	MRM2	11330.3	10797.4	11425.8	12428.7	8942.32	9362.86
															1636	Q9UII2	Q9UII2	ATIF1_HUMAN	ATP5IF1	93213.9	75558.9	87073.6	102083	79952	74441.1
															1637	Q9UJ70	Q9UJ70	NAGK_HUMAN	NAGK	0	235.426	0	0	1105.82	0
															1638	Q9UJF2	Q9UJF2	NGAP_HUMAN	RASAL2	13049	13497.5	11471.7	11523.5	13029.7	12304.6
															1639	Q9UJK0	Q9UJK0	TSR3_HUMAN	TSR3	12180	10348.1	10947.8	9601.25	11672.9	10549.2
															1640	Q9UJS0	Q9UJS0	S2513_HUMAN	SLC25A13	25184	27566.8	27079.2	37001.3	36374.4	33390
															1641	Q9UJU2	Q9UJU2	LEF1_HUMAN	LEF1	6996.14	0	3309.67	5400.25	5900.33	5586.44
															1642	Q9UJV9	Q9UJV9	DDX41_HUMAN	DDX41	321630	578679	584691	424844	524116	524930
															1643	Q9UJX3	Q9UJX3	APC7_HUMAN	ANAPC7	3557.61	2219.74	2758.55	2990.56	2464.05	2875.18
															1644	Q9UK53	Q9UK53	ING1_HUMAN	ING1	4882.35	4762.75	4691.81	4163.2	3445.74	1271.65
															1645	Q9UK58	Q9UK58	CCNL1_HUMAN	CCNL1	988.773	1537.61	1483.1	0	1507.93	2648.57
															1646	Q9UKD2	Q9UKD2	MRT4_HUMAN	MRTO4	20371.4	23455.3	14301.8	13418.3	16419.3	14146.8
															1647	Q9UKJ3	Q9UKJ3	GPTC8_HUMAN	GPATCH8	14570.4	24701.2	22432.2	23689.2	29237.2	28180
															1648	Q9UKT4	Q9UKT4	FBX5_HUMAN	FBXO5	2301.18	3238.03	3376.12	4098.23	3943.56	2518.49
															1649	Q9UKV3	Q9UKV3	ACINU_HUMAN	ACIN1	6724.21	6775.12	8083.91	6147.68	5872.57	6752.87
															1650	Q9UKV5	Q9UKV5	AMFR_HUMAN	AMFR	13853.7	17308	14858.6	0	0	3952.75
															1651	Q9UKY7	Q9UKY7	CDV3_HUMAN	CDV3	1143.9	670.228	1984.95	1841.5	0	0
															1652	Q9UL03	Q9UL03	INT6_HUMAN	INTS6	0	0	0	0	0	430.084
															1653	Q9UL54	Q9UL54	TAOK2_HUMAN	TAOK2	27156.5	36219.9	33265.8	39208	42200.7	34572.3
															1654	Q9ULC4	Q9ULC4	MCTS1_HUMAN	MCTS1	65272.3	40689.6	39495.5	51402.1	39344.2	33608.6
															1655	Q9ULT8	Q9ULT8	HECD1_HUMAN	HECTD1	94343.2	98420.3	102416	48147.7	45583	37957.6
															1656	Q9ULV4	Q9ULV4	COR1C_HUMAN	CORO1C	8154.83	0	0	4205.86	3165	2859.82
															1657	Q9ULW0	Q9ULW0	TPX2_HUMAN	TPX2	82888.9	70366.8	76399.4	87512.7	83274.9	81042.2
															1658	Q9ULW3	Q9ULW3	ABT1_HUMAN	ABT1	4250.21	4379.26	3330.52	3712.32	3181.8	4203.97
															1659	Q9ULX3	Q9ULX3	NOB1_HUMAN	NOB1	191429	138881	138335	164853	136199	118014
															1660	Q9UM00	Q9UM00	TMCO1_HUMAN	TMCO1	137701	109643	112572	95379.9	107573	83880.7
															1661	Q9UMS4	Q9UMS4	PRP19_HUMAN	PRPF19	58449.4	62884.5	73710.1	47062.3	47825.9	46532.1
															1662	Q9UMY1	Q9UMY1	UTP16_HUMAN	NOL7	4694.55	4631.95	3998.12	3720.89	3822.18	3744.74
															1663	Q9UN37;O75351;Q6PIW4	Q9UN37;O75351;Q6PIW4	FIGL1_HUMAN;VPS4A_HUMAN;VPS4B_HUMAN	FIGNL1;VPS4A;VPS4B	1448.85	903.9	1368.71	1333.11	952.921	972.075
															1664	Q9UN81	Q9UN81	LORF1_HUMAN	L1RE1	6358.57	7611.77	6890.02	9272.27	7133.66	5559.04
															1665	Q9UNF1	Q9UNF1	MAGD2_HUMAN	MAGED2	18830.2	10349.7	15368.6	12066.4	12601.9	13115.6
															1666	Q9UNL2	Q9UNL2	SSRG_HUMAN	SSR3	1477.47	1709.73	1330.44	754.375	1640.51	0
															1667	Q9UNM6	Q9UNM6	PSD13_HUMAN	PSMD13	0	3570.66	3372.28	6043.92	5673.82	3095.66
															1668	Q9UNQ2	Q9UNQ2	DIM1_HUMAN	DIMT1	17571.6	16750.2	16792.1	14623.4	12052.6	12683.5
															1669	Q9UNS1	Q9UNS1	TIM_HUMAN	TIMELESS	1964.82	426.821	1220.67	2180.08	1187.21	481.931
															1670	Q9UNX4	Q9UNX4	WDR3_HUMAN	WDR3	14663.3	15450.9	16756.7	16567.7	13748.4	14643.7
															1671	Q9UPN6	Q9UPN6	SCAF8_HUMAN	SCAF8	20773	22293.3	17994.5	17284.7	19773.2	17379.7
															1672	Q9UPP1	Q9UPP1	PHF8_HUMAN	PHF8	111052	119413	116667	127576	147584	123288
															1673	Q9UPT5	Q9UPT5	EXOC7_HUMAN	EXOC7	1941.48	1660.39	1308.11	1961.47	0	1815.32
															1674	Q9UPT8	Q9UPT8	ZC3H4_HUMAN	ZC3H4	24021.8	22250.4	20018.4	20498.6	21466.4	19785.2
															1675	Q9UPT9	Q9UPT9	UBP22_HUMAN	USP22	14335.7	15609.7	8588.1	14277.1	14499.2	14596.2
															1676	Q9UPU5	Q9UPU5	UBP24_HUMAN	USP24	4490.67	3330.98	3357.82	3668.81	4357.34	4527.17
															1677	Q9UQ13	Q9UQ13	SHOC2_HUMAN	SHOC2	118415	77516.8	76109.1	66473.3	77327.4	65753.7
															1678	Q9UQ35	Q9UQ35	SRRM2_HUMAN	SRRM2	169501	231475	240900	231171	251328	306375
															1679	Q9UQ80	Q9UQ80	PA2G4_HUMAN	PA2G4	75390.1	44156.8	43484.1	59981	51803.9	43720.4
															1680	Q9UQ84	Q9UQ84	EXO1_HUMAN	EXO1	17098.7	12916.7	14423.4	15396.2	12908.3	15151.3
															1681	Q9UQ88	Q9UQ88	CD11A_HUMAN	CDK11A	4048.52	7672.27	5501.19	6228.35	4847.73	5403.35
															1682	Q9UQB8	Q9UQB8	BAIP2_HUMAN	BAIAP2	131195	136765	140407	153951	149546	132036
															1683	Q9UQR1	Q9UQR1	ZN148_HUMAN	ZNF148	594.149	0	0	0	456.92	0
															1684	Q9Y221	Q9Y221	NIP7_HUMAN	NIP7	0	0	0	0	0	0
															1685	Q9Y224	Q9Y224	RTRAF_HUMAN	RTRAF	3882.9	3023.43	4034.72	5222.69	2645.9	2270.29
															1686	Q9Y230	Q9Y230	RUVB2_HUMAN	RUVBL2	6309.82	4066.53	4850.48	6947.47	4445.02	3759.12
															1687	Q9Y237	Q9Y237	PIN4_HUMAN	PIN4	33419.8	26401.4	33334.8	44788.9	36198.9	32830.1
															1688	Q9Y247	Q9Y247	FA50B_HUMAN	FAM50B	0	0	4440.68	0	5536.79	4263.09
															1689	Q9Y265	Q9Y265	RUVB1_HUMAN	RUVBL1	11821	6748.42	7946.62	7156.01	5080.92	6210.45
															1690	Q9Y277	Q9Y277	VDAC3_HUMAN	VDAC3	3919.91	2208.94	3439.91	2038.97	2130.15	3529.63
															1691	Q9Y285	Q9Y285	SYFA_HUMAN	FARSA	11084.9	8718.2	9931.99	7245.36	9980.34	8393.17
															1692	Q9Y291	Q9Y291	RT33_HUMAN	MRPS33	5371.05	3668.79	4478.51	3407.28	2058.81	2869.6
															1693	Q9Y295	Q9Y295	DRG1_HUMAN	DRG1	741558	780782	900756	760586	759965	790660
															1694	Q9Y2J2	Q9Y2J2	E41L3_HUMAN	EPB41L3	15814.1	19494.7	18382.1	15340.6	15406.4	17652.3
															1695	Q9Y2R9	Q9Y2R9	RT07_HUMAN	MRPS7	5640.94	5226.41	5674.03	4876.76	4222.23	5923.05
															1696	Q9Y2T2	Q9Y2T2	AP3M1_HUMAN	AP3M1	3962.62	2561.27	5792.67	6232.46	4134.78	5106.21
															1697	Q9Y2W1	Q9Y2W1	TR150_HUMAN	THRAP3	19503.2	19847.3	23511.4	18897.2	19743.7	22918.9
															1698	Q9Y2W2	Q9Y2W2	WBP11_HUMAN	WBP11	380824	463428	481879	481605	482486	532613
															1699	Q9Y2X3	Q9Y2X3	NOP58_HUMAN	NOP58	274109	376731	359209	331927	354650	368760
															1700	Q9Y314	Q9Y314	NOSIP_HUMAN	NOSIP	208122	187118	208794	197241	212598	184560
															1701	Q9Y383	Q9Y383	LC7L2_HUMAN	LUC7L2	397799	757875	710965	667725	690984	903031
															1702	Q9Y388	Q9Y388	RBMX2_HUMAN	RBMX2	43644.3	54949.8	47499.8	44149.8	45736.3	55499.1
															1703	Q9Y3A4	Q9Y3A4	RRP7A_HUMAN	RRP7A	10419.8	6668.84	5267.33	5713.08	0	3505.08
															1704	Q9Y3A5	Q9Y3A5	SBDS_HUMAN	SBDS	58913.5	34543.7	38462	50029.3	37435.7	28737.9
															1705	Q9Y3B4	Q9Y3B4	SF3B6_HUMAN	SF3B6	0	2270.92	2471.68	2413.15	1565.83	1551.18
															1706	Q9Y3B9	Q9Y3B9	RRP15_HUMAN	RRP15	61018.1	39715.4	39020.2	35138.8	37275.8	29313
															1707	Q9Y3C1	Q9Y3C1	NOP16_HUMAN	NOP16	3128.68	1890.48	2587.38	871.836	0	1199.04
															1708	Q9Y3C6	Q9Y3C6	PPIL1_HUMAN	PPIL1	76113.6	107548	138269	133919	116341	127753
															1709	Q9Y3D7	Q9Y3D7	TIM16_HUMAN	PAM16	28677.6	22518.2	21718.4	18594	18707.9	23032.6
															1710	Q9Y3D9	Q9Y3D9	RT23_HUMAN	MRPS23	6356.24	3831.82	3264.2	3083.29	2276.77	1947.7
															1711	Q9Y3E1	Q9Y3E1	HDGR3_HUMAN	HDGFL3	76477.9	39123.6	50108.3	55098.9	51283.9	44953.7
															1712	Q9Y3E5	Q9Y3E5	PTH2_HUMAN	PTRH2	29877	15610.4	15016.7	12291.7	13022	12549.2
															1713	Q9Y3S2	Q9Y3S2	ZN330_HUMAN	ZNF330	13329.7	6166.38	8586.2	7575.02	9017.29	8689.63
															1714	Q9Y3T9	Q9Y3T9	NOC2L_HUMAN	NOC2L	3923.27	3401.5	4691.74	3941.84	2851.42	2990.11
															1715	Q9Y3U8	Q9Y3U8	RL36_HUMAN	RPL36	8848.2	26053.9	15415.6	8575.86	7421.96	5763.13
															1716	Q9Y421	Q9Y421	FA32A_HUMAN	FAM32A	81775.1	101258	83164.9	109397	97853.2	95501
															1717	Q9Y450	Q9Y450	HBS1L_HUMAN	HBS1L	149689	118018	121263	136398	128709	111821
															1718	Q9Y490	Q9Y490	TLN1_HUMAN	TLN1	37749.9	22449.4	26913.3	27949	25995.7	11665.3
															1719	Q9Y496	Q9Y496	KIF3A_HUMAN	KIF3A	1465.6	787.705	1334.33	562.803	0	1007.07
															1720	Q9Y4B4	Q9Y4B4	ARIP4_HUMAN	RAD54L2	0	0	2018.32	0	0	0
															1721	Q9Y4E8	Q9Y4E8	UBP15_HUMAN	USP15	79500.5	119513	101550	13424	15799.9	13307.6
															1722	Q9Y4K3	Q9Y4K3	TRAF6_HUMAN	TRAF6	4190.08	3577.75	4896.11	0	0	0
															1723	Q9Y4L5	Q9Y4L5	RN115_HUMAN	RNF115	5598.68	10418.9	14064.8	0	0	0
															1724	Q9Y4P3	Q9Y4P3	TBL2_HUMAN	TBL2	143568	104045	104814	113057	108608	94425.6
															1725	Q9Y4W6	Q9Y4W6	AFG32_HUMAN	AFG3L2	74886.8	62858.5	66217.1	55383.5	60826.6	51165.3
															1726	Q9Y4X5	Q9Y4X5	ARI1_HUMAN	ARIH1	0	0	99984.1	16738.5	0	0
															1727	Q9Y508	Q9Y508	RN114_HUMAN	RNF114	15483.4	41995.3	25728.7	0	0	0
															1728	Q9Y520	Q9Y520	PRC2C_HUMAN	PRRC2C	9055.74	4197.58	4935.41	6274.33	4588.59	4425.96
															1729	Q9Y5B6	Q9Y5B6	PAXB1_HUMAN	PAXBP1	10840.6	20534.3	24770.1	17291.2	16635	20303.1
															1730	Q9Y5B9	Q9Y5B9	SP16H_HUMAN	SUPT16H	105787	137169	101556	154853	152923	132300
															1731	Q9Y5J1	Q9Y5J1	UTP18_HUMAN	UTP18	9342.48	8567.95	3756.65	6822.91	6507.69	3544.58
															1732	Q9Y5J9	Q9Y5J9	TIM8B_HUMAN	TIMM8B	30791.4	17994.7	21184.6	23120.8	19360.4	14300.5
															1733	Q9Y5L4	Q9Y5L4	TIM13_HUMAN	TIMM13	60220.9	33520.5	26076.1	37439.3	32896.3	30462.3
															1734	Q9Y5M8	Q9Y5M8	SRPRB_HUMAN	SRPRB	226702	196362	208327	179361	164284	166819
															1735	Q9Y5N6	Q9Y5N6	ORC6_HUMAN	ORC6	38099	32843.5	28133.8	30127.9	29272.2	23139.5
															1736	Q9Y5Q9	Q9Y5Q9	TF3C3_HUMAN	GTF3C3	4844.91	3109.93	3164.48	1723.31	0	1442.14
															1737	Q9Y5S9	Q9Y5S9	RBM8A_HUMAN	RBM8A	15650.7	15495.5	10127.1	13799.2	13269.3	10968.4
															1738	Q9Y5T5	Q9Y5T5	UBP16_HUMAN	USP16	96262.1	121318	109475	97901.7	105418	106006
															1739	Q9Y5V0	Q9Y5V0	ZN706_HUMAN	ZNF706	356132	383544	407389	397358	437196	372955
															1740	Q9Y5V3	Q9Y5V3	MAGD1_HUMAN	MAGED1	0	3586.26	3718.08	1295.62	1060.48	1275.05
															1741	Q9Y605	Q9Y605	MOFA1_HUMAN	MRFAP1	8934.29	6657.01	5578.32	6318.77	3711.06	4969.75
															1742	Q9Y606	Q9Y606	PUS1_HUMAN	PUS1	4661.61	4660.31	5005.74	3257.9	3194.54	3619.85
															1743	Q9Y620	Q9Y620	RA54B_HUMAN	RAD54B	15788.9	23030.7	20201.2	18452.1	19798.8	19657.1
															1744	Q9Y657	Q9Y657	SPIN1_HUMAN	SPIN1	11063.7	6535.7	5658.46	7807.06	1634.75	5620.72
															1745	Q9Y679	Q9Y679	AUP1_HUMAN	AUP1	16969.1	13890.1	13404.4	0	0	0
															1746	Q9Y6A4	Q9Y6A4	CFA20_HUMAN	CFAP20	22289.7	34585.3	34540.6	30901.9	31696.2	30974.1
															1747	Q9Y6E2	Q9Y6E2	5MP1_HUMAN	BZW2	30870.2	18851.1	22062.6	21375	22172.4	19356.4
															1748	Q9Y6I4	Q9Y6I4	UBP3_HUMAN	USP3	9873.83	5113.45	5066.41	6835.53	6922.25	7468.04
															1749	Q9Y6K0	Q9Y6K0	CEPT1_HUMAN	CEPT1	2411.26	1223.07	1645.05	1038.89	1835.39	1219.4
															1750	Q9Y6M4	Q9Y6M4	KC1G3_HUMAN	CSNK1G3	21584.5	17961.6	22514.6	20352.7	22092.9	20934.7
															1751	Q9Y6R0	Q9Y6R0	NUMBL_HUMAN	NUMBL	11273.9	0	9646.91	8010.89	0	7050.57
															1752	Q9Y6V7	Q9Y6V7	DDX49_HUMAN	DDX49	153351	138800	137851	136454	128146	123727

## Sheet: Electroporation_ABP_Filtered
Filtered E3 hits
Gene	UBE2L3 ABP	L3A2-1 ABP		Gene	UBE2D3 ABP	D3LU-2 ABP		Gene	UBE2L3 F63A ABP
AMFR	1032.41	0		AMFR	15340.1	1317.58		AFF4	7059.44
ARIH1	137384	422983		ARIH1	33328	5579.51		AMFR	0
ARIH2	1236.41	137867		ARIH2	2479.94	0		ARIH1	0
CUL9	1132.44	0		CUL9	0	0		ARIH2	0
HECW2	0	45357.8		HECW2	0	0		CUL9	0
RBCK1	0	46791.9		RBCK1	0	3778.72		HECTD1	0
RNF31	15509.3	88560.7		RNF31	1695.2	45653.9		HECW2	0
LTN1	4998.84	4729.02		LTN1	0	30492.6		HERC2	170.122
MID1	38217.1	16203.8		MID1	0	27189.8		HERC3	0
NEDD4	3752.32	117197		NEDD4	3180.95	0		HERC4	3307.51
NFX1	5922.54	7655.68		NFX1	4932.81	5884.49		HLTF	22985.7
PRPF19	25424	13553.7		PRPF19	0	47140.1		HUWE1	49775.1
RBX1	3863.64	0		RBX1	7580.06	7071.46		ITCH	172.441
RING1	1897.52	0		RING1	2538.48	1783.18		LTN1	232.95
RNF10	5208.93	0		RNF10	26727.4	876.465		MID1	981.293
RNF114	0	0		RNF114	27735.8	0		MPG	3038.85
RNF126	0	0		RNF126	10027.5	0		NEDD4	0
RNF14	20550.5	219954		RNF14	72261	0		NEDD4L	434.447
RNF185	0	0		RNF185	20556.3	0		NFX1	254.489
RNF2	22568.3	24075.9		RNF2	17520.5	10095.5		NOSIP	33461.3
RNF20	4574.04	1428.23		RNF20	0	2474.83		PPIL2	10301.7
RNF216	1460.77	21257.9		RNF216	2928.17	0		PRPF19	1617.27
RNF220	1029.1	0		RNF220	52930.2	0		RAD18	199.548
RNF25	0	0		RNF25	134005	0		RBBP6	503.588
RNF40	1189.52	822.106		RNF40	0	10700.3		RBCK1	298.114
RNF5	194.528	0		RNF5	52098.4	0		RNF138	4411.56
SHPRH	2421.66	3796.67		SHPRH	2288.48	2392.44		RNF14	0
SMURF1	3259.38	99421.6		SMURF1	20739.7	308.143		RNF2	2732.61
UBR4	6801.75	9195.11		UBR4	147.957	0		RNF20	117.116
ZNF598	6129.52	7616.75		ZNF598	0	9163.28		RNF216	0
								RNF31	0
								RNF40	75.617
								SHPRH	506.827
								SMURF1	0
								TRIP12	3836.24
								UBE3A	10052.5
								UBE3C	727.125
								UBR4	153.369
								UBR5	15685.8
								UHRF1	3487.21
								ZNF598	43.7672

## Sheet: Total_Proteomics_TNFa
Group	Metadata	Metadata	Metadata	Metadata	CTRL	CTRL	CTRL	nan	TNF	TNF	TNF	TNF	p_value_TNF_vs_CTRL	log2_fc_TNF_vs_CTRL	negLog10(Pval)
Column	protein	Protein.Group	Protein.Names	Genes	20250808_TIMS03_Evo2_44min_GaAn_SA_JD-293_1_S6-A1_1_50970	20250808_TIMS03_Evo2_44min_GaAn_SA_JD-293_2_S6-A2_1_50971	20250808_TIMS03_Evo2_44min_GaAn_SA_JD-293_4_S6-A4_1_50973	20250808_TIMS03_Evo2_44min_GaAn_SA_JD-293_3_S6-A3_1_50972	20250808_TIMS03_Evo2_44min_GaAn_SA_JD-TNF_1_S6-A5_1_50975	20250808_TIMS03_Evo2_44min_GaAn_SA_JD-TNF_2_S6-A6_1_50976	20250808_TIMS03_Evo2_44min_GaAn_SA_JD-TNF_3_S6-A7_1_50977	20250808_TIMS03_Evo2_44min_GaAn_SA_JD-TNF_4_S6-A8_1_50978
0	A0A024R1R8;Q9Y2S6	A0A024R1R8;Q9Y2S6	TMA7B_HUMAN;TMA7_HUMAN	TMA7;TMA7B	930999	981451	353605	0	940488	676852	805219	723758	0.870378	0.0584435	0.0602923
1	A0A096LP01	A0A096LP01	SIM26_HUMAN	SMIM26	9348.62	6970.85	5171.58	0	4711.72	5732.61	3768.47	5387.73	0.1025	-0.54788	0.989277
2	A0A0B4J2D5;P0DPI2	A0A0B4J2D5;P0DPI2	GAL3A_HUMAN;GAL3B_HUMAN	GATD3;GATD3B	231881	250705	288770	0	190198	204424	210127	200213	0.0131435	-0.353514	1.88129
3	A0A0B4J2F0	A0A0B4J2F0	PIOS1_HUMAN	PIGBOS1	9915.79	10829	10929.8	0	8000.21	9518.32	9642.89	8875.95	0.030919	-0.228869	1.50977
4	A0A0U1RRE5	A0A0U1RRE5	NBDY_HUMAN	NBDY	15932.2	4730.26	16281.5	0	36547.9	19460.7	13257.6	12524.4	0.317911	0.731562	0.497695
5	A0A0U1RRL7	A0A0U1RRL7	MMPOS_HUMAN	MMP24OS	4516.54	1542	1178.33	0	1407.72	1140.41	2268.61	2764.23	0.62397	-0.34802	0.204836
6	A0A2Z4LIS9	A0A2Z4LIS9	FXO3B_HUMAN	FOXO3B	56785.5	67244.4	79282.6	0	70755.3	65457.8	62283.6	63174.8	0.705777	-0.0509799	0.151333
7	A0A3B3IS91	A0A3B3IS91	PLGRF_HUMAN	POLGARF	18271.7	17649.7	15572.2	0	11974	16846.4	14796.7	18298.3	0.382298	-0.149128	0.417598
8	A0A3B3IU46	A0A3B3IU46	RMACL_HUMAN	RAMACL	81958.1	63205.1	97710.6	0	89479.9	78388.8	71702.3	69315.3	0.721564	-0.068169	0.141725
9	A0A590UJ96	A0A590UJ96	A0A590UJ96_HUMAN	LOC122526780	1356	2733.77	4432.03	0	8524.41	6715.44	2632.7	2926.5	0.261933	0.872251	0.58181
10	A0A804HLA8;P63218	A0A804HLA8;P63218	GBG5B_HUMAN;GBG5_HUMAN	GNG5;GNG5B	18995.2	26956.7	48001.6	0	21018.2	38239.9	39365.7	31826.1	0.888601	0.0584391	0.051293
11	A0A994J3T1	A0A994J3T1	A0A994J3T1_HUMAN	RHOXF1P3	17227.4	20501.2	20588.5	0	19311.1	22115	26193.3	25732.6	0.126886	0.263724	0.896585
12	A0AAG2UWQ9	A0AAG2UWQ9	A0AAG2UWQ9_HUMAN	NKRF	499300	497832	469180	0	449010	429858	403924	443935	0.0109774	-0.17919	1.9595
13	A0AVK6	A0AVK6	E2F8_HUMAN	E2F8	23129.7	20501	18869	0	23009.6	22562.7	22380.8	21417.3	0.232613	0.100912	0.633366
14	A0AVT1	A0AVT1	UBA6_HUMAN	UBA6	362993	348502	426350	0	444238	553798	458756	455353	0.0411626	0.333851	1.3855
15	A0FGR8	A0FGR8	ESYT2_HUMAN	ESYT2	5132.75	3413.66	4508.41	0	4550.94	4070.63	3782.81	4936.89	0.976121	-0.00541073	0.0104966
16	A0JLT2	A0JLT2	MED19_HUMAN	MED19	19547.2	28908.7	32044.3	0	46163.5	38671	31542.7	32085.2	0.10116	0.467996	0.99499
17	A0JNW5	A0JNW5	BLT3B_HUMAN	BLTP3B	51374.4	66033.2	83785.6	0	56894.2	64790.1	51078.4	55501.5	0.294347	-0.232914	0.53114
18	A0MZ66	A0MZ66	SHOT1_HUMAN	SHTN1	947513	904404	665142	0	938980	896369	878315	920094	0.397978	0.114686	0.400141
19	A1KXE4	A1KXE4	F168B_HUMAN	FAM168B	90712	92219	61133.9	0	103471	78791.5	91838.5	109158	0.268392	0.236021	0.57123
20	A1L020	A1L020	MEX3A_HUMAN	MEX3A	12154.6	11903.2	18072	0	11879.7	11565.6	13844.9	16427.8	0.786193	-0.0644732	0.104471
21	A1L170	A1L170	CA226_HUMAN	C1orf226	39108.2	43657.3	40880.5	0	45049.6	42580.2	44630.2	43558.1	0.0867425	0.0928311	1.06177
22	A1L188	A1L188	NDUF8_HUMAN	NDUFAF8	33835.9	35002.4	16446.1	0	41543.4	33395	33712.6	35947.4	0.21886	0.346661	0.659833
23	A1L390	A1L390	PKHG3_HUMAN	PLEKHG3	52519.3	56075.3	55024.1	0	51121.3	53862	49891.1	56324.1	0.405702	-0.0467757	0.391792
24	A1X283	A1X283	SPD2B_HUMAN	SH3PXD2B	219337	241932	150943	0	234159	210664	204068	226002	0.572774	0.100038	0.242017
25	A2RTX5	A2RTX5	SYTC2_HUMAN	TARS3	8630.44	8493.48	14819.6	0	7350.13	7366.19	7567.03	8247.79	0.147963	-0.480278	0.829847
26	A2RU67	A2RU67	F234B_HUMAN	FAM234B	19734.8	22480.8	23016.9	0	20363.8	26848.3	18739.9	18257.6	0.792811	-0.0466423	0.10083
27	A2RUB6	A2RUB6	CCD66_HUMAN	CCDC66	85763	96357.2	95480.7	0	102303	98029.6	96537.3	100213	0.0897853	0.101388	1.04679
28	A2VDJ0	A2VDJ0	T131L_HUMAN	TMEM131L	162130	150895	125608	0	139931	132862	129154	150510	0.479787	-0.082189	0.318952
29	A3KN83	A3KN83	SBNO1_HUMAN	SBNO1	60465.2	65399.2	98378.3	0	63466.3	76748.8	94201.8	82188.5	0.738791	0.0825876	0.131478
30	A4D1E9	A4D1E9	GTPBA_HUMAN	GTPBP10	8808.99	8358.42	6863.81	0	4264.19	10645.5	11046.8	13443.9	0.473191	0.298263	0.324964
31	A4D1P6	A4D1P6	WDR91_HUMAN	WDR91	27172.4	31633.2	37406	0	29557.7	31733.8	27840.2	32992.3	0.609039	-0.0709723	0.215355
32	A4D1S0	A4D1S0	KLRG2_HUMAN	KLRG2	306687	286128	323341	0	318497	277368	300879	306949	0.756821	-0.0212364	0.121007
33	A5D8V6	A5D8V6	VP37C_HUMAN	VPS37C	63080.8	81794.5	80313.1	0	66319.8	68097.3	75232.6	76470.9	0.572382	-0.0695467	0.242314
34	A5PL33	A5PL33	KRBA1_HUMAN	KRBA1	13597.7	12683.4	23354.3	0	17995	22427.6	20551.5	24067.9	0.206173	0.361767	0.685768
35	A5YKK6	A5YKK6	CNOT1_HUMAN	CNOT1	125808	116562	109382	0	124088	128163	118616	119725	0.306802	0.0649294	0.513141
36	A6H8Y1	A6H8Y1	BDP1_HUMAN	BDP1	433642	480080	432016	0	457416	457114	449387	472564	0.496421	0.0335087	0.30415
37	A6NCE7;Q9GZQ8	A6NCE7;Q9GZQ8	MLP3B_HUMAN;MP3B2_HUMAN	MAP1LC3B;MAP1LC3B2	61613.9	45039	35854.5	0	53237	47417.3	64398.7	48963.4	0.47471	0.171647	0.323572
38	A6ND36	A6ND36	FA83G_HUMAN	FAM83G	10964	14316.7	8387.7	0	9043.37	7624.99	9567.73	9101.1	0.176794	-0.345244	0.752533
39	A6NDB9	A6NDB9	PALM3_HUMAN	PALM3	754497	684907	679890	0	772090	770671	731242	784555	0.0623471	0.11423	1.20518
40	A6NDG6	A6NDG6	PGP_HUMAN	PGP	62507.3	41911.6	50804.1	0	53198.7	52293.7	70691.2	64843.6	0.2959	0.219815	0.528855
41	A6NDU8	A6NDU8	RIMC1_HUMAN	RIMOC1	12840.8	11247	10021.4	0	9617.32	12504.9	12735.5	11626.1	0.825621	0.0315267	0.0832194
42	A6NFI3	A6NFI3	ZN316_HUMAN	ZNF316	24635.4	29414	28523.1	0	29071.6	31875.1	25591.9	36173.4	0.329159	0.156508	0.482594
43	A6NGB9	A6NGB9	WIPF3_HUMAN	WIPF3	29302.4	25098.6	20036.9	0	24090.2	21105.5	24894.3	26440.7	0.804411	-0.0400872	0.0945218
44	A6NHL2	A6NHL2	TBAL3_HUMAN	TUBAL3	23306.3	20326.2	36032.4	0	20529.8	27951.6	29905	29065	0.950979	0.016631	0.0218292
45	A6NHQ4	A6NHQ4	EPOP_HUMAN	EPOP	610.566	2509.81	884.278	0	1805.63	1480.32	0	846.986	0.677499	-0.369548	0.169091
46	A6NHR9	A6NHR9	SMHD1_HUMAN	SMCHD1	13817.6	19553.7	19772.2	0	13298.1	12597	16514.4	11754.6	0.0965567	-0.38759	1.01522
47	A6NIH7	A6NIH7	U119B_HUMAN	UNC119B	15390.1	13949.2	7467.67	0	14147	11023.5	13670.3	11658.6	0.87932	0.0412496	0.0558533
48	A6NJT0	A6NJT0	UNC4_HUMAN	UNCX	706.051	1566.35	1716.81	0	1395.84	1434.1	2405.19	1252.54	0.506566	0.286559	0.295364
49	A6NKD9	A6NKD9	CC85C_HUMAN	CCDC85C	597474	632520	463073	0	609217	556215	558024	589282	0.774827	0.0349265	0.110795
51	A7KAX9	A7KAX9	RHG32_HUMAN	ARHGAP32	18221.7	17203	17312.9	0	16760	16025.9	22608.2	15539.3	0.940483	0.0125968	0.0266492
52	A7MCY6	A7MCY6	TBKB1_HUMAN	TBKBP1	105994	91828.2	99185.1	0	91233.1	84868.7	92788.8	75074.1	0.0771579	-0.203275	1.11262
53	A7XYQ1	A7XYQ1	SOBP_HUMAN	SOBP	14406.5	25945.3	14476.9	0	12724.8	15189	18464.8	20562.1	0.702483	-0.127085	0.153364
54	A8CG34	A8CG34	P121C_HUMAN	POM121C	746653	809438	841795	0	766202	731187	695420	815708	0.272926	-0.0877481	0.563955
55	A8MPP1;Q96FC9	A8MPP1;Q96FC9	D11L8_HUMAN;DDX11_HUMAN	DDX11;DDX11L8	3865.04	3437.76	4687.05	0	3281.41	3533.58	3485.98	3287.36	0.116666	-0.234482	0.933057
56	A8MVW0	A8MVW0	F1712_HUMAN	FAM171A2	99547.5	79820.3	92818.6	0	91183.8	90588	96994.8	91775.1	0.726294	0.0300033	0.138887
57	A8MW92	A8MW92	P20L1_HUMAN	PHF20L1	44165.8	23439.8	25896.9	0	22479.1	32492.7	20050.3	29216.1	0.46438	-0.25823	0.333127
58	A8MWD9;P62308	A8MWD9;P62308	RUXGL_HUMAN;RUXG_HUMAN	SNRPG;SNRPGP15	386203	410724	344108	0	309692	534780	433477	378361	0.589513	0.122592	0.229506
59	B2RBV5	B2RBV5	MR1L2_HUMAN	MRFAP1L2	28994.6	47115.1	37217.2	0	29380.9	44840.6	57057.9	41225.1	0.535259	0.191106	0.271436
60	B2RTY4	B2RTY4	MYO9A_HUMAN	MYO9A	53727.3	53345.3	54234.5	0	46143.4	55844.5	51994	41737.4	0.247377	-0.136061	0.60664
61	B3KNS4	B3KNS4	B3KNS4_HUMAN	ERVK3-1	335693	355242	505590	0	384320	378255	389164	376009	0.722828	-0.0624824	0.140965
62	B6SEH9	B6SEH9	ERVV2_HUMAN	ERVV-2	2665.95	2595.44	0	0	9967.29	3653.08	1484.81	4389.09	0.225936	1.4745	0.646015
63	C4AMC7;Q6VEQ5	C4AMC7;Q6VEQ5	WASH2_HUMAN;WASH3_HUMAN	WASH2P;WASH3P	66230.1	66006.3	33129.2	0	59630	96211.2	69100.2	74303.6	0.190087	0.440631	0.721047
64	C9J7I0	C9J7I0	UMAD1_HUMAN	UMAD1	107632	104065	97921	0	96504.1	84695	88250.6	97331.8	0.0464577	-0.170607	1.33294
66	C9JLW8	C9JLW8	MCRI1_HUMAN	MCRIP1	1.49615e+06	1.64577e+06	991203	0	1.96622e+06	1.61334e+06	1.62685e+06	1.75835e+06	0.11673	0.337804	0.932816
67	E9PAV3	E9PAV3	NACAM_HUMAN	NACA	7.82169e+06	9.86577e+06	8.69209e+06	3.14413e+06	7.37154e+06	9.00018e+06	8.76619e+06	8.45353e+06	0.571563	-0.0663643	0.242936
68	E9PRG8	E9PRG8	CK098_HUMAN	C11orf98	676185	756383	250516	0	809672	697555	670661	797395	0.241753	0.406882	0.616628
69	L0R819	L0R819	ASURF_HUMAN	ASDURF	1.04551e+06	1.03016e+06	630319	0	1.14414e+06	1.07116e+06	1.11725e+06	1.11082e+06	0.129323	0.300463	0.888323
70	O00115	O00115	DNS2A_HUMAN	DNASE2	272317	232204	144723	0	245973	192365	212051	215542	0.998487	0.000453471	0.000657716
71	O00116	O00116	ADAS_HUMAN	AGPS	28671.8	32186.6	42320.3	0	24874.7	21614	27990.3	23398.4	0.0466964	-0.491137	1.33072
72	O00139	O00139	KIF2A_HUMAN	KIF2A	163139	134458	114691	0	88461.2	160295	137852	125660	0.678875	-0.101792	0.16821
73	O00148	O00148	DX39A_HUMAN	DDX39A	724010	710220	762172	0	806800	821422	793393	829522	0.00404584	0.150764	2.39299
74	O00151	O00151	PDLI1_HUMAN	PDLIM1	9.21347e+06	8.43486e+06	7.9457e+06	4.24059e+06	9.32034e+06	9.69114e+06	9.21535e+06	9.39778e+06	0.0460896	0.140832	1.3364
75	O00154	O00154	BACH_HUMAN	ACOT7	65521.2	76064.1	89176.4	0	83758.4	84281.8	83583	80171.7	0.348611	0.108851	0.457659
77	O00161	O00161	SNP23_HUMAN	SNAP23	1.16174e+06	1.27576e+06	962340	0	1.43035e+06	1.50861e+06	1.56087e+06	1.46678e+06	0.00778135	0.396406	2.10895
78	O00165	O00165	HAX1_HUMAN	HAX1	9627.75	9843.78	13688.7	0	12394.4	12275.5	12775.8	12061.8	0.289636	0.163152	0.538147
79	O00170	O00170	AIP_HUMAN	AIP	115730	104188	110596	0	107749	109269	108988	113702	0.941878	-0.00320462	0.0260053
80	O00178	O00178	GTPB1_HUMAN	GTPBP1	84898.8	85033.5	72271.4	0	82409	108909	120433	102639	0.072376	0.359732	1.14041
81	O00186	O00186	STXB3_HUMAN	STXBP3	14673.5	18339	20399.8	0	11943.9	16056.7	14304.5	16707.5	0.166356	-0.271187	0.778961
82	O00192	O00192	ARVC_HUMAN	ARVCF	36661.8	28885.1	39169.6	0	31390.9	35319.2	20279.8	31257.6	0.299777	-0.239717	0.523202
83	O00193	O00193	SMAP_HUMAN	SMAP	1.27532e+06	1.50087e+06	1.2864e+06	0	1.81628e+06	1.57751e+06	1.47748e+06	1.41206e+06	0.134687	0.214091	0.870673
84	O00203	O00203	AP3B1_HUMAN	AP3B1	17467.5	16692.9	23813.7	0	18330.1	28167.2	23809.9	24137.3	0.218288	0.289021	0.66097
85	O00213	O00213	APBB1_HUMAN	APBB1	179016	213063	216550	0	208207	223689	217368	204622	0.389722	0.0734409	0.409245
86	O00217	O00217	NDUS8_HUMAN	NDUFS8	147323	169833	180795	0	140037	154288	207415	143738	0.82887	-0.0406736	0.0815138
87	O00221	O00221	IKBE_HUMAN	NFKBIE	2725.44	3681.8	6749.98	0	5217.24	5360.93	5492.14	3574.59	0.665869	0.163264	0.176611
88	O00231	O00231	PSD11_HUMAN	PSMD11	224827	234234	338857	0	282441	364589	352377	341818	0.123051	0.334202	0.909915
89	O00232	O00232	PSD12_HUMAN	PSMD12	93173.7	106293	127884	0	118081	149107	148278	147204	0.0503104	0.366414	1.29834
90	O00233	O00233	PSMD9_HUMAN	PSMD9	2.32118e+06	2.24836e+06	2.10046e+06	0	2.37942e+06	2.27625e+06	2.19957e+06	2.31175e+06	0.373897	0.0437253	0.427247
91	O00241	O00241	SIRB1_HUMAN	SIRPB1	4910.21	3741.04	3298.64	0	3850.57	3581.54	3517.57	4020.21	0.59587	-0.0899712	0.224848
92	O00244	O00244	ATOX1_HUMAN	ATOX1	1.58128e+06	1.86377e+06	1.97228e+06	1.71917e+06	2.26995e+06	2.62482e+06	2.20947e+06	2.53758e+06	0.0111586	0.416684	1.95239
94	O00257	O00257	CBX4_HUMAN	CBX4	32319.8	21374.4	29518.1	0	25318.3	27239.6	24718.6	30887.4	0.836384	-0.0366876	0.0775945
95	O00264	O00264	PGRC1_HUMAN	PGRMC1	818996	729226	731528	2.72082e+06	714930	671774	735694	781881	0.398199	-0.0657333	0.3999
96	O00267	O00267	SPT5H_HUMAN	SUPT5H	1.36445e+06	1.47946e+06	1.31749e+06	1.3355e+06	1.38883e+06	1.47764e+06	1.49502e+06	1.31355e+06	0.642278	0.0325225	0.192277
97	O00268	O00268	TAF4_HUMAN	TAF4	121877	138293	112815	0	165278	153216	154641	141165	0.0187829	0.304787	1.72624
98	O00273	O00273	DFFA_HUMAN	DFFA	5.82881e+06	5.41083e+06	5.23469e+06	6.71947e+06	6.32661e+06	6.1816e+06	6.0733e+06	6.44582e+06	0.00740481	0.188247	2.13049
99	O00287	O00287	RFXAP_HUMAN	RFXAP	148844	147366	198476	0	165757	181553	182413	163571	0.60446	0.0719165	0.218632
100	O00291	O00291	HIP1_HUMAN	HIP1	250236	227646	230595	0	218350	231801	222012	231857	0.217356	-0.0634047	0.662828
101	O00299	O00299	CLIC1_HUMAN	CLIC1	250214	232800	254905	0	268992	326848	285823	289357	0.0294436	0.251194	1.53101
102	O00303	O00303	EIF3F_HUMAN	EIF3F	294032	308536	346859	0	328195	408117	370485	362931	0.0818556	0.215383	1.08695
103	O00308	O00308	WWP2_HUMAN	WWP2	4544.14	6457.16	1921.38	0	7654.36	3825.43	3566.91	3861.51	0.803223	0.13407	0.0951637
104	O00311	O00311	CDC7_HUMAN	CDC7	45840.4	42173.3	38902	0	36074.8	48051	58996.2	41646.6	0.549346	0.126811	0.260154
105	O00330	O00330	ODPX_HUMAN	PDHX	154457	121395	185622	0	135429	128475	133035	113334	0.174278	-0.270018	0.758757
106	O00399	O00399	DCTN6_HUMAN	DCTN6	128450	138502	176555	0	159807	155795	164718	136204	0.67844	0.0601618	0.168488
107	O00401	O00401	WASL_HUMAN	WASL	359435	294909	254737	0	307443	280819	284892	314327	0.83062	-0.0296138	0.0805974
108	O00409	O00409	FOXN3_HUMAN	FOXN3	3840.24	3947.3	4432.56	0	3474.98	2717.02	3058.13	3124.44	0.0093279	-0.396914	2.03022
109	O00410	O00410	IPO5_HUMAN	IPO5	540737	570836	784113	0	637171	903909	953467	755264	0.151166	0.362599	0.820545
110	O00411	O00411	RPOM_HUMAN	POLRMT	3333.15	4053.85	10372.2	0	2958.22	9445.05	7103.15	7848.39	0.726692	0.208189	0.13865
111	O00418	O00418	EF2K_HUMAN	EEF2K	19960.3	15107.4	13979.7	0	23840	17130	17172.2	15332.4	0.487583	0.168033	0.311951
112	O00422	O00422	SAP18_HUMAN	SAP18	70795.9	64913.8	122184	126218	82193.8	113106	118209	114540	0.298293	0.315962	0.525357
113	O00423	O00423	EMAL1_HUMAN	EML1	13443.5	12744.1	11703.3	0	16266.9	17563.1	15307.3	18437.6	0.00569487	0.4196	2.24452
114	O00425	O00425	IF2B3_HUMAN	IGF2BP3	71355.3	76123.8	76851	0	66094.4	72858.5	79736.1	72180	0.592309	-0.0402915	0.227451
115	O00429	O00429	DNM1L_HUMAN	DNM1L	69705.1	67429	87210.5	0	107753	109946	105052	93280.7	0.00786665	0.475938	2.10421
116	O00442	O00442	RTCA_HUMAN	RTCA	4327.01	4119.46	7844.95	0	3468.78	7708	6521.95	5767.89	0.777584	0.11146	0.109253
117	O00443	O00443	P3C2A_HUMAN	PIK3C2A	311402	304937	348214	0	277533	320573	296114	299698	0.194082	-0.107267	0.712014
118	O00458	O00458	IFRD1_HUMAN	IFRD1	2474.78	2611.88	2112.22	0	1449.95	1203.9	2615.51	2023.58	0.202414	-0.396309	0.69376
119	O00459	O00459	P85B_HUMAN	PIK3R2	3811.28	8826.69	4202.35	0	3901.33	8312.04	6704.18	0	0.742092	-0.247232	0.129542
120	O00461	O00461	GOLI4_HUMAN	GOLIM4	562734	557512	604868	0	539180	536580	507769	493632	0.0279148	-0.147117	1.55417
121	O00468	O00468	AGRIN_HUMAN	AGRN	104817	106710	108998	0	89806.4	99265.2	94295.2	84284.9	0.0124123	-0.217134	1.90615
122	O00469	O00469	PLOD2_HUMAN	PLOD2	3167.08	6686.24	1926.12	0	5299.38	2144.75	2619.64	2556.39	0.621572	-0.315579	0.206508
123	O00470	O00470	MEIS1_HUMAN	MEIS1	42272	64045.1	53591.6	0	64007.8	42010.6	50606.9	56947.4	0.991028	0.00244048	0.00391422
124	O00471	O00471	EXOC5_HUMAN	EXOC5	0	11468.4	19368.2	0	13888.9	15077.5	18777.7	12089.7	0.391641	0.541279	0.407111
125	O00479	O00479	HMGN4_HUMAN	HMGN4	11153.5	10388.5	2523.37	0	7549.95	6525.35	8194.18	7692.56	0.829693	-0.0988641	0.0810826
126	O00483	O00483	NDUA4_HUMAN	NDUFA4	137467	123135	60522.4	0	118214	120690	112541	102079	0.768111	0.0830081	0.114576
127	O00487	O00487	PSDE_HUMAN	PSMD14	61232.9	76870.1	38226	0	63763.5	57440.3	71135.3	68194.8	0.554039	0.148164	0.25646
128	O00488	O00488	ZN593_HUMAN	ZNF593	672134	725799	734381	0	624515	712962	721509	651321	0.351722	-0.0690018	0.453801
129	O00499	O00499	BIN1_HUMAN	BIN1	286457	251031	279620	0	243801	280792	265332	277563	0.699506	-0.029418	0.155208
130	O00505	O00505	IMA4_HUMAN	KPNA3	266432	268740	303525	0	325287	308882	336215	305373	0.0304961	0.190095	1.51576
131	O00512	O00512	BCL9_HUMAN	BCL9	555244	521024	594959	0	566908	528777	536120	537387	0.502528	-0.038788	0.29884
132	O00541	O00541	PESC_HUMAN	PES1	170669	184837	127044	0	164737	168719	167199	173285	0.625766	0.0669048	0.203588
133	O00548	O00548	DLL1_HUMAN	DLL1	25422.7	19980.8	13451.2	0	15346.6	14710.7	18680.5	16577.3	0.333586	-0.26478	0.476792
134	O00560	O00560	SDCB1_HUMAN	SDCBP	402186	478573	577053	0	484640	487881	510705	412450	0.817004	-0.0361291	0.087776
135	O00566	O00566	MPP10_HUMAN	MPHOSPH10	830248	921428	937902	4.11849e+06	883233	943995	910487	910857	0.642492	0.0249146	0.192132
136	O00567	O00567	NOP56_HUMAN	NOP56	848816	781702	731925	0	747332	810887	757771	772536	0.659213	-0.0283989	0.180974
137	O00571	O00571	DDX3X_HUMAN	DDX3X	87211.1	100127	107698	4.07037e+06	93760.7	97149.3	101573	98508.7	0.915555	-0.00879129	0.0383158
138	O00584	O00584	RNT2_HUMAN	RNASET2	281586	235222	277840	0	245722	262289	229496	246421	0.25623	-0.106802	0.59137
139	O00592	O00592	PODXL_HUMAN	PODXL	73040	80525.5	38512.3	0	80066.6	61854.3	59769.1	71531.3	0.739267	0.093341	0.131199
140	O00622	O00622	CCN1_HUMAN	CCN1	48399	38961.3	44506	0	35817.7	37374.3	34630.8	31652.3	0.0200387	-0.334107	1.69813
141	O00625	O00625	PIR_HUMAN	PIR	266858	278490	311344	0	301093	297299	296865	285510	0.452877	0.0478391	0.34402
142	O00629	O00629	IMA3_HUMAN	KPNA4	99998.6	100777	108314	0	82836.8	91003.5	90875.3	95950.3	0.0215743	-0.192397	1.66606
143	O00716	O00716	E2F3_HUMAN	E2F3	21691.3	15374.2	17403.4	0	16033.6	17494.6	19395.7	15536.2	0.60069	-0.0852054	0.22135
144	O00743	O00743	PPP6_HUMAN	PPP6C	18408.7	14092	15861.6	0	17101.5	16078.7	10832.6	16883.8	0.678816	-0.0825558	0.168248
145	O00750	O00750	P3C2B_HUMAN	PIK3C2B	8901.59	5216.15	2321.02	0	4308.57	7818.23	9199.83	10552.9	0.318648	0.540489	0.496689
146	O00754	O00754	MA2B1_HUMAN	MAN2B1	22206.5	23426.2	27524.7	0	28057.1	27227.8	34686.8	21408.3	0.366666	0.191377	0.43573
147	O00762	O00762	UBE2C_HUMAN	UBE2C	107247	102968	97977	0	108416	136035	116309	117545	0.0683555	0.219067	1.16523
148	O00764	O00764	PDXK_HUMAN	PDXK	12819	14120.4	13362.9	0	12385	16867.3	16009.2	16269.2	0.177477	0.195404	0.750858
149	O00767	O00767	SCD_HUMAN	SCD	15821.1	19326.6	16886	0	18203.4	12079.7	10792.5	11485.9	0.11418	-0.400478	0.942411
150	O14495	O14495	PLPP3_HUMAN	PLPP3	7975.48	8316.19	6066.52	0	6402.06	9513.55	6159.15	3287.72	0.521785	-0.233145	0.282509
151	O14497	O14497	ARI1A_HUMAN	ARID1A	1.23509e+06	1.25038e+06	1.3813e+06	0	1.32246e+06	1.27919e+06	1.29325e+06	1.30265e+06	0.805374	0.0116654	0.0940026
153	O14519	O14519	CDKA1_HUMAN	CDK2AP1	28576.3	33709.5	37519.4	729130	42674.4	29518.9	32761.9	31701.4	0.834699	0.0383305	0.0784704
154	O14523	O14523	C2C2L_HUMAN	C2CD2L	10245.6	6872.33	11666.1	0	7027.33	4503.43	6921.66	6709.07	0.0626799	-0.609091	1.20287
155	O14524	O14524	NEMP1_HUMAN	NEMP1	2715.56	2115.55	2311.68	0	2627.27	2959.82	1851.48	3213.35	0.491367	0.161518	0.308594
156	O14530	O14530	TXND9_HUMAN	TXNDC9	85468.5	102270	96536.3	0	81161.7	99730.4	101382	85700.9	0.718711	-0.0427175	0.143446
157	O14531	O14531	DPYL4_HUMAN	DPYSL4	6182.44	4546.96	2874.66	0	0	0	4045.78	2312.71	0.0913301	-1.51232	1.03939
158	O14545	O14545	TRAD1_HUMAN	TRAFD1	1.2821e+06	1.15993e+06	946065	0	1.17957e+06	1.17334e+06	1.18345e+06	1.12483e+06	0.685683	0.0451872	0.163876
160	O14561	O14561	ACPM_HUMAN	NDUFAB1	2.4081e+06	2.82943e+06	2.51344e+06	427009	4.03434e+06	4.01363e+06	3.62832e+06	4.05423e+06	0.000389345	0.606079	3.40967
161	O14562	O14562	UBFD1_HUMAN	UBFD1	310326	334884	361451	0	349213	377212	340341	337535	0.38618	0.0652364	0.413211
162	O14578	O14578	CTRO_HUMAN	CIT	439732	425975	401138	0	425467	416729	437233	407717	0.96877	-0.00169247	0.0137793
163	O14579	O14579	COPE_HUMAN	COPE	84134.6	92186.8	143206	0	66455	121796	114608	112920	0.909804	-0.0351587	0.0410519
164	O14613	O14613	BORG1_HUMAN	CDC42EP2	61342.1	68431	96251.2	0	85075.7	88295.1	84116	79908.9	0.369869	0.162926	0.431952
165	O14617	O14617	AP3D1_HUMAN	AP3D1	258152	268294	278082	0	242983	255612	247278	248596	0.0189305	-0.109254	1.72284
166	O14618	O14618	CCS_HUMAN	CCS	750964	785735	304301	0	769405	732804	679206	709987	0.444604	0.236241	0.352027
167	O14628	O14628	ZN195_HUMAN	ZNF195	2581.03	3276.62	4958.48	0	9480.72	4752.03	12154.6	3494.09	0.17799	1.05103	0.749604
168	O14639	O14639	ABLM1_HUMAN	ABLIM1	567772	551989	690396	0	542920	589067	586965	536449	0.370353	-0.0977682	0.431384
169	O14640;P54792	O14640;P54792	DVL1_HUMAN;DVLP1_HUMAN	DVL1;DVL1P1	11694	15269.2	8656.81	0	15109.5	12344.7	9291.14	13749.9	0.744081	0.0884216	0.128379
170	O14641	O14641	DVL2_HUMAN	DVL2	172436	181618	190259	0	184181	189653	177932	196267	0.418225	0.0436251	0.37859
171	O14646	O14646	CHD1_HUMAN	CHD1	130651	140247	118615	0	138145	136921	132268	147311	0.228107	0.094854	0.641861
172	O14647	O14647	CHD2_HUMAN	CHD2	6209.56	5325.46	8633.21	0	8989.88	4388.23	5590.03	9789.73	0.800436	0.0968354	0.0966731
173	O14653	O14653	GOSR2_HUMAN	GOSR2	56593.6	43216.9	57006.1	0	53413.6	46853.4	51458.7	47445.9	0.582953	-0.0701037	0.234366
174	O14654	O14654	IRS4_HUMAN	IRS4	3.56992e+06	3.49312e+06	2.75304e+06	0	3.39651e+06	3.32377e+06	3.21717e+06	3.27963e+06	0.890406	0.0141465	0.0504119
175	O14662	O14662	STX16_HUMAN	STX16	2557.15	8359.73	5744.37	0	1655.13	10521.9	4924.46	3381.16	0.87753	-0.117129	0.0567379
176	O14672	O14672	ADA10_HUMAN	ADAM10	30181.8	31747.1	30287.9	0	28788.5	23001.5	28648.7	31661.4	0.269494	-0.133351	0.569451
177	O14683	O14683	P5I11_HUMAN	TP53I11	11531.1	10691.7	11581.7	0	5693.91	7809.94	7903.11	6340.52	0.00151961	-0.699899	2.81827
178	O14686	O14686	KMT2D_HUMAN	KMT2D	785757	779484	737369	0	782652	805072	750813	823175	0.353712	0.0423986	0.45135
179	O14730	O14730	RIOK3_HUMAN	RIOK3	35027.7	35973.7	25818.3	0	26880.1	31880.7	41074.1	28929.9	0.986441	-0.00367158	0.00592906
180	O14733	O14733	MP2K7_HUMAN	MAP2K7	14362.1	12700.2	13102.3	0	8985.69	11417.3	14360.9	11299.3	0.229572	-0.217348	0.63908
182	O14737	O14737	PDCD5_HUMAN	PDCD5	1.03113e+07	1.00304e+07	6.38446e+06	1.20141e+06	1.05591e+07	9.84729e+06	9.96692e+06	1.07803e+07	0.261919	0.207728	0.581833
183	O14744	O14744	ANM5_HUMAN	PRMT5	170044	179530	247161	0	217803	229718	220414	245080	0.232089	0.198513	0.634346
184	O14745	O14745	NHRF1_HUMAN	NHERF1	3.48085e+06	3.40894e+06	2.43646e+06	0	4.05529e+06	3.83006e+06	3.54966e+06	3.8316e+06	0.0694263	0.295973	1.15848
185	O14763	O14763	TR10B_HUMAN	TNFRSF10B	57889.4	80910.7	70394.8	0	69409	80926.4	80217.2	63546.2	0.634394	0.0764166	0.197641
187	O14773	O14773	TPP1_HUMAN	TPP1	12713.3	14849.5	9509	0	16970.1	14521.3	14795.9	14038.8	0.130715	0.287424	0.883676
188	O14776	O14776	TCRG1_HUMAN	TCERG1	1.89441e+06	1.94555e+06	1.33777e+06	0	1.90575e+06	1.8936e+06	1.82474e+06	1.97233e+06	0.34648	0.137965	0.460322
189	O14777	O14777	NDC80_HUMAN	NDC80	380776	328413	247196	0	341842	323998	325800	313419	0.831111	0.0334153	0.080341
190	O14795	O14795	UN13B_HUMAN	UNC13B	8355.99	12904.4	8227.28	0	4454.73	10460.4	10124	5677.73	0.377633	-0.356114	0.42293
191	O14802	O14802	RPC1_HUMAN	POLR3A	10647.8	7996.29	11157.7	0	3427.13	6658.5	8820.89	10758.4	0.270326	-0.421678	0.568112
192	O14810	O14810	CPLX1_HUMAN	CPLX1	110147	118760	134186	0	103388	137007	156428	145729	0.368409	0.164387	0.433669
193	O14818	O14818	PSA7_HUMAN	PSMA7	222530	196748	191946	0	232144	285171	253821	243405	0.0243739	0.316018	1.61308
194	O14828	O14828	SCAM3_HUMAN	SCAMP3	197397	245119	298073	0	232241	256637	249820	197055	0.67435	-0.0775824	0.171114
195	O14867	O14867	BACH1_HUMAN	BACH1	207949	193605	204517	0	190182	223646	202338	210627	0.628619	0.033001	0.201613
196	O14893	O14893	GEMI2_HUMAN	GEMIN2	80179.2	68680.1	71827.8	0	63078.6	58942.9	71386.5	69514.1	0.13901	-0.162404	0.856954
197	O14907	O14907	TX1B3_HUMAN	TAX1BP3	74193.9	77317.8	78175.4	0	75649.5	85366.4	75858.7	74991.6	0.669239	0.0262199	0.174419
198	O14908	O14908	GIPC1_HUMAN	GIPC1	126477	138645	118427	0	149409	122244	125054	134680	0.593125	0.0553147	0.226854
199	O14917	O14917	PCD17_HUMAN	PCDH17	10464.4	8568.41	17654.2	0	5868.5	9955.95	10862.4	8592.16	0.254534	-0.4715	0.594254
200	O14924	O14924	RGS12_HUMAN	RGS12	1773.91	2637.23	5396.15	0	1100.74	4587.44	6042.67	3655.03	0.721664	0.234644	0.141665
201	O14925;Q5SRD1	O14925;Q5SRD1	TI23B_HUMAN;TIM23_HUMAN	TIMM23;TIMM23B	8150.29	13722.2	13341.5	0	7968.99	12397.5	13105.1	9456.77	0.648936	-0.129255	0.187798
202	O14929	O14929	HAT1_HUMAN	HAT1	41341.9	34402.4	59820	0	58016.9	58846.8	64533.9	68165.6	0.056341	0.46539	1.24918
203	O14933	O14933	UB2L6_HUMAN	UBE2L6	0	2419.07	7135.23	0	2305.48	6374.44	8283.97	7239.93	0.274884	0.925974	0.560851
204	O14936	O14936	CSKP_HUMAN	CASK	21357.6	21282.2	15893.4	0	16846.5	22639.3	22348.5	15707.1	0.963639	-0.0093236	0.0160855
205	O14950;P19105	O14950;P19105	ML12A_HUMAN;ML12B_HUMAN	MYL12A;MYL12B	384893	395681	452113	1.21019e+07	425197	486947	527861	508117	0.060729	0.24524	1.2166
206	O14964	O14964	HGS_HUMAN	HGS	578294	667102	491966	0	601918	568254	618160	645283	0.555623	0.0711646	0.25522
207	O14965	O14965	AURKA_HUMAN	AURKA	89183.8	79312.3	74255.6	0	72983.8	79425.9	73378.4	107730	0.822689	0.0432476	0.0847645
208	O14967	O14967	CLGN_HUMAN	CLGN	89857.4	83219.5	80028.7	0	78798.8	69038.6	69426.5	65559.2	0.0214103	-0.254877	1.66938
209	O14974	O14974	MYPT1_HUMAN	PPP1R12A	3.83619e+06	3.77351e+06	3.01728e+06	0	3.64914e+06	3.54516e+06	3.53039e+06	3.76485e+06	0.741269	0.0322428	0.130024
210	O14976	O14976	GAK_HUMAN	GAK	263459	244699	337762	0	240849	297314	294333	278874	0.889649	-0.0212925	0.0507814
211	O14978	O14978	ZN263_HUMAN	ZNF263	7666.29	9758.84	10216	0	12620.3	11077.3	9007.92	10103	0.241168	0.216041	0.61768
212	O14979	O14979	HNRDL_HUMAN	HNRNPDL	1.33937e+07	1.22729e+07	1.60493e+07	7.24336e+06	1.70498e+07	2.00074e+07	1.8712e+07	1.98113e+07	0.0098662	0.442379	2.00585
213	O14980	O14980	XPO1_HUMAN	XPO1	300086	358552	398415	0	410344	481525	521074	450506	0.0269002	0.40289	1.57024
214	O14981	O14981	BTAF1_HUMAN	BTAF1	16979.8	9560.73	13769.8	0	14196.4	9780.86	12617.1	8878.68	0.412644	-0.241174	0.384425
215	O15013	O15013	ARHGA_HUMAN	ARHGEF10	20787.2	15643.9	18935.5	0	14506	16767	14927.1	18721.3	0.247201	-0.18536	0.60695
216	O15014	O15014	ZN609_HUMAN	ZNF609	318890	299731	316899	0	308450	318429	271720	305831	0.448588	-0.0505261	0.348153
217	O15015	O15015	ZN646_HUMAN	ZNF646	258432	230182	191920	0	240832	218525	237457	225563	0.836557	0.0236498	0.0775042
218	O15020	O15020	SPTN2_HUMAN	SPTBN2	135316	131224	169323	0	119408	128636	122975	123432	0.0904287	-0.233083	1.04369
219	O15027	O15027	SC16A_HUMAN	SEC16A	2.55226e+06	2.41316e+06	2.14958e+06	0	2.49719e+06	2.45204e+06	2.38241e+06	2.45563e+06	0.497257	0.0450056	0.303419
220	O15037	O15037	KHNYN_HUMAN	KHNYN	36613.5	31988.6	27042.4	0	26475	29082.8	25655.4	33630.7	0.358938	-0.151116	0.444981
221	O15040	O15040	TCPR2_HUMAN	TECPR2	17747.9	11274.7	11397.6	0	17139.3	22490.1	11348.7	10072.6	0.659649	0.179893	0.180687
222	O15042	O15042	SR140_HUMAN	U2SURP	1.02655e+06	1.06327e+06	1.08274e+06	3.2318e+06	1.23945e+06	1.16015e+06	1.1567e+06	1.195e+06	0.00450294	0.16764	2.3465
223	O15047	O15047	SET1A_HUMAN	SETD1A	154430	128228	159257	0	141490	161511	149699	167024	0.5024	0.0728186	0.29895
224	O15056	O15056	SYNJ2_HUMAN	SYNJ2	30055.2	19559.8	17919.8	0	33135.3	27335.7	24064.9	24077.5	0.305042	0.270463	0.51564
225	O15061	O15061	SYNEM_HUMAN	SYNM	50931.1	49613.2	63684.5	0	54845.1	63099.3	71317	60889.8	0.216197	0.192056	0.665151
226	O15062	O15062	ZBTB5_HUMAN	ZBTB5	31813.3	20094.3	27624.1	0	18778.9	33202.3	29426.8	29426	0.80748	0.0637605	0.0928682
227	O15063	O15063	GRRE1_HUMAN	GARRE1	1307.13	987.706	2634.62	0	2569.9	2346.71	1959.99	1252.09	0.505791	0.306558	0.296029
228	O15066	O15066	KIF3B_HUMAN	KIF3B	12242.3	9808.61	11318.9	0	11563.8	11664.9	11444.7	13305.3	0.319599	0.108811	0.495395
229	O15067	O15067	PUR4_HUMAN	PFAS	353928	323385	341879	0	340699	367552	392780	345100	0.230771	0.0897353	0.636819
230	O15069	O15069	NACAD_HUMAN	NACAD	98102.3	73967.9	76087.3	0	85403.4	73454.5	67399.7	74802.5	0.384751	-0.136242	0.41482
231	O15078	O15078	CE290_HUMAN	CEP290	337019	336414	344955	0	302971	325455	343452	287622	0.155825	-0.108473	0.807364
232	O15084	O15084	ANR28_HUMAN	ANKRD28	20837.5	14455.7	30615.5	0	18910.1	26422	23900.1	27053.7	0.660087	0.131819	0.180399
233	O15085	O15085	ARHGB_HUMAN	ARHGEF11	33019.3	29393.4	31916.2	0	35466.4	30063.2	31716.5	36976.7	0.360811	0.0938207	0.44272
234	O15090	O15090	ZN536_HUMAN	ZNF536	11314.1	14366.9	15641.1	0	13293.7	15580.2	16489.4	12774.7	0.635036	0.0775331	0.197202
236	O15116	O15116	LSM1_HUMAN	LSM1	144041	143890	277687	0	59354.4	191244	223616	164844	0.630603	-0.238918	0.200244
237	O15118	O15118	NPC1_HUMAN	NPC1	113357	114910	102471	0	54958.1	90562.9	85432.3	81773.3	0.0234679	-0.495823	1.62953
238	O15119	O15119	TBX3_HUMAN	TBX3	50735.1	46795	46189.1	0	55436.7	47489.8	52097	53637.8	0.12836	0.122872	0.891569
239	O15126	O15126	SCAM1_HUMAN	SCAMP1	170663	172721	158478	0	145853	139900	147975	140406	0.00297214	-0.22094	2.52693
240	O15127	O15127	SCAM2_HUMAN	SCAMP2	37860.2	50976.1	46145	0	43976.1	58491.8	43688.4	49023.4	0.497243	0.117005	0.303431
241	O15143	O15143	ARC1B_HUMAN	ARPC1B	17927.9	21452.5	16337.3	0	26077.6	18820.8	16244.2	21560.7	0.48499	0.154771	0.314267
242	O15144	O15144	ARPC2_HUMAN	ARPC2	56198.6	54708.4	47462.6	0	63184	54380.9	63025	51928.7	0.251836	0.139013	0.598882
243	O15145	O15145	ARPC3_HUMAN	ARPC3	24414.6	27401.1	37520.6	0	32422.1	27136.6	38189.6	31071.4	0.595525	0.112996	0.2251
244	O15160	O15160	RPAC1_HUMAN	POLR1C	53535.7	60671.5	81828.8	0	102970	74569.7	73880	69598	0.251786	0.296495	0.598969
245	O15164	O15164	TIF1A_HUMAN	TRIM24	214925	198250	169454	0	171564	180499	163610	190925	0.238016	-0.136728	0.623395
246	O15169	O15169	AXIN1_HUMAN	AXIN1	42841.3	43298.8	52687.9	0	44538.5	56246.2	50245.4	49080.3	0.382176	0.11246	0.417736
247	O15173	O15173	PGRC2_HUMAN	PGRMC2	71337.6	69893.3	74541.9	0	72580.4	75401.7	69841.6	72810	0.695269	0.0146515	0.157847
248	O15182	O15182	CETN3_HUMAN	CETN3	185928	186491	186236	2.44267e+06	181309	186272	178786	179543	0.0635916	-0.0372039	1.1966
249	O15212	O15212	PFD6_HUMAN	PFDN6	3.15161e+06	2.88183e+06	2.21592e+06	1.3085e+06	2.75034e+06	2.92675e+06	2.80272e+06	2.78234e+06	0.792619	0.0340921	0.100936
250	O15213	O15213	WDR46_HUMAN	WDR46	43331.8	39942.3	56621.5	0	42786.1	52467.1	49168.3	36292.9	0.818402	-0.0456774	0.0870335
251	O15230	O15230	LAMA5_HUMAN	LAMA5	5236.76	4296.14	3356.39	0	4360.91	7548.32	7350.14	5455.73	0.12304	0.524183	0.909955
252	O15231	O15231	ZN185_HUMAN	ZNF185	104386	104992	96634.5	0	100121	102700	107845	116421	0.367324	0.0659014	0.434951
253	O15234	O15234	CASC3_HUMAN	CASC3	815053	905753	809578	0	821053	789018	733771	750259	0.10163	-0.124874	0.992978
254	O15235	O15235	RT12_HUMAN	MRPS12	303322	329889	293155	0	318102	303788	310630	289276	0.786489	-0.0156913	0.104308
255	O15259	O15259	NPHP1_HUMAN	NPHP1	3602.2	11203.9	13224.5	0	8070.72	10295.4	12121.2	7232.83	0.976372	0.0132909	0.0103847
256	O15260	O15260	SURF4_HUMAN	SURF4	11659.1	9614.57	8408.31	0	0	4389.65	5493.65	4554.49	0.0126672	-1.45477	1.89732
257	O15265	O15265	ATX7_HUMAN	ATXN7	16480.7	11819.5	7323.3	0	9819.96	9173.29	10378.3	14373.4	0.733953	-0.118756	0.134332
258	O15269	O15269	SPTC1_HUMAN	SPTLC1	53441.7	41743.6	63311.5	0	45196.1	44279.4	47319	43231.4	0.200954	-0.231286	0.696904
259	O15270	O15270	SPTC2_HUMAN	SPTLC2	6024.62	5136.48	9999.14	0	1765.34	0	0	4912.88	0.0337349	-2.07886	1.47192
260	O15294	O15294	OGT1_HUMAN	OGT	84600	102582	103058	0	82195.5	128610	114754	103139	0.448357	0.147678	0.348376
261	O15304	O15304	SIVA_HUMAN	SIVA1	13067.3	14381.6	13564.5	0	8332.14	16442.8	13214.9	12098.4	0.591451	-0.126657	0.228081
262	O15305	O15305	PMM2_HUMAN	PMM2	35767.5	29407.9	23965.8	0	35317.8	37416.5	27400.4	33973.5	0.365333	0.174199	0.437311
263	O15318	O15318	RPC7_HUMAN	POLR3G	315368	346790	391395	748967	365571	383703	392595	384167	0.183323	0.119489	0.736783
265	O15344	O15344	TRI18_HUMAN	MID1	402059	402572	435180	0	415216	398031	407622	382404	0.361832	-0.0441369	0.441493
266	O15347	O15347	HMGB3_HUMAN	HMGB3	4.31339e+06	4.08284e+06	3.79406e+06	776536	6.34331e+06	6.10012e+06	6.12001e+06	6.34956e+06	2.83e-05	0.61613	4.54793
267	O15355	O15355	PPM1G_HUMAN	PPM1G	4.5788e+06	4.76692e+06	3.62887e+06	0	4.78252e+06	4.68972e+06	4.5542e+06	4.74951e+06	0.274179	0.118161	0.561966
268	O15357	O15357	SHIP2_HUMAN	INPPL1	187932	199476	141105	0	189760	213383	199075	169747	0.403537	0.131555	0.394117
269	O15370	O15370	SOX12_HUMAN	SOX12	75533.6	84148.8	72955	0	80524.5	79361.3	74729.5	74756.5	0.954116	-0.00377921	0.0203989
270	O15371	O15371	EIF3D_HUMAN	EIF3D	222296	235188	252947	0	237711	237388	273800	233486	0.541804	0.0525546	0.266158
271	O15372	O15372	EIF3H_HUMAN	EIF3H	187827	190779	175501	0	177759	192641	196485	206280	0.333389	0.0655736	0.477049
272	O15379	O15379	HDAC3_HUMAN	HDAC3	9810.1	8284.25	8727.52	0	4344.16	0	2021.27	8051.23	0.0502362	-1.31071	1.29898
273	O15381	O15381	NVL_HUMAN	NVL	70371.5	87014.1	106842	0	92938.9	99162.2	98822.4	86926.9	0.529515	0.100996	0.276122
275	O15392	O15392	BIRC5_HUMAN	BIRC5	203449	256544	307500	0	232972	282674	283938	260013	0.765989	0.050253	0.115777
276	O15397	O15397	IPO8_HUMAN	IPO8	31523.8	48690.7	56715.3	0	46751.7	55817	54172.6	52224.3	0.365985	0.19479	0.436536
277	O15400	O15400	STX7_HUMAN	STX7	613070	564724	626177	0	583682	581189	531857	583786	0.210846	-0.0768548	0.676036
278	O15409	O15409	FOXP2_HUMAN	FOXP2	6585.95	6824.66	6383.03	0	10969	9214.6	8574.05	7116.37	0.0549113	0.442864	1.26034
279	O15417	O15417	TNC18_HUMAN	TNRC18	55141.1	52525.3	56012.1	0	54964.6	47058.1	50341.9	54660.3	0.295516	-0.0760982	0.529419
280	O15440	O15440	MRP5_HUMAN	ABCC5	11057	9525.62	8383.19	0	7769.62	11258	7117.46	8318.43	0.44733	-0.164319	0.349372
281	O15446	O15446	RPA34_HUMAN	POLR1G	1.18931e+06	1.22146e+06	1.18815e+06	0	1.2479e+06	1.25522e+06	1.15072e+06	1.19041e+06	0.725309	0.0136693	0.139477
282	O15460	O15460	P4HA2_HUMAN	P4HA2	1872.19	1907.85	1865.61	0	2013.9	0	0	0	0.0686107	-1.90218	1.16361
283	O15498	O15498	YKT6_HUMAN	YKT6	22590.9	17817.8	14873.7	0	12464.5	17143.6	16489.6	16396.1	0.270677	-0.238145	0.567549
284	O15504	O15504	NUP42_HUMAN	NUP42	99478.3	67948.5	72151.2	0	89022.5	97876	102619	90835	0.154087	0.251803	0.812235
285	O15511	O15511	ARPC5_HUMAN	ARPC5	48320.1	52321.2	64624.7	0	61539.1	55384.7	50541	51006	0.929948	-0.0123873	0.0315414
286	O15514	O15514	RPB4_HUMAN	POLR2D	220564	397243	582618	0	163528	535200	634726	501196	0.711419	0.196922	0.147875
287	O15525	O15525	MAFG_HUMAN	MAFG	16535.9	12108.2	14406.1	0	18354.9	20937	14053	17289	0.158456	0.299301	0.800091
288	O15530	O15530	PDPK1_HUMAN	PDPK1	10432.8	8724.1	9450.97	0	12389.2	12499.9	14114.5	13020.3	0.00258452	0.447723	2.58762
289	O15534	O15534	PER1_HUMAN	PER1	19464.1	17320	16593.8	0	23141.3	15022.2	38112.5	19023.3	0.361601	0.421182	0.44177
290	O15541	O15541	R113A_HUMAN	RNF113A	1.33906e+06	1.50548e+06	1.07828e+06	0	1.41701e+06	1.41018e+06	1.38546e+06	1.47262e+06	0.333508	0.120299	0.476894
291	O15550	O15550	KDM6A_HUMAN	KDM6A	57942.5	59856.9	60405.7	0	70992.5	75117.8	68830.3	76036.7	0.00146159	0.29233	2.83517
292	O43143	O43143	DHX15_HUMAN	DHX15	581976	555905	667317	0	644490	698918	629351	710769	0.118802	0.156937	0.925176
293	O43148	O43148	MCES_HUMAN	RNMT	100994	127006	93430.2	0	114139	127724	119416	128577	0.165561	0.192819	0.781041
294	O43150	O43150	ASAP2_HUMAN	ASAP2	5607.15	9427.9	5423.22	0	4107.41	3665.38	5085.22	8045.36	0.364339	-0.383986	0.438495
295	O43159	O43159	RRP8_HUMAN	RRP8	167889	176172	132972	0	157066	129205	147551	161092	0.492718	-0.0964474	0.307402
296	O43164	O43164	PJA2_HUMAN	PJA2	694895	719534	772828	0	678304	820960	718582	759952	0.722352	0.0300855	0.141251
297	O43166	O43166	SI1L1_HUMAN	SIPA1L1	42087.8	51042.7	53642.5	0	60862.1	61255.4	52261.5	58125.2	0.0610101	0.248634	1.2146
298	O43167	O43167	ZBT24_HUMAN	ZBTB24	37356.1	37893.4	44290.4	0	43630.9	38437.6	40723.4	41082.9	0.638905	0.0400666	0.194564
299	O43169	O43169	CYB5B_HUMAN	CYB5B	66378.7	66187.3	75012.8	0	55774.1	56217.2	59125.9	53413.9	0.00552965	-0.301781	2.2573
300	O43172	O43172	PRP4_HUMAN	PRPF4	257186	274223	325039	0	283678	322469	299510	289758	0.529624	0.066036	0.276032
301	O43175	O43175	SERA_HUMAN	PHGDH	1.95698e+06	2.04329e+06	2.09707e+06	6.73346e+06	2.18518e+06	2.23139e+06	2.22006e+06	2.13491e+06	0.0131979	0.109611	1.87949
302	O43181	O43181	NDUS4_HUMAN	NDUFS4	446614	360214	381658	0	346614	369778	400195	379897	0.425471	-0.0825857	0.37113
303	O43237	O43237	DC1L2_HUMAN	DYNC1LI2	211415	216554	252999	0	212474	210271	219095	199620	0.222915	-0.109731	0.65186
304	O43242	O43242	PSMD3_HUMAN	PSMD3	243744	232019	204651	0	266250	306652	288498	270659	0.012005	0.319426	1.92064
305	O43248	O43248	HXC11_HUMAN	HOXC11	7617.6	2731.81	4300.79	0	6214.67	3357.09	5255.69	7902.1	0.648055	0.218611	0.188388
306	O43251	O43251	RFOX2_HUMAN	RBFOX2	107412	99046.4	107597	1.30729e+06	102649	93440.4	100004	105034	0.297149	-0.0619959	0.527025
307	O43252	O43252	PAPS1_HUMAN	PAPSS1	60415.7	43692.6	45808.3	0	27716.2	51715.9	54960.4	46663.6	0.601237	-0.142761	0.220955
308	O43257	O43257	ZNHI1_HUMAN	ZNHIT1	13145.2	12032.9	21806.8	0	8551.76	10163	6089.52	11713.7	0.0776716	-0.77863	1.10974
309	O43264	O43264	ZW10_HUMAN	ZW10	38524	38438.6	48740.6	0	42185.6	33896.4	48128.2	42068.4	0.944005	-0.0114563	0.0250258
310	O43290	O43290	SNUT1_HUMAN	SART1	5.52637e+06	5.79282e+06	4.89701e+06	5.29725e+06	5.72121e+06	5.91984e+06	5.67133e+06	5.66153e+06	0.207054	0.0875232	0.683916
311	O43291	O43291	SPIT2_HUMAN	SPINT2	6806.71	9047.59	7154.41	0	7727.98	6944.25	4528.38	5284.6	0.199441	-0.325307	0.700185
312	O43294	O43294	TGFI1_HUMAN	TGFB1I1	25133.5	27579.6	25682	0	21313.3	25527.4	27709	16928.9	0.309943	-0.192367	0.508718
313	O43295	O43295	SRGP3_HUMAN	SRGAP3	2550.33	2915.74	5596.17	0	5827.11	3257.07	3077.11	3935.68	0.770764	0.126108	0.113079
315	O43303	O43303	CP110_HUMAN	CCP110	154154	149060	184627	0	165297	137358	164207	138405	0.426739	-0.103876	0.369838
316	O43309	O43309	ZSC12_HUMAN	ZSCAN12	2604.92	2643.62	2208.79	0	1449.71	2167.6	1003.7	0	0.0599076	-1.10549	1.22252
317	O43310	O43310	CTIF_HUMAN	CTIF	37496.1	37677.3	36822.6	0	35876.9	34017.3	38020	35417	0.196045	-0.0591315	0.707644
318	O43314	O43314	VIP2_HUMAN	PPIP5K2	29652.1	29740.7	13288.9	0	30746.2	20497.8	23226.3	20905	0.945863	-0.0230154	0.024172
319	O43318	O43318	M3K7_HUMAN	MAP3K7	177668	182446	188525	0	166254	163258	170803	162524	0.00415161	-0.142236	2.38178
320	O43324	O43324	MCA3_HUMAN	EEF1E1	100226	89669.8	99492.4	0	97179.3	130376	106432	109931	0.158438	0.202249	0.800141
321	O43347	O43347	MSI1H_HUMAN	MSI1	11879.5	12163	8369.53	0	10194.8	10838.1	11049.2	9444.22	0.718358	-0.0575415	0.143659
322	O43353	O43353	RIPK2_HUMAN	RIPK2	50404.6	51703.4	60844	0	69537	67093.4	64229.3	69478.6	0.00811332	0.315281	2.0908
323	O43379	O43379	WDR62_HUMAN	WDR62	43563.9	53521	61420.8	0	58142.6	58022.3	46155.3	58184.3	0.698702	0.0612362	0.155708
324	O43390	O43390	HNRPR_HUMAN	HNRNPR	2.07315e+06	2.1379e+06	2.31785e+06	583659	2.13016e+06	2.20098e+06	2.172e+06	2.16622e+06	0.893501	-0.00595126	0.048905
325	O43395	O43395	PRPF3_HUMAN	PRPF3	389496	360255	280243	0	336842	299375	324798	317034	0.446705	-0.103732	0.349979
326	O43396	O43396	TXNL1_HUMAN	TXNL1	92900.4	101129	119920	0	102663	97313.7	108790	115768	0.86316	0.020312	0.0639088
327	O43399	O43399	TPD54_HUMAN	TPD52L2	1.17778e+06	1.08496e+06	1.05897e+06	0	1.19897e+06	1.26127e+06	1.20106e+06	1.21873e+06	0.0226506	0.139925	1.64492
328	O43402	O43402	EMC8_HUMAN	EMC8	63425.3	60988.6	54069.4	0	51931.8	55680.1	64267	53072.3	0.457635	-0.0812154	0.339481
330	O43426	O43426	SYNJ1_HUMAN	SYNJ1	218782	215917	172524	0	238966	210305	197033	204309	0.56359	0.0712375	0.249037
331	O43432	O43432	IF4G3_HUMAN	EIF4G3	578616	520500	476433	374146	603137	545214	556538	538223	0.291554	0.0946093	0.535282
332	O43435	O43435	TBX1_HUMAN	TBX1	2592.21	2677.47	6395.24	0	1950.02	2408.27	0	2386.08	0.137961	-1.20546	0.860244
333	O43439	O43439	MTG8R_HUMAN	CBFA2T2	51297.4	40505.5	48483.4	0	44730.2	42182.1	38832.1	33852.7	0.13703	-0.228977	0.863183
334	O43447	O43447	PPIH_HUMAN	PPIH	129645	108030	102425	0	86274.3	100855	108476	94693.4	0.136132	-0.21642	0.866039
335	O43464	O43464	HTRA2_HUMAN	HTRA2	32717.9	30423.2	21598.5	0	26576.4	26135.3	25161.3	30473.3	0.728096	-0.0604971	0.137812
336	O43474	O43474	KLF4_HUMAN	KLF4	11210.9	0	17190.7	0	10322.4	11896.9	15382.4	12104	0.530963	0.392407	0.274936
337	O43488	O43488	ARK72_HUMAN	AKR7A2	35340	37072.4	24935.5	0	40907.1	38876.5	38186	45243.8	0.0727827	0.330501	1.13797
338	O43491	O43491	E41L2_HUMAN	EPB41L2	3.49054e+06	3.54743e+06	3.21991e+06	0	3.64102e+06	3.32454e+06	3.15661e+06	3.42401e+06	0.832045	-0.0138833	0.079853
339	O43493	O43493	TGON2_HUMAN	TGOLN2	122645	115923	97626.9	0	98461.6	91092.1	93545.6	96917.8	0.0480981	-0.238275	1.31787
340	O43502	O43502	RA51C_HUMAN	RAD51C	20598.6	17762.8	32260.6	0	16746	36903.6	27972	22621.3	0.704727	0.146721	0.151979
341	O43504	O43504	LTOR5_HUMAN	LAMTOR5	1.72838e+06	2.00722e+06	2.25112e+06	1.02861e+06	2.04032e+06	2.59609e+06	2.32072e+06	2.25947e+06	0.156524	0.207431	0.80542
342	O43513	O43513	MED7_HUMAN	MED7	40659.6	0	45026.8	0	35026	66261.1	36608.4	68493.1	0.212885	0.853187	0.671856
343	O43516	O43516	WIPF1_HUMAN	WIPF1	253833	269800	197186	0	264894	242268	224481	244787	0.861443	0.022842	0.0647735
344	O43524	O43524	FOXO3_HUMAN	FOXO3	341593	330160	358303	0	354872	344488	377133	355976	0.2224	0.0607444	0.652865
345	O43567	O43567	RNF13_HUMAN	RNF13	29516.3	31668.5	23311	0	15785.3	25645.8	32955.5	28070.9	0.614989	-0.136965	0.211132
346	O43583	O43583	DENR_HUMAN	DENR	1.53144e+06	1.97625e+06	693172	1.75084e+07	1.97632e+06	1.95762e+06	1.98306e+06	1.92758e+06	0.135159	0.485976	0.869155
347	O43592	O43592	XPOT_HUMAN	XPOT	38594.6	34549.4	42552.6	0	45965.2	55833.9	57246.8	43711	0.0426601	0.394368	1.36998
348	O43597	O43597	SPY2_HUMAN	SPRY2	3931.5	4586.56	7502.11	0	4453.46	8597.76	8413.95	5298.8	0.425219	0.325365	0.371388
349	O43598	O43598	DNPH1_HUMAN	DNPH1	60469.3	69507.9	43744.6	610340	94218.4	83201.4	79098.5	76981.9	0.0220877	0.525872	1.65585
350	O43609	O43609	SPY1_HUMAN	SPRY1	17795.2	13521.7	16127.4	0	10841.2	13675.7	12068.1	10996.7	0.0292731	-0.410869	1.53353
351	O43615	O43615	TIM44_HUMAN	TIMM44	263962	241069	234401	0	230503	232192	236064	243978	0.249593	-0.0645981	0.602767
352	O43617	O43617	TPPC3_HUMAN	TRAPPC3	19771.4	23158.8	19841.4	0	27509.6	31980	23386.5	31309.5	0.0294281	0.448159	1.53124
353	O43623	O43623	SNAI2_HUMAN	SNAI2	16725.9	13353.2	13498.3	0	12062.9	13235.6	11382.4	11000.3	0.0621196	-0.285198	1.20677
354	O43633	O43633	CHM2A_HUMAN	CHMP2A	26651.4	37088.2	27265.2	0	23109.3	19554.6	22862.4	26395.4	0.0747887	-0.400577	1.12616
355	O43639	O43639	NCK2_HUMAN	NCK2	55683.3	60860.9	50167	0	46457	55020.1	61914.4	53413.3	0.775893	-0.0359918	0.110198
356	O43657	O43657	TSN6_HUMAN	TSPAN6	138965	175965	116960	0	168689	160205	161296	143013	0.405045	0.136966	0.392497
357	O43660	O43660	PLRG1_HUMAN	PLRG1	403315	364564	399939	0	370987	409188	387186	349597	0.604489	-0.0376732	0.218612
358	O43663	O43663	PRC1_HUMAN	PRC1	79588.8	79477.1	102869	0	81437.2	84853	87589.2	88074.5	0.797984	-0.0304447	0.098006
359	O43665	O43665	RGS10_HUMAN	RGS10	97189.6	85578.4	83587.7	0	81464.9	79088.1	84379.8	81576.1	0.116243	-0.12127	0.934632
360	O43670	O43670	ZN207_HUMAN	ZNF207	2.97941e+06	2.63909e+06	2.34464e+06	5.71355e+06	3.18597e+06	2.99066e+06	2.94939e+06	2.97017e+06	0.0771106	0.188106	1.11289
361	O43676	O43676	NDUB3_HUMAN	NDUFB3	18820.3	14922.2	22512.8	0	9953.29	13113.4	10074.3	11033.5	0.0126005	-0.763818	1.89961
362	O43678	O43678	NDUA2_HUMAN	NDUFA2	224136	234472	261828	0	256285	312548	273065	260376	0.104173	0.198504	0.982243
363	O43681	O43681	GET3_HUMAN	GET3	44057.3	33917.9	38386.5	0	34916.7	52298.1	53165.8	49426.7	0.182484	0.290881	0.738774
364	O43683	O43683	BUB1_HUMAN	BUB1	116832	111599	122819	0	127106	117860	117475	115744	0.571206	0.0300351	0.243207
365	O43684	O43684	BUB3_HUMAN	BUB3	371663	391584	410140	0	393311	399376	400372	389140	0.671064	0.0162142	0.173236
366	O43707	O43707	ACTN4_HUMAN	ACTN4	4.45354e+06	4.70802e+06	4.64717e+06	1.00891e+07	4.77347e+06	4.53326e+06	4.55246e+06	4.69637e+06	0.716963	0.0112334	0.144503
367	O43708	O43708	MAAI_HUMAN	GSTZ1	18402.7	15112.2	19773.9	0	12457.1	15138.4	14526.5	19846.2	0.345126	-0.197342	0.462023
368	O43709	O43709	BUD23_HUMAN	BUD23	2561.91	4033.59	3338.54	0	2053.83	2583.79	3351.81	3376.82	0.407727	-0.220733	0.38963
369	O43715	O43715	TRIA1_HUMAN	TRIAP1	832518	887502	528364	0	1.08509e+06	1.05817e+06	950897	948706	0.0513315	0.431451	1.28962
370	O43716	O43716	GATC_HUMAN	GATC	1.03483e+06	939178	652942	0	911164	882016	839052	893448	0.955179	0.00947727	0.0199154
371	O43719	O43719	HTSF1_HUMAN	HTATSF1	2.7106e+06	2.69323e+06	1.91332e+06	0	2.68059e+06	2.6173e+06	2.57155e+06	2.63405e+06	0.437616	0.106475	0.358907
372	O43734	O43734	CIKS_HUMAN	TRAF3IP2	11475.4	9392.43	10986.6	0	10021.9	11743.4	9614.8	10578.6	0.872229	-0.0175595	0.0593696
373	O43747	O43747	AP1G1_HUMAN	AP1G1	21401	26790.2	30141.1	0	40570	52722.9	48632.4	42618.1	0.00375262	0.821245	2.42567
374	O43752	O43752	STX6_HUMAN	STX6	214230	221234	223147	0	224583	221159	218762	194518	0.594553	-0.0317683	0.22581
375	O43759	O43759	SNG1_HUMAN	SYNGR1	9124.78	9295.39	12375	0	7559.56	6779.79	5122.05	8180.89	0.0361704	-0.570865	1.44165
377	O43765	O43765	SGTA_HUMAN	SGTA	2.12776e+06	2.10266e+06	2.36403e+06	0	2.10472e+06	2.22049e+06	2.20604e+06	2.05938e+06	0.572331	-0.0335256	0.242353
378	O43768	O43768	ENSA_HUMAN	ENSA	6.41183e+06	5.1125e+06	4.03214e+06	0	7.09093e+06	6.64494e+06	6.51606e+06	7.0176e+06	0.0415466	0.394737	1.38146
379	O43776	O43776	SYNC_HUMAN	NARS1	178782	178031	206799	0	159373	173359	189638	192208	0.477994	-0.0726477	0.320577
380	O43805	O43805	SSNA1_HUMAN	SSNA1	507055	602770	359394	0	596368	518247	574111	561819	0.29494	0.200189	0.530266
381	O43809	O43809	CPSF5_HUMAN	NUDT21	44825.6	49882.2	85889.2	0	54371.3	71436	83668.5	66519.2	0.527888	0.196831	0.277458
382	O43813	O43813	LANC1_HUMAN	LANCL1	12900.1	12326.4	8438.82	0	9791.92	14060.2	9753.96	11322.9	0.995258	0.00134442	0.00206441
383	O43815	O43815	STRN_HUMAN	STRN	101530	109411	117417	0	91020.4	125693	109851	94376	0.695451	-0.0566944	0.157734
384	O43818	O43818	U3IP2_HUMAN	RRP9	110075	101114	69122.5	0	94955.6	80530.8	82960.4	87246	0.5536	-0.112577	0.256804
385	O43819	O43819	SCO2_HUMAN	SCO2	15510.5	4867.87	10389.2	0	33145.6	6438.62	13854.2	15213.6	0.380225	0.742854	0.41996
386	O43823	O43823	AKAP8_HUMAN	AKAP8	622094	627537	351245	0	606665	533360	560725	568269	0.685736	0.0881681	0.163843
387	O43829	O43829	ZBT14_HUMAN	ZBTB14	56292.4	57908.3	56095	0	54961.7	54865.5	54393.6	57175.8	0.167842	-0.0364464	0.7751
388	O43837	O43837	IDH3B_HUMAN	IDH3B	44412.1	49453	37354.8	0	35553.5	35090.9	34997.7	38539.9	0.0556608	-0.279133	1.25445
389	O43847	O43847	NRDC_HUMAN	NRDC	214960	249741	177709	0	253793	228060	242101	248334	0.180448	0.18285	0.743647
390	O43852	O43852	CALU_HUMAN	CALU	8.21899e+06	7.88866e+06	7.59217e+06	7.95751e+06	9.62542e+06	9.25732e+06	8.84487e+06	9.37016e+06	0.0024808	0.23142	2.60541
391	O43865	O43865	SAHH2_HUMAN	AHCYL1	92506	120002	134406	0	136131	130145	173881	112321	0.277429	0.256302	0.556848
392	O43896	O43896	KIF1C_HUMAN	KIF1C	83039.1	68734.3	72676.8	0	64528.6	69412.3	56466.2	62387.7	0.0592041	-0.243467	1.22765
394	O43920	O43920	NDUS5_HUMAN	NDUFS5	79478.9	73665.3	60713.2	0	49802.4	58648.8	76902.7	65512.9	0.344118	-0.184765	0.463292
395	O43924	O43924	PDE6D_HUMAN	PDE6D	3264.91	3916.7	4423.96	0	4463.07	6231.41	5609.02	3296	0.262234	0.340962	0.581311
396	O43933	O43933	PEX1_HUMAN	PEX1	0	4900.68	7339.24	0	6598.65	6092.97	2616.72	2320.22	0.889761	0.111282	0.0507265
397	O60216	O60216	RAD21_HUMAN	RAD21	445606	420405	510353	0	446851	455056	443174	456669	0.728471	-0.0265008	0.137588
398	O60220	O60220	TIM8A_HUMAN	TIMM8A	1.59387e+06	1.6334e+06	1.89602e+06	434727	1.83081e+06	2.02446e+06	2.06016e+06	1.95964e+06	0.0466145	0.205187	1.33148
399	O60231	O60231	DHX16_HUMAN	DHX16	136421	118680	128645	0	99546.3	113207	114682	102195	0.0217923	-0.252091	1.6617
400	O60232	O60232	ZNRD2_HUMAN	ZNRD2	2.10233e+06	2.01167e+06	2.38396e+06	0	2.32497e+06	2.10782e+06	1.877e+06	2.05763e+06	0.628219	-0.0502428	0.201889
401	O60234	O60234	GMFG_HUMAN	GMFG	6206.94	6901.36	1328.71	0	6302.91	6581.83	5692.5	6278.27	0.388167	0.368756	0.410982
402	O60237	O60237	MYPT2_HUMAN	PPP1R12B	68988.2	61379.8	67278.7	0	56139.5	59487.2	71836.1	61368.9	0.446289	-0.0827898	0.350384
403	O60238	O60238	BNI3L_HUMAN	BNIP3L	6039.69	5951.28	0	0	3928.26	3729.24	5045.94	7664.2	0.605094	0.349293	0.218177
404	O60239	O60239	3BP5_HUMAN	SH3BP5	3768.94	10511.6	6543.2	0	4723.86	2076.94	0	6568.89	0.18903	-1.0543	0.72347
406	O60245	O60245	PCDH7_HUMAN	PCDH7	152400	156475	122625	0	130182	149685	131283	123963	0.405611	-0.10455	0.39189
407	O60256	O60256	KPRB_HUMAN	PRPSAP2	30170.1	41372.3	47529.9	0	41081.1	42898.8	55318.6	46447.6	0.287134	0.226456	0.541915
408	O60264	O60264	SMCA5_HUMAN	SMARCA5	553981	554091	581404	0	516155	452588	467626	482464	0.00539792	-0.231384	2.26777
409	O60271	O60271	JIP4_HUMAN	SPAG9	2.43341e+06	2.41449e+06	2.21712e+06	0	2.38537e+06	2.39222e+06	2.345e+06	2.42561e+06	0.622321	0.0194963	0.205986
410	O60279	O60279	SUSD5_HUMAN	SUSD5	636082	661619	654227	0	642616	663146	653379	630432	0.768846	-0.00722284	0.114161
411	O60281	O60281	ZN292_HUMAN	ZNF292	107266	101874	108778	0	128839	130032	113567	107582	0.0953526	0.179406	1.02067
412	O60282	O60282	KIF5C_HUMAN	KIF5C	30735.4	34162.6	30088.9	0	42328.3	30026.6	34546.1	30682.6	0.47096	0.119468	0.327016
413	O60287	O60287	NPA1P_HUMAN	URB1	4606.01	2047.2	5875.49	0	501.583	5011.11	3054.18	3847.11	0.498802	-0.428307	0.302072
414	O60291	O60291	MGRN1_HUMAN	MGRN1	50220.7	42079.5	48980.8	0	37237.6	47340.3	49764.9	44408.3	0.559185	-0.0756525	0.252445
415	O60292	O60292	SI1L3_HUMAN	SIPA1L3	199232	190684	160824	0	178315	181210	170274	177758	0.537886	-0.0535665	0.26931
416	O60293	O60293	ZC3H1_HUMAN	ZFC3H1	176299	183936	183888	0	201593	195249	188145	171864	0.364819	0.0610387	0.437923
417	O60299	O60299	LZTS3_HUMAN	LZTS3	28500.6	24596.6	23827.8	0	25383.8	15728.8	24770.6	28433.8	0.576748	-0.120973	0.239014
419	O60313	O60313	OPA1_HUMAN	OPA1	14714.6	20969.6	34294.9	0	18073.8	22119.8	18679.4	19214.8	0.476523	-0.256862	0.321916
420	O60315	O60315	ZEB2_HUMAN	ZEB2	84976.2	73003.7	92590.5	0	91900.7	86574	95944	92316.3	0.183446	0.134485	0.736492
421	O60318	O60318	GANP_HUMAN	MCM3AP	83094.5	84217.3	74669.6	0	70853.8	66355.5	74714.4	66447.2	0.0240481	-0.212925	1.61892
422	O60333	O60333	KIF1B_HUMAN	KIF1B	45380.1	55080.8	30919.7	0	48498.4	31043	41458.5	36617.1	0.575285	-0.152366	0.240117
423	O60341	O60341	KDM1A_HUMAN	KDM1A	17158.3	16283.8	14634.4	0	13247.3	15022.9	14938.3	17231.3	0.461251	-0.0848682	0.336062
424	O60343	O60343	TBCD4_HUMAN	TBC1D4	174410	176886	155726	0	174092	162007	194712	168204	0.593474	0.048237	0.226598
425	O60346	O60346	PHLP1_HUMAN	PHLPP1	9010.06	9013.94	6594.52	0	8786.59	5403.76	4562.4	4978.25	0.147515	-0.468009	0.831164
426	O60347	O60347	TBC12_HUMAN	TBC1D12	56859.3	43988.3	49769	0	59566.5	47158.8	52023.1	45691.3	0.858992	0.0257576	0.0660109
427	O60353	O60353	FZD6_HUMAN	FZD6	15806.7	19025.1	17689.9	0	23339.6	17827.2	18437.1	18538.6	0.286725	0.15816	0.542534
428	O60361	O60361	NDK8_HUMAN	NME2P1	15150.2	14595.8	13535.7	0	10497.6	8169.22	11682.5	10237.6	0.00638384	-0.50778	2.19492
429	O60447	O60447	EVI5_HUMAN	EVI5	55073.8	51390.5	65005.2	0	47457.5	46686	58656.2	47967	0.204593	-0.18747	0.68911
430	O60488	O60488	ACSL4_HUMAN	ACSL4	49790.5	48570.1	44542.5	0	46441.5	46823.8	45874.2	45540.3	0.333724	-0.045049	0.476613
431	O60493	O60493	SNX3_HUMAN	SNX3	261034	264696	234109	0	265913	248522	264391	255543	0.596007	0.0299499	0.224749
432	O60499	O60499	STX10_HUMAN	STX10	95210.9	93953.3	106720	0	97005.7	104926	95864.6	85110.1	0.643491	-0.0430801	0.191457
433	O60502	O60502	OGA_HUMAN	OGA	79524	64510	64349.1	0	80991.8	97075.2	81487.8	84318.3	0.0433122	0.3076	1.36339
434	O60503	O60503	ADCY9_HUMAN	ADCY9	6518.87	7950.82	3516.76	0	5759.74	5326.67	5120.75	8018.65	0.965689	0.0145971	0.0151628
435	O60504	O60504	VINEX_HUMAN	SORBS3	31851	42673.5	38393.1	0	35094.1	33285.3	27799.1	31909.8	0.140497	-0.233169	0.852334
436	O60506	O60506	HNRPQ_HUMAN	SYNCRIP	602643	621620	735321	1.4995e+06	720710	680664	623978	675525	0.621312	0.0478425	0.20669
437	O60508	O60508	PRP17_HUMAN	CDC40	336191	352660	466629	0	390792	423371	407796	395306	0.611475	0.0700252	0.213621
438	O60524	O60524	NEMF_HUMAN	NEMF	128036	110768	88918.7	0	107490	103221	103173	112804	0.804566	-0.0343334	0.0944382
439	O60547	O60547	GMDS_HUMAN	GMDS	14084	8859.91	13567.5	0	8742.88	11135.5	12696.1	12584.1	0.639141	-0.108383	0.194403
440	O60551	O60551	NMT2_HUMAN	NMT2	9892.8	8554.68	9736.83	0	8112.59	9892.62	9726.34	10410	0.845492	0.0214335	0.0728904
441	O60563	O60563	CCNT1_HUMAN	CCNT1	309769	279660	289753	0	302781	292683	285486	276297	0.721487	-0.0185735	0.141772
442	O60566	O60566	BUB1B_HUMAN	BUB1B	402668	401786	348428	0	416311	404048	396299	402531	0.251102	0.0749895	0.60015
443	O60573	O60573	IF4E2_HUMAN	EIF4E2	12463.8	9863.72	17931.7	0	14239	12439.7	12276.3	17091.3	0.81422	0.062263	0.0892581
444	O60583	O60583	CCNT2_HUMAN	CCNT2	123827	110590	105228	0	107378	107932	98891.5	101105	0.139125	-0.124889	0.856594
445	O60610	O60610	DIAP1_HUMAN	DIAPH1	109372	115252	134676	1.54558e+06	107727	149022	135001	128632	0.428946	0.119339	0.367598
446	O60613	O60613	SEP15_HUMAN	SELENOF	134616	192990	304016	0	173297	242372	284592	241894	0.636388	0.161865	0.196278
447	O60637	O60637	TSN3_HUMAN	TSPAN3	219770	235536	43152.3	0	180524	167797	175245	178679	0.862748	0.0794658	0.064116
448	O60645	O60645	EXOC3_HUMAN	EXOC3	5360.04	7739.18	7491.24	0	3953.13	8382.13	6048.92	7652.31	0.799374	-0.0764785	0.0972501
449	O60664	O60664	PLIN3_HUMAN	PLIN3	677230	718409	732452	0	822799	854564	869299	828627	0.000865661	0.250414	3.06265
450	O60678	O60678	ANM3_HUMAN	PRMT3	18615.5	10903.2	10198.1	0	16081.4	12601.8	7232.1	7373.15	0.509244	-0.290802	0.293074
451	O60684	O60684	IMA7_HUMAN	KPNA6	232191	228599	242185	0	249525	247715	273501	237084	0.129166	0.104659	0.88885
452	O60701	O60701	UGDH_HUMAN	UGDH	14782.3	15529.4	16165.8	0	13616.8	14454	12310.4	13626.9	0.0239669	-0.198391	1.62039
453	O60716	O60716	CTND1_HUMAN	CTNND1	718938	623005	595233	0	657503	616821	654734	641865	0.931687	-0.00670506	0.03073
454	O60739	O60739	EIF1B_HUMAN	EIF1B	4.4007e+06	4.94392e+06	6.35834e+06	1.50136e+06	5.65065e+06	7.18349e+06	7.73361e+06	6.31274e+06	0.0981785	0.360486	1.00798
455	O60749	O60749	SNX2_HUMAN	SNX2	156302	153772	153505	0	141576	169361	155954	164869	0.659069	0.0315266	0.181069
456	O60762	O60762	DPM1_HUMAN	DPM1	3882.94	10522.2	8243.4	0	0	7291.68	9285.66	10100.9	0.792581	-0.178788	0.100956
457	O60763	O60763	USO1_HUMAN	USO1	2.2966e+06	2.37682e+06	2.07158e+06	2.1682e+06	2.54419e+06	2.7584e+06	2.73375e+06	2.56982e+06	0.0101745	0.237975	1.99249
458	O60783	O60783	RT14_HUMAN	MRPS14	12055.9	12649	11058.2	0	9148.38	9444.92	6667.86	10033.4	0.0232729	-0.434065	1.63315
459	O60784	O60784	TOM1_HUMAN	TOM1	393088	375871	401675	682242	417875	436592	425299	428334	0.00532407	0.130066	2.27376
460	O60814;P57053;P58876;P62807;Q5QNW6;Q93079;Q99877;Q99879;Q99880	O60814;P57053;P58876;P62807;Q5QNW6;Q93079;Q99877;Q99879;Q99880	H2B1C_HUMAN;H2B1D_HUMAN;H2B1H_HUMAN;H2B1K_HUMAN;H2B1L_HUMAN;H2B1M_HUMAN;H2B1N_HUMAN;H2B2F_HUMAN;H2BFS_HUMAN	H2BC10;H2BC12;H2BC12L;H2BC13;H2BC14;H2BC15;H2BC18;H2BC5;H2BC9	1.35941e+07	1.43404e+07	7.40408e+06	2.29434e+06	1.44105e+07	1.17747e+07	1.16961e+07	1.19587e+07	0.746875	0.0810198	0.126752
461	O60826	O60826	CCD22_HUMAN	CCDC22	136096	98624.5	123933	0	105159	103325	145969	120812	0.962524	-0.00889726	0.0165887
462	O60828	O60828	PQBP1_HUMAN	PQBP1	3.54761e+06	3.22347e+06	3.04098e+06	0	3.18603e+06	3.0208e+06	2.89003e+06	3.0402e+06	0.159621	-0.108247	0.796909
463	O60831	O60831	PRAF2_HUMAN	PRAF2	4569.25	8194.19	6775.66	0	3707.34	7639.49	5747.13	5111	0.495196	-0.23052	0.305223
464	O60832	O60832	DKC1_HUMAN	DKC1	319923	331497	291259	0	302039	339188	294487	279674	0.589523	-0.0484579	0.229499
465	O60841	O60841	IF2P_HUMAN	EIF5B	4.93886e+06	5.03984e+06	4.96239e+06	1.30243e+06	4.79089e+06	4.94429e+06	5.26587e+06	5045878	0.805149	0.00905808	0.0941238
466	O60869	O60869	EDF1_HUMAN	EDF1	2.91067e+06	2.75662e+06	1.73898e+06	506982	2.87016e+06	2.63729e+06	2.84194e+06	2.84149e+06	0.3429	0.180467	0.464833
467	O60870	O60870	KIN17_HUMAN	KIN	20968.9	24172.6	29422.8	0	33340	21705.1	20354.7	24403.1	0.981895	0.00555931	0.00793476
468	O60879	O60879	DIAP2_HUMAN	DIAPH2	37912.7	48260.3	44939.3	0	37838.5	44775.4	48696.5	54899.5	0.589211	0.0910887	0.229729
469	O60884	O60884	DNJA2_HUMAN	DNAJA2	185770	167036	206392	0	187492	199691	200560	191477	0.448562	0.0636323	0.348178
470	O60885	O60885	BRD4_HUMAN	BRD4	1.69268e+06	1.56916e+06	1.47465e+06	0	1.60242e+06	1.54155e+06	1.49111e+06	1.59169e+06	0.730972	-0.02037	0.136099
471	O60888	O60888	CUTA_HUMAN	CUTA	1.64834e+06	1.68625e+06	2.40551e+06	1.67448e+06	1.33624e+06	2.05494e+06	2.25829e+06	1.95264e+06	0.968821	-0.00971216	0.0137564
472	O60911	O60911	CATL2_HUMAN	CTSV	16006.1	16732	15096.7	0	18176.3	17822.9	17674.5	20961.9	0.0418879	0.226763	1.37791
473	O60925	O60925	PFD1_HUMAN	PFDN1	1.61527e+06	1.6739e+06	1.04055e+06	0	1.58764e+06	1.40093e+06	1.49764e+06	1.50769e+06	0.765029	0.0541854	0.116322
474	O60927	O60927	PP1RB_HUMAN	PPP1R11	294366	335228	293113	0	343451	305028	309166	323877	0.445609	0.0588763	0.351046
475	O60934	O60934	NBN_HUMAN	NBN	657218	604392	607562	0	654074	666577	640478	644891	0.132727	0.0644117	0.877041
476	O60936	O60936	NOL3_HUMAN	NOL3	62666.7	77999.1	74782.8	0	79540.2	101643	96561.1	95030.4	0.0263516	0.375922	1.57919
477	O60941	O60941	DTNB_HUMAN	DTNB	8433.71	4050.14	6845.24	0	5033.46	6377.64	5744	5840.57	0.562821	-0.164449	0.24963
478	O75030	O75030	MITF_HUMAN	MITF	27526	42486.2	48091.7	0	41828.3	42177.4	52439.8	37026.5	0.560063	0.13961	0.251763
479	O75044	O75044	SRGP2_HUMAN	SRGAP2	220207	252967	246073	0	240702	217411	212712	228131	0.235219	-0.0932748	0.628527
480	O75061	O75061	AUXI_HUMAN	DNAJC6	70379.9	68780.5	78389.4	0	58382.4	71153.5	78625	74664.6	0.765637	-0.0364716	0.115977
481	O75071	O75071	EFC14_HUMAN	EFCAB14	20797.4	14860.2	10852.4	0	16749.6	10079.9	14012.1	8481.89	0.378071	-0.330306	0.422427
482	O75083	O75083	WDR1_HUMAN	WDR1	61099	46270	60213.9	0	61732.2	70039.3	71925.5	63012.7	0.0832727	0.255358	1.0795
484	O75113	O75113	N4BP1_HUMAN	N4BP1	90153	96901.2	87000.8	0	116150	97324.9	102440	106155	0.0443303	0.207981	1.3533
485	O75116	O75116	ROCK2_HUMAN	ROCK2	514596	525312	415134	3.26292e+06	558075	514270	531590	514870	0.218502	0.127153	0.660545
486	O75122	O75122	CLAP2_HUMAN	CLASP2	140355	152562	149826	0	165381	163933	149211	154475	0.111081	0.100701	0.954361
487	O75128	O75128	COBL_HUMAN	COBL	129762	126382	106720	0	125176	121119	120177	110684	0.821843	-0.0200099	0.0852113
488	O75131	O75131	CPNE3_HUMAN	CPNE3	167130	144343	143621	0	131904	132359	123511	116528	0.0223822	-0.266916	1.6501
489	O75143	O75143	ATG13_HUMAN	ATG13	68128.7	66084.5	87601.6	0	85292.6	93021.4	85604.8	79686.1	0.129047	0.216357	0.889251
490	O75144	O75144	ICOSL_HUMAN	ICOSLG	15123.2	11873.1	18277.7	0	11735.5	14761.5	17409	15707.8	0.931907	-0.0180737	0.0306275
491	O75145	O75145	LIPA3_HUMAN	PPFIA3	102446	115332	101665	0	89252.6	91220.7	91704.2	87252.7	0.00798028	-0.244883	2.09798
492	O75146	O75146	HIP1R_HUMAN	HIP1R	124232	127862	122088	0	136210	137077	119086	125527	0.414063	0.0538942	0.382933
493	O75147	O75147	OBSL1_HUMAN	OBSL1	60541.9	55141.4	54533	0	47795.1	43499	51222	47415.5	0.0131057	-0.256927	1.88254
494	O75150	O75150	BRE1B_HUMAN	RNF40	607826	608662	453043	0	581728	570350	570211	596651	0.619505	0.0589849	0.207955
495	O75151	O75151	PHF2_HUMAN	PHF2	234407	201159	240012	0	210130	243824	204740	240670	0.982982	-0.00225691	0.0074543
496	O75152	O75152	ZC11A_HUMAN	ZC3H11A	1.59545e+06	1.68525e+06	1.55832e+06	0	1.67216e+06	1.55049e+06	1.51682e+06	1.57592e+06	0.529039	-0.03088	0.276512
497	O75153	O75153	CLU_HUMAN	CLUH	137375	125975	117948	0	103727	116715	110873	113995	0.0409551	-0.19115	1.38769
498	O75154	O75154	RFIP3_HUMAN	RAB11FIP3	6453.19	8982.28	14816.5	0	5552.7	8315.71	12311.7	11343.9	0.808712	-0.104253	0.0922062
499	O75155	O75155	CAND2_HUMAN	CAND2	9176.26	10503	17323.5	0	12026.8	15820.9	21508	15581.7	0.268845	0.396378	0.570497
500	O75157	O75157	T22D2_HUMAN	TSC22D2	533131	525670	494246	0	543810	512029	508111	527863	0.719655	0.0146149	0.142876
501	O75164	O75164	KDM4A_HUMAN	KDM4A	33522.8	28605	24616.4	0	23815.8	23537.8	25695.8	31689.4	0.420374	-0.143081	0.376364
502	O75167	O75167	PHAR2_HUMAN	PHACTR2	197996	190934	178334	0	183048	186628	179536	185760	0.348471	-0.0413688	0.457833
503	O75170	O75170	PP6R2_HUMAN	PPP6R2	182186	161395	157345	0	167744	163468	153938	180101	0.944757	-0.00573388	0.02468
504	O75175	O75175	CNOT3_HUMAN	CNOT3	682929	738936	742374	0	738752	899629	827408	808968	0.0698159	0.18249	1.15605
505	O75177	O75177	CREST_HUMAN	SS18L1	37789.2	35876.1	27553.1	0	36006.8	37755.4	37141.1	37693.2	0.258023	0.13889	0.588341
506	O75179	O75179	ANR17_HUMAN	ANKRD17	1.44176e+06	1.40372e+06	1.34971e+06	0	1.33768e+06	1.32233e+06	1.32222e+06	1.38907e+06	0.115015	-0.0585026	0.939245
507	O75182	O75182	SIN3B_HUMAN	SIN3B	2990.44	3917.26	8173.79	0	0	10035	10110.1	11309.2	0.441443	0.64544	0.355125
508	O75190	O75190	DNJB6_HUMAN	DNAJB6	173285	161078	189779	0	163757	189099	162539	187587	0.92939	0.00849612	0.0318018
509	O75204	O75204	TM127_HUMAN	TMEM127	3136.93	3671.44	5694.21	0	0	0	0	0	0.00138427	#NAME?	2.85878
510	O75208	O75208	COQ9_HUMAN	COQ9	23272.4	25315.6	29406.8	0	19166.9	27329.1	23083	25277.8	0.412876	-0.132664	0.38418
511	O75223	O75223	GGCT_HUMAN	GGCT	35976.7	30830.9	45238.3	0	39640.4	45204.6	48412.5	37924.8	0.285146	0.196405	0.544933
512	O75251	O75251	NDUS7_HUMAN	NDUFS7	4298.44	5634.75	6271.62	0	3314.95	2609.57	2987.29	4771.66	0.044245	-0.659025	1.35414
513	O75306	O75306	NDUS2_HUMAN	NDUFS2	36950.4	33305.1	30036.1	0	24798.5	25633.2	28906.4	26264.3	0.0161753	-0.340596	1.79115
514	O75312	O75312	ZPR1_HUMAN	ZPR1	2.23241e+06	2.10185e+06	2.29737e+06	0	2.2413e+06	2.38278e+06	2.41841e+06	2.23723e+06	0.197648	0.0696798	0.704107
515	O75330	O75330	HMMR_HUMAN	HMMR	452540	423544	392263	0	407567	394886	421513	414535	0.449302	-0.0456112	0.347461
516	O75334	O75334	LIPA2_HUMAN	PPFIA2	0	11025.8	6547.98	0	13791.6	6840.12	14162.9	8992.93	0.197591	0.902063	0.704233
517	O75340	O75340	PDCD6_HUMAN	PDCD6	28211.1	33859.1	43205.8	0	25374.8	26211.1	39247.7	30115.9	0.397105	-0.214809	0.401095
518	O75347	O75347	TBCA_HUMAN	TBCA	7.76261e+06	8.87426e+06	3.18371e+06	599662	1.08654e+07	9.53414e+06	8.9684e+06	9.82045e+06	0.0916316	0.568389	1.03795
519	O75348	O75348	VATG1_HUMAN	ATP6V1G1	736782	844214	1.15548e+06	0	785764	1.00519e+06	1.07854e+06	971263	0.723551	0.0740327	0.140531
520	O75351	O75351	VPS4B_HUMAN	VPS4B	42891.7	31535	41732.5	0	30649	44959.7	41747.7	34123.1	0.870281	-0.0320184	0.0603404
521	O75352	O75352	MPU1_HUMAN	MPDU1	2782.87	4013.59	6139.18	0	1939.53	3156.17	2174.87	1789.47	0.0714205	-0.928799	1.14618
522	O75362	O75362	ZN217_HUMAN	ZNF217	101828	74379.7	96717.9	0	82015	85193.3	91056.5	74665.7	0.384482	-0.128326	0.415124
523	O75367	O75367	H2AY_HUMAN	MACROH2A1	140926	120548	139233	0	77320.4	67906.2	75565.6	79833.5	0.000236617	-0.829616	3.62595
524	O75368	O75368	SH3L1_HUMAN	SH3BGRL	2.35922e+06	2.05762e+06	2.03728e+06	642320	2.6213e+06	2.89768e+06	2.90252e+06	2.82388e+06	0.002416	0.386005	2.6169
525	O75369	O75369	FLNB_HUMAN	FLNB	1.84798e+06	1.72514e+06	1.68719e+06	4.59413e+07	1.61853e+06	1.59215e+06	1.5894e+06	1.61087e+06	0.0149863	-0.129645	1.82431
526	O75376	O75376	NCOR1_HUMAN	NCOR1	625998	642500	603742	1.12529e+07	634042	657667	651316	639952	0.114079	0.0492315	0.942796
527	O75379	O75379	VAMP4_HUMAN	VAMP4	10847	11164.8	17333	0	7448.37	12963.1	19104	12211.7	0.958345	-0.0202917	0.0184779
528	O75380	O75380	NDUS6_HUMAN	NDUFS6	1.61651e+06	1.55288e+06	1.4042e+06	0	1.58084e+06	1.49724e+06	1.50863e+06	1.52112e+06	0.967707	0.00229545	0.0142561
529	O75381	O75381	PEX14_HUMAN	PEX14	205090	220603	197230	0	197486	169127	181829	176867	0.0343799	-0.195495	1.4637
531	O75390	O75390	CISY_HUMAN	CS	120012	143939	206893	0	89962.5	136281	135354	122267	0.212307	-0.375687	0.673035
532	O75391	O75391	SPAG7_HUMAN	SPAG7	1.72294e+06	1.70991e+06	1.49799e+06	0	1.82159e+06	1.77479e+06	1.71315e+06	1.73709e+06	0.138959	0.100061	0.857114
533	O75394	O75394	RM33_HUMAN	MRPL33	3388.17	1198.61	2838.02	0	1188.13	0	2535.67	1047.61	0.181141	-1.05297	0.741983
534	O75396	O75396	SC22B_HUMAN	SEC22B	45161.2	34873.5	26015.8	0	61943.3	38458.8	38894.4	35101.6	0.383889	0.302595	0.415794
535	O75398	O75398	DEAF1_HUMAN	DEAF1	37106	37792.6	26125.1	0	31705	35825.7	28802.7	27021.5	0.499266	-0.126916	0.301668
536	O75400	O75400	PR40A_HUMAN	PRPF40A	1.90608e+06	2.10985e+06	2.08625e+06	2.4242e+06	1.99836e+06	2.30893e+06	2.32353e+06	2.31261e+06	0.120921	0.136467	0.917497
537	O75410	O75410	TACC1_HUMAN	TACC1	605004	591170	601844	0	594790	602766	567187	573284	0.222052	-0.0361527	0.653546
538	O75417	O75417	DPOLQ_HUMAN	POLQ	22662.2	20438.3	20286.5	0	16432.8	20652	16683.9	18995.5	0.0813684	-0.215997	1.08954
539	O75420	O75420	GGYF1_HUMAN	GIGYF1	63368.1	68317.4	71989.6	0	62965.4	51107.8	53298.4	56776.9	0.0240506	-0.276852	1.61887
540	O75427	O75427	LRCH4_HUMAN	LRCH4	22464.3	13043.5	17697.9	0	11538.3	6839.6	9157.78	12715.6	0.0384255	-0.817583	1.41538
541	O75431	O75431	MTX2_HUMAN	MTX2	5574.37	7560.64	15065.8	0	3618.62	9638.36	9348.56	9101.9	0.63957	-0.245953	0.194112
542	O75436	O75436	VP26A_HUMAN	VPS26A	65102.7	62859	64093.5	0	77290.4	78157.7	80255	71550.6	0.0024292	0.262871	2.61454
543	O75438	O75438	NDUB1_HUMAN	NDUFB1	21356.6	20129.5	30381	0	15035.2	13765.5	17781.8	16766.5	0.0381689	-0.597047	1.41829
544	O75439	O75439	MPPB_HUMAN	PMPCB	49569.5	48482.1	32182.1	0	40064.4	33726.1	39806.3	35267.9	0.276395	-0.222139	0.55847
545	O75444	O75444	MAF_HUMAN	MAF	15169.9	14288.1	66777.3	0	19641.1	13788.1	63451.8	10827.2	0.812185	-0.252545	0.0903451
546	O75446	O75446	SAP30_HUMAN	SAP30	27219.2	26422.2	22289	0	17340.8	29200.8	29270.7	33188.1	0.667724	0.106546	0.175403
547	O75449	O75449	KTNA1_HUMAN	KATNA1	0	5208.56	3308.99	0	4078.99	3248.5	4018.56	4922.64	0.4002	0.51855	0.397722
548	O75467;Q6AW86	O75467;Q6AW86	Z324A_HUMAN;Z324B_HUMAN	ZNF324;ZNF324B	29442	24856.9	39811.3	0	28226	38053.1	37740.4	37221.4	0.434687	0.170698	0.361824
549	O75474	O75474	FRAT2_HUMAN	FRAT2	1249.78	1600.45	1776.27	0	0	1688.19	1365.28	1057.37	0.3066	-0.585523	0.513428
550	O75475	O75475	PSIP1_HUMAN	PSIP1	1.91289e+06	1.72774e+06	1.84002e+06	6.82966e+06	1.85298e+06	1.79202e+06	1.87415e+06	1.80782e+06	0.926939	0.00383454	0.0329489
551	O75477	O75477	ERLN1_HUMAN	ERLIN1	43671.2	39107.4	29038.2	0	34406.1	33439.6	32546.3	39230.4	0.581985	-0.0946445	0.235088
552	O75487	O75487	GPC4_HUMAN	GPC4	28548.2	30847.1	35446.1	0	32941.1	24172.8	20532.8	27922.5	0.203292	-0.260439	0.691881
553	O75489	O75489	NDUS3_HUMAN	NDUFS3	59639.1	61672.3	110357	0	60781	71776.4	80027.3	74500.8	0.725462	-0.105617	0.139385
554	O75494	O75494	SRS10_HUMAN	SRSF10	887259	837762	582307	128192	773862	736498	692275	762385	0.747616	-0.0532182	0.126321
555	O75496	O75496	GEMI_HUMAN	GMNN	826103	908647	550794	4.99171e+06	898256	976431	1.0224e+06	955841	0.0887649	0.338381	1.05176
556	O75506	O75506	HSBP1_HUMAN	HSBP1	284662	279799	394568	5.76202e+06	264967	383162	420540	351901	0.511698	0.151786	0.290986
557	O75509	O75509	TNR21_HUMAN	TNFRSF21	4658.54	4846.15	4061.79	0	3679.69	3516.02	3007.63	5373.07	0.370661	-0.215722	0.431023
558	O75521	O75521	ECI2_HUMAN	ECI2	59382.5	79852.8	99791.2	0	59028.8	64933	72982.7	67634.2	0.247847	-0.268511	0.605816
559	O75525	O75525	KHDR3_HUMAN	KHDRBS3	503246	474472	228305	0	412897	374095	404360	402612	0.963772	-0.0126781	0.0160258
560	O75528	O75528	TADA3_HUMAN	TADA3	229671	190676	252542	0	203248	213053	215723	213066	0.437879	-0.0862988	0.358646
561	O75530	O75530	EED_HUMAN	EED	24255.8	29494	28121	0	26653.3	24811.4	29922.9	25827.7	0.803392	-0.0259468	0.0950723
562	O75531	O75531	BAF_HUMAN	BANF1	5.71494e+06	7.07952e+06	5.88752e+06	4.76743e+06	7.71619e+06	7.87056e+06	7.33677e+06	8.19524e+06	0.0135842	0.3211	1.86696
563	O75533	O75533	SF3B1_HUMAN	SF3B1	1.53335e+06	1.53724e+06	1.5538e+06	4.0259e+07	1.63753e+06	1.66422e+06	1.52737e+06	1.57777e+06	0.161245	0.0553241	0.792514
564	O75534	O75534	CSDE1_HUMAN	CSDE1	623675	573263	583593	0	639612	596228	585335	613600	0.460818	0.0364433	0.33647
565	O75554	O75554	WBP4_HUMAN	WBP4	622150	503355	605751	0	579579	591721	538221	573439	0.859037	-0.0159503	0.0659884
566	O75569	O75569	PRKRA_HUMAN	PRKRA	50327.6	38341.1	46105.8	0	49758.4	53584.3	52558.4	48540.4	0.115449	0.186103	0.937609
567	O75575	O75575	RPC9_HUMAN	CRCP	177210	208616	136092	759514	147833	149867	152696	157583	0.270503	-0.194839	0.567829
568	O75581	O75581	LRP6_HUMAN	LRP6	3330.28	3265.5	3567.17	0	2988.52	3813.44	4489.09	2888.74	0.74222	0.065479	0.129468
569	O75586	O75586	MED6_HUMAN	MED6	7699.55	3789.35	10916.8	0	2969.26	9773.24	8860.64	9723.19	0.894029	0.068475	0.0486482
570	O75592	O75592	MYCB2_HUMAN	MYCBP2	82852.5	71923.3	75474.4	0	76966	75198.9	68383	66475.5	0.272079	-0.0970712	0.565305
571	O75600	O75600	KBL_HUMAN	GCAT	21766.5	22857.2	19920.5	0	19549.7	17790.4	17197	14135.1	0.0350109	-0.325598	1.4558
572	O75607	O75607	NPM3_HUMAN	NPM3	1.9431e+06	2.09368e+06	2.10795e+06	675831	1.72619e+06	2.21776e+06	2.3794e+06	2.16439e+06	0.684433	0.0509905	0.164669
573	O75608	O75608	LYPA1_HUMAN	LYPLA1	19269.6	29224.9	21606.1	0	22336.3	24815.1	28630	19080.2	0.923802	0.0213602	0.0344209
574	O75616	O75616	ERAL1_HUMAN	ERAL1	3650.41	2269.05	3319.92	0	1647.22	1761.9	1520.39	2405.52	0.0310487	-0.748031	1.50796
575	O75643	O75643	U520_HUMAN	SNRNP200	565301	608406	644419	6.80568e+06	574651	666204	677728	620449	0.434315	0.066788	0.362195
576	O75663	O75663	TIPRL_HUMAN	TIPRL	45500.4	57772.3	57349.2	0	62750	58102.2	74868.2	62987.5	0.0945399	0.272618	1.02439
577	O75665	O75665	OFD1_HUMAN	OFD1	163932	161417	176591	0	136231	156278	155569	152773	0.0542321	-0.155546	1.26574
578	O75674	O75674	TM1L1_HUMAN	TOM1L1	27119.9	32699	38662.3	0	26106.4	33811.9	36715.2	34666.4	0.999595	-9.18e-05	0.000176
579	O75683	O75683	SURF6_HUMAN	SURF6	688228	631236	243748	0	624980	479596	521733	507219	0.923991	0.0336889	0.034332
580	O75688	O75688	PPM1B_HUMAN	PPM1B	22478.6	43869.7	49516.5	0	51988.6	46779.9	37912.3	40025.6	0.511888	0.193876	0.290825
581	O75691	O75691	UTP20_HUMAN	UTP20	27941.1	29255.8	39122	0	24766.1	31857.2	28017.5	27247.2	0.281478	-0.198872	0.550555
582	O75694	O75694	NU155_HUMAN	NUP155	69429.2	74023.6	89770.1	0	75004.2	91918.5	108143	80957.5	0.312616	0.195225	0.504989
583	O75695	O75695	XRP2_HUMAN	RP2	12067	12259.5	22368.7	0	8647.77	18631.9	15139	10339.2	0.570841	-0.238921	0.243485
584	O75717	O75717	WDHD1_HUMAN	WDHD1	627952	605600	491106	0	655776	604352	606930	586104	0.376709	0.0932943	0.423994
585	O75781	O75781	PALM_HUMAN	PALM	239820	241387	320721	0	264295	301846	257276	276254	0.774625	0.040491	0.110909
586	O75787	O75787	RENR_HUMAN	ATP6AP2	15264.4	16873.7	17910.8	0	10421	11137.9	12012.3	10398.8	0.000785162	-0.601856	3.10504
587	O75792	O75792	RNH2A_HUMAN	RNASEH2A	69688.9	52743	46575	0	65736.4	59579.9	57177.8	54922.3	0.657303	0.0752999	0.182235
588	O75794	O75794	CD123_HUMAN	CDC123	53620.1	37846.5	21150.1	0	43630.5	45736.6	41131.9	40147.5	0.549359	0.184552	0.260143
589	O75808	O75808	CAN15_HUMAN	CAPN15	48543.8	43607.8	19909.6	0	39471	38449.9	34217.7	36943.4	0.991596	-0.00321727	0.00366527
590	O75817	O75817	POP7_HUMAN	POP7	8255.85	8483.2	10054.6	0	0	13874.6	12439.8	7555.37	0.905977	-0.0769294	0.0428827
591	O75818	O75818	RPP40_HUMAN	RPP40	861.116	0	0	0	1860.96	2159.93	2195.63	2973.52	0.00285152	3.00075	2.54492
592	O75820	O75820	ZN189_HUMAN	ZNF189	8254.78	9349.98	13916	0	8458.43	8133.98	8445.49	8638.04	0.210948	-0.319621	0.675824
593	O75821	O75821	EIF3G_HUMAN	EIF3G	2.54723e+06	2.62945e+06	1.88604e+06	507239	2.31055e+06	2.41675e+06	2.32039e+06	2.43153e+06	0.941098	0.00950679	0.0263651
594	O75822	O75822	EIF3J_HUMAN	EIF3J	928082	844668	827091	0	738258	797172	799615	783650	0.0379422	-0.152519	1.42088
595	O75832	O75832	PSD10_HUMAN	PSMD10	201608	202235	191782	0	212518	229646	235699	240254	0.0101963	0.209236	1.99156
596	O75844	O75844	FACE1_HUMAN	ZMPSTE24	6651.3	10361.9	10428.1	0	0	4944.08	4655.56	6500.76	0.0474596	-1.18429	1.32368
597	O75864	O75864	PPR37_HUMAN	PPP1R37	15831.2	10438	17603.2	0	11529.1	9973.63	18251.9	15912.3	0.816719	-0.0715317	0.0879276
598	O75874	O75874	IDHC_HUMAN	IDH1	111766	118496	123229	0	99634.4	140318	137179	126235	0.509448	0.0949024	0.2929
599	O75879	O75879	GATB_HUMAN	GATB	2473.12	3011.55	4282.63	0	2625.6	2110.58	3908.14	2794.35	0.559568	-0.187151	0.252147
600	O75880	O75880	SCO1_HUMAN	SCO1	2164.08	2558.56	3584.59	0	0	2348.77	1543.97	0	0.0690391	-1.50862	1.1609
601	O75882	O75882	ATRN_HUMAN	ATRN	21684	18460.4	25797.9	0	18186.8	19916.1	23500.7	20515.7	0.539942	-0.0985185	0.267653
602	O75886	O75886	STAM2_HUMAN	STAM2	599499	520646	629971	0	595369	609421	587317	712560	0.375071	0.102131	0.425886
603	O75909	O75909	CCNK_HUMAN	CCNK	202754	181125	188653	0	221860	207745	216156	248636	0.0382474	0.228523	1.4174
604	O75915	O75915	PRAF3_HUMAN	ARL6IP5	13676.6	8663.94	12830.5	0	6086.45	10547.6	9876.74	6977.87	0.125814	-0.485751	0.900272
605	O75925	O75925	PIAS1_HUMAN	PIAS1	19205.2	15137	12213.4	0	14511.6	18117.7	14923.4	15451.1	0.909745	0.0214454	0.0410804
606	O75928	O75928	PIAS2_HUMAN	PIAS2	9730.2	6831.73	25810.3	0	19749.3	8440.71	10841.5	15690.9	0.941727	-0.0460227	0.0260751
607	O75934	O75934	SPF27_HUMAN	BCAS2	563902	664404	589366	0	612376	607642	581346	603084	0.864027	-0.011424	0.0634729
608	O75935	O75935	DCTN3_HUMAN	DCTN3	18648.7	15561.7	13384.1	0	21477.5	16980	20438.2	23412.7	0.0692896	0.375206	1.15933
609	O75937	O75937	DNJC8_HUMAN	DNAJC8	3.47894e+06	3.27652e+06	2.3462e+06	1.73931e+06	3.3367e+06	3.35934e+06	3.21436e+06	3.41993e+06	0.359585	0.135474	0.444198
610	O75940	O75940	SPF30_HUMAN	SMNDC1	2.50412e+06	2.7493e+06	2.21346e+06	180889	2.75494e+06	2.58773e+06	2.63891e+06	2.69436e+06	0.24405	0.100749	0.612522
611	O75947	O75947	ATP5H_HUMAN	ATP5PD	2.82292e+06	2.98761e+06	3.39502e+06	3.61168e+06	2.32388e+06	2.99748e+06	3.18957e+06	2.77809e+06	0.390797	-0.120693	0.408049
612	O75955	O75955	FLOT1_HUMAN	FLOT1	271672	272816	327431	0	275846	271762	259771	269289	0.235114	-0.11073	0.628721
613	O75962	O75962	TRIO_HUMAN	TRIO	8955.63	11014.2	4940.27	0	8918.74	5448.23	9554.18	0	0.472077	-0.473484	0.325988
614	O75964	O75964	ATP5L_HUMAN	ATP5MG	32470.1	29942.2	31188.4	0	18254.8	17325.4	17435.5	12328.9	0.000335186	-0.933489	3.47471
615	O75970	O75970	MPDZ_HUMAN	MPDZ	10624.1	15758.5	10333.6	0	14193	11539.7	13740	13104.6	0.601528	0.102987	0.220744
616	O75971	O75971	SNPC5_HUMAN	SNAPC5	69173.1	69577.4	54186.8	0	52163.2	66727.2	62089.2	59056.6	0.474576	-0.0999171	0.323694
617	O75976	O75976	CBPD_HUMAN	CPD	283036	274199	258617	0	207117	238402	226184	234699	0.0067046	-0.263194	2.17363
618	O76003	O76003	GLRX3_HUMAN	GLRX3	358583	353432	229699	371479	463494	373140	371078	400228	0.0987872	0.356815	1.0053
619	O76021	O76021	RL1D1_HUMAN	RSL1D1	511231	459065	447492	0	542889	446046	468074	465774	0.798493	0.0245163	0.0977288
620	O76024	O76024	WFS1_HUMAN	WFS1	36135.8	37909.2	43382.1	1.29973e+06	37897.9	37298.9	33764.9	35331.1	0.210948	-0.117802	0.675825
621	O76031	O76031	CLPX_HUMAN	CLPX	67309.8	65824.7	74617.2	0	58871.7	69893.7	64878	70305.6	0.440391	-0.0696386	0.356162
622	O76039	O76039	CDKL5_HUMAN	CDKL5	0	7074.22	12628.5	0	11779.3	8782	8134.25	8977.84	0.414244	0.520112	0.382744
623	O76041	O76041	NEBL_HUMAN	NEBL	68915.8	73604.6	75777.8	0	65565.1	64416.2	72230.4	74132.8	0.317392	-0.0748706	0.498404
624	O76070	O76070	SYUG_HUMAN	SNCG	157138	149294	115423	0	186065	147054	152239	151371	0.274445	0.178892	0.561545
625	O76071	O76071	CIAO1_HUMAN	CIAO1	22612.2	17290.7	23163.7	0	16025.6	15528.5	16342.7	16732	0.0284414	-0.379735	1.54605
626	O76080	O76080	ZFAN5_HUMAN	ZFAND5	339603	367961	377359	0	376422	377491	360181	364424	0.492164	0.0315218	0.30789
627	O76094	O76094	SRP72_HUMAN	SRP72	185695	197835	229523	0	178236	184956	221645	178743	0.449956	-0.0982716	0.34683
628	O76095	O76095	JTB_HUMAN	JTB	6811.41	8955.21	10566.1	0	5452.16	8669.75	3909.01	6327.97	0.13063	-0.527444	0.883957
629	O94760	O94760	DDAH1_HUMAN	DDAH1	1.31837e+06	1.4623e+06	1.37111e+06	0	1.37769e+06	1.40505e+06	1.42135e+06	1.3928e+06	0.695203	0.0158586	0.157889
630	O94761	O94761	RECQ4_HUMAN	RECQL4	62567.8	44851.8	54976.9	0	55602.8	54740.2	54151.8	49880.8	0.910431	-0.0144179	0.040753
631	O94762	O94762	RECQ5_HUMAN	RECQL5	58659.6	55341.6	48081.7	0	56066.1	62320.8	59106.3	56209.9	0.220532	0.112908	0.656528
632	O94763	O94763	RMP_HUMAN	URI1	764335	741029	741669	0	792239	788629	811465	857785	0.0240884	0.117433	1.61819
634	O94776	O94776	MTA2_HUMAN	MTA2	495496	479085	422532	0	501886	467935	462115	452483	0.819369	0.016633	0.0865203
635	O94782	O94782	UBP1_HUMAN	USP1	225493	208882	227741	0	181607	192706	216199	202105	0.0737762	-0.155498	1.13208
636	O94804	O94804	STK10_HUMAN	STK10	202315	195582	248697	0	216883	205315	201452	200788	0.548427	-0.0644879	0.260881
637	O94811	O94811	TPPP_HUMAN	TPPP	75733.4	74377.6	51579.1	0	61960.6	55965.3	37623.3	71916	0.379592	-0.241531	0.420683
638	O94813	O94813	SLIT2_HUMAN	SLIT2	423283	427719	413025	0	357705	388965	384530	400116	0.0187485	-0.138293	1.72703
639	O94817	O94817	ATG12_HUMAN	ATG12	0	1841.46	5007.73	0	1003.71	5311.14	4602.37	4355.24	0.399984	0.741889	0.397958
640	O94826	O94826	TOM70_HUMAN	TOMM70	82494.1	79437.4	93987.2	0	95786.3	68807	72732.3	76681.7	0.433253	-0.119925	0.363258
641	O94832	O94832	MYO1D_HUMAN	MYO1D	6083	4580.15	1386.03	0	7633.6	3181.09	3136.72	7769.68	0.498145	0.435123	0.302644
642	O94842	O94842	TOX4_HUMAN	TOX4	639810	629454	504712	0	596255	637324	613242	620715	0.527825	0.0610471	0.27751
643	O94855	O94855	SC24D_HUMAN	SEC24D	81466.9	78877.3	97283.7	0	86944.5	121162	97134.4	94433.3	0.218949	0.218499	0.659658
644	O94864	O94864	ST65G_HUMAN	SUPT7L	86255.4	82252.8	71564.8	0	98268.1	87987.1	72065.8	35682.7	0.711049	-0.122676	0.1481
645	O94868	O94868	FCSD2_HUMAN	FCHSD2	18478.3	8761.38	5535.03	0	10000.3	8657.96	8927.43	10526.2	0.689317	-0.19738	0.161581
646	O94874	O94874	UFL1_HUMAN	UFL1	10812.8	8744.45	5568.85	0	10834.4	5722.6	8976.33	10936.4	0.715702	0.122475	0.145268
647	O94880	O94880	PHF14_HUMAN	PHF14	197131	192950	181993	0	219185	194177	211495	211221	0.053791	0.132399	1.26929
648	O94885	O94885	SASH1_HUMAN	SASH1	92974	102332	109440	0	100133	85570.8	86931.9	91206	0.11481	-0.159336	0.940019
649	O94887	O94887	FARP2_HUMAN	FARP2	39565.3	29213.7	33591.3	0	25009	30250.2	26408	24905.9	0.0501902	-0.356993	1.29938
650	O94888	O94888	UBXN7_HUMAN	UBXN7	833675	886212	1.05663e+06	0	869823	957697	961809	949287	0.888322	0.0141886	0.0514295
651	O94898	O94898	LRIG2_HUMAN	LRIG2	56985.8	50992.1	52689	0	47325.8	51238.1	54257.8	43709.4	0.213221	-0.124353	0.67117
652	O94901	O94901	SUN1_HUMAN	SUN1	47694.7	48580.2	49232.5	0	46878.7	45974.4	52640.3	44065.2	0.636821	-0.0334855	0.195983
653	O94903	O94903	PLPHP_HUMAN	PLPBP	97790.9	86576	111488	0	97386.6	95435.5	83867.4	89747	0.364079	-0.106363	0.438804
654	O94905	O94905	ERLN2_HUMAN	ERLIN2	219168	234048	281237	0	209189	205400	210522	188846	0.0565518	-0.266755	1.24755
655	O94906	O94906	PRP6_HUMAN	PRPF6	617746	591794	584385	0	600511	590721	564058	606329	0.610226	-0.0183804	0.214509
656	O94910	O94910	AGRL1_HUMAN	ADGRL1	22262.7	23005.8	25413.1	0	21008.2	29881.8	26426.1	23187.3	0.54722	0.0927996	0.261838
657	O94913	O94913	PCF11_HUMAN	PCF11	376684	354875	440201	0	349451	410325	395473	370328	0.744592	-0.0343598	0.128081
658	O94915	O94915	FRYL_HUMAN	FRYL	25382.4	23860.9	35748.7	0	29922.4	32272.2	31660.6	26730.5	0.62153	0.0896201	0.206538
659	O94916	O94916	NFAT5_HUMAN	NFAT5	59204.8	64822.5	61293.3	0	63284.4	62519.1	73991	69651.7	0.171906	0.124936	0.76471
660	O94919	O94919	ENDD1_HUMAN	ENDOD1	20843.1	17562.3	14395.4	0	17465.1	14783.2	15476.1	15618.7	0.346464	-0.152414	0.460341
661	O94925	O94925	GLSK_HUMAN	GLS	78560.9	66429	80262.7	0	68493.9	69263.8	75369.9	66376.4	0.279997	-0.103712	0.552847
662	O94953	O94953	KDM4B_HUMAN	KDM4B	7769.3	7416.34	7605.98	0	3275.03	5068.83	3392.56	4504.19	0.00106803	-0.903936	2.97142
663	O94964	O94964	MTCL2_HUMAN	MTCL2	25083.3	27960.5	25453.8	0	20790.9	23837.6	24417.5	21594	0.0406599	-0.20754	1.39083
664	O94966	O94966	UBP19_HUMAN	USP19	26812.2	36197.8	28932.8	0	31188.4	33522.2	36902	42481.8	0.211193	0.233169	0.675321
665	O94967	O94967	WDR47_HUMAN	WDR47	4416.91	2177.02	5234.16	0	4278.93	2680.15	2240.92	6629.49	0.99205	0.00535975	0.00346663
666	O94972	O94972	TRI37_HUMAN	TRIM37	32593.6	48047	65490.6	0	34038.7	44733	52796.8	52385.6	0.785957	-0.0829558	0.104601
667	O94973	O94973	AP2A2_HUMAN	AP2A2	36275.3	39061.8	38327.7	0	32395.2	42991.5	47555.7	51012.8	0.299325	0.198892	0.523857
668	O94979	O94979	SC31A_HUMAN	SEC31A	367738	385648	317505	0	362965	365042	359564	370216	0.682815	0.0299292	0.165697
669	O94985	O94985	CSTN1_HUMAN	CLSTN1	4128.31	4267.96	1769.16	0	8581.16	4487.95	4376.97	3872.98	0.240869	0.653435	0.61822
670	O94986	O94986	CE152_HUMAN	CEP152	26652.6	20514.1	23762.4	0	16409.4	17779.4	17267.4	19507.5	0.0167652	-0.414335	1.77559
671	O94988	O94988	FA13A_HUMAN	FAM13A	16300.1	33078.1	19497.3	0	14285.4	19578.5	15777.5	20489.8	0.295834	-0.388972	0.528952
672	O94991	O94991	SLIK5_HUMAN	SLITRK5	238384	259613	206335	0	233199	233681	245995	257751	0.61451	0.0476246	0.211471
673	O94992	O94992	HEXI1_HUMAN	HEXIM1	1.35006e+06	1.46175e+06	1.20598e+06	0	1.65483e+06	1.56485e+06	1.45573e+06	1.51746e+06	0.0464298	0.209167	1.3332
674	O95067	O95067	CCNB2_HUMAN	CCNB2	31011.8	33869.7	24751.3	0	29307.2	30041.2	26807.9	31997	0.900732	-0.016475	0.0454045
675	O95070	O95070	YIF1A_HUMAN	YIF1A	6010.2	6303.81	6828.65	0	5102.03	4247.51	6226.55	7599.91	0.535099	-0.139197	0.271566
676	O95071	O95071	UBR5_HUMAN	UBR5	75894.3	71279.3	67463.4	0	61025	70424.8	74384.5	67127.1	0.437194	-0.0682386	0.359326
677	O95104	O95104	SCAF4_HUMAN	SCAF4	977375	962101	1.06699e+06	0	882368	1.07218e+06	1.0617e+06	1.03454e+06	0.865183	0.0150959	0.0628918
678	O95140	O95140	MFN2_HUMAN	MFN2	3051.09	4481.22	2705.64	0	0	2094.78	0	1227.72	0.0189985	-2.03863	1.72128
679	O95155	O95155	UBE4B_HUMAN	UBE4B	80505	84484.6	87720.9	0	125325	94912	67598.5	76216.7	0.674795	0.111622	0.170828
680	O95159	O95159	ZFPL1_HUMAN	ZFPL1	7968.81	10516.3	7509.78	0	7829.12	6832.17	5972.47	6442.91	0.0919709	-0.356215	1.03635
681	O95163	O95163	ELP1_HUMAN	ELP1	65980.2	58029.2	73901	0	65726.8	84967.5	80902.5	69464.5	0.219703	0.190172	0.658165
682	O95167	O95167	NDUA3_HUMAN	NDUFA3	104594	98119.7	86747.4	0	40721.9	73808.8	74560.3	58863.4	0.0209071	-0.638334	1.67971
683	O95169	O95169	NDUB8_HUMAN	NDUFB8	13191.1	10927.1	13056.3	0	8363.02	10899.6	10788.5	11408.4	0.101737	-0.257648	0.992519
684	O95182	O95182	NDUA7_HUMAN	NDUFA7	113778	107495	86431.9	0	103573	104387	104014	102169	0.894608	0.0135446	0.0483674
685	O95196	O95196	CSPG5_HUMAN	CSPG5	46795.6	35232	34328.4	0	41371.8	31214.6	37145.8	35010.6	0.562259	-0.100091	0.250064
686	O95197	O95197	RTN3_HUMAN	RTN3	91798.8	94675	84941.2	0	80172.7	81625.4	95214.4	100396	0.867846	-0.017965	0.0615572
687	O95201	O95201	RHIT_HUMAN	ZNF205	6358.82	4942.75	5738.97	0	4969.29	5183.79	5395.25	6674.62	0.835315	-0.031958	0.0781499
688	O95202	O95202	LETM1_HUMAN	LETM1	591565	592632	585750	1.77815e+07	660172	634989	625199	671209	0.00624964	0.135082	2.20415
689	O95208	O95208	EPN2_HUMAN	EPN2	211633	212373	255032	0	254047	277045	278229	261676	0.0308305	0.242352	1.51102
690	O95218	O95218	ZRAB2_HUMAN	ZRANB2	5.10992e+06	4.70578e+06	3.84169e+06	0	5.43498e+06	4.76973e+06	5.03658e+06	5.34842e+06	0.160317	0.177204	0.79502
691	O95229	O95229	ZWINT_HUMAN	ZWINT	420345	435743	391486	0	373151	389706	413018	372314	0.125134	-0.10358	0.902625
692	O95232	O95232	LC7L3_HUMAN	LUC7L3	329829	357240	380802	0	293924	324401	337256	337557	0.117487	-0.138898	0.930009
693	O95235	O95235	KI20A_HUMAN	KIF20A	14667.3	20902	42434	0	23283.4	40528.7	25927.1	22112.8	0.829729	0.104944	0.0810638
694	O95239	O95239	KIF4A_HUMAN	KIF4A	484390	468616	396326	0	489963	497258	476338	429372	0.455131	0.0733394	0.341863
695	O95243	O95243	MBD4_HUMAN	MBD4	106185	104072	75924.3	0	114795	113929	101244	98350.3	0.277159	0.166719	0.557271
696	O95249	O95249	GOSR1_HUMAN	GOSR1	110521	110580	153356	0	123675	110072	107733	118311	0.472513	-0.118859	0.325586
697	O95251	O95251	KAT7_HUMAN	KAT7	287132	249747	226376	0	249505	265745	267299	260559	0.699542	0.0356133	0.155186
698	O95260	O95260	ATE1_HUMAN	ATE1	9022.41	11163.5	6174.08	0	6683.31	5491.35	6667.62	5715.2	0.0904897	-0.517224	1.0434
699	O95292	O95292	VAPB_HUMAN	VAPB	719414	608725	839641	0	666286	679638	696412	691968	0.519581	-0.0800821	0.284347
700	O95295	O95295	SNAPN_HUMAN	SNAPIN	415086	428844	396537	0	388689	362950	372506	383733	0.0170118	-0.133401	1.76925
701	O95297	O95297	MPZL1_HUMAN	MPZL1	112806	103014	105801	0	71224	93568.9	71339.5	83751	0.0105156	-0.422852	1.97817
702	O95299	O95299	NDUAA_HUMAN	NDUFA10	12162.6	15475.9	10867.8	0	10186.7	11175.8	10124.9	13124.5	0.287969	-0.202704	0.540654
703	O95302	O95302	FKBP9_HUMAN	FKBP9	6415.09	4790.49	9784.85	0	0	6759.16	8190.35	5933.66	0.50289	-0.422428	0.298527
704	O95336	O95336	6PGL_HUMAN	PGLS	63508.3	47071.9	72377.9	0	60895.8	78697.4	77318.3	79867.1	0.16585	0.282836	0.780285
705	O95347	O95347	SMC2_HUMAN	SMC2	881182	887443	686534	0	901430	847165	851294	856975	0.458975	0.0786101	0.338211
706	O95359	O95359	TACC2_HUMAN	TACC2	505036	468746	522657	0	484311	500863	485298	494240	0.610603	-0.0222537	0.214241
707	O95365	O95365	ZBT7A_HUMAN	ZBTB7A	59437	43557.6	55444.6	0	57476	55516.4	48027.4	51987.2	0.92907	0.0119344	0.0319518
708	O95372	O95372	LYPA2_HUMAN	LYPLA2	2088.13	10463.4	6153.8	0	3382.23	6011.44	8779.58	5981.9	0.938154	-0.0461579	0.0277261
709	O95373	O95373	IPO7_HUMAN	IPO7	212374	294048	306808	0	336145	386872	412016	367674	0.0201805	0.47079	1.69507
710	O95391	O95391	SLU7_HUMAN	SLU7	231019	265695	278917	0	237736	245335	238576	236484	0.179216	-0.110186	0.746623
711	O95394	O95394	AGM1_HUMAN	PGM3	20194.9	19317.9	30156.8	0	22568.5	36831.9	34237.8	30378.8	0.157932	0.4169	0.80153
712	O95400	O95400	CD2B2_HUMAN	CD2BP2	2.26961e+06	2.12266e+06	1.71561e+06	0	2.05493e+06	2.11835e+06	2.244e+06	2.03041e+06	0.633444	0.0528501	0.198292
713	O95402	O95402	MED26_HUMAN	MED26	228200	210731	194266	0	190290	198905	214977	209409	0.496337	-0.0534087	0.304223
714	O95405	O95405	ZFYV9_HUMAN	ZFYVE9	114534	131496	151284	0	126765	136499	140085	119002	0.867411	-0.0202998	0.0617752
715	O95409	O95409	ZIC2_HUMAN	ZIC2	168521	156394	188599	0	192919	175737	197914	167709	0.330537	0.100887	0.48078
716	O95425	O95425	SVIL_HUMAN	SVIL	116632	130873	124624	0	142329	137002	105185	132041	0.643578	0.0580919	0.191399
717	O95429	O95429	BAG4_HUMAN	BAG4	671288	734252	647159	0	798902	796939	761568	761509	0.0124308	0.188486	1.9055
718	O95433	O95433	AHSA1_HUMAN	AHSA1	216315	225295	214922	0	266277	279166	289881	280431	0.000222685	0.350049	3.65231
719	O95453	O95453	PARN_HUMAN	PARN	65211.7	61622.8	34981.6	0	50559.9	64859.9	56600.4	53193.8	0.798531	0.0619046	0.0977081
720	O95456	O95456	PSMG1_HUMAN	PSMG1	11502.5	12923.6	13281.8	0	14507.7	10515.3	12607.7	12864.5	0.961382	0.00624022	0.0171039
721	O95478	O95478	NSA2_HUMAN	NSA2	44362.9	40271.7	52844.1	0	42932.5	49201.9	42484	42458.2	0.688223	-0.0498723	0.162271
722	O95486	O95486	SC24A_HUMAN	SEC24A	30250.8	22875.1	10488.7	0	22619.9	24334.1	18983	22710.4	0.855908	0.0636844	0.0675731
723	O95487	O95487	SC24B_HUMAN	SEC24B	369801	271342	373849	0	307479	334593	313702	317179	0.517476	-0.0883267	0.28611
724	O95490	O95490	AGRL2_HUMAN	ADGRL2	134625	127104	94343.7	0	128914	110801	125061	121441	0.810492	0.0343892	0.0912514
725	O95503	O95503	CBX6_HUMAN	CBX6	59468.7	56959.7	39620.5	0	60048.2	51814.3	59959	59081	0.364312	0.150249	0.438526
726	O95551	O95551	TYDP2_HUMAN	TDP2	65577.8	61268.6	40407.1	0	60960	49128	54447.3	57376	0.97096	-0.00709099	0.0127988
727	O95562	O95562	SFT2B_HUMAN	SFT2D2	21110.9	22788.4	5804.01	0	13138.7	13110.8	9139.26	12832.5	0.377887	-0.45871	0.422639
728	O95571	O95571	ETHE1_HUMAN	ETHE1	1319.84	1556.6	2365.07	0	0	1115.87	1923.44	1555.27	0.333929	-0.605087	0.476346
729	O95573	O95573	ACSL3_HUMAN	ACSL3	20298.9	18747	23585.6	0	16858.9	16954.4	12202.3	16372.4	0.0324972	-0.420656	1.48815
730	O95602	O95602	RPA1_HUMAN	POLR1A	10857.2	21393.9	10501.9	0	11704.5	11966.8	14848.8	14216.7	0.747263	-0.112258	0.126527
731	O95613	O95613	PCNT_HUMAN	PCNT	2.13384e+06	2.05926e+06	2.16642e+06	0	2.17038e+06	2.22124e+06	2.18951e+06	2.10652e+06	0.239702	0.0350093	0.620329
732	O95619	O95619	YETS4_HUMAN	YEATS4	8882.97	7729.75	8785.46	0	10808.9	9498.26	9573.38	10093.8	0.023154	0.239312	1.63537
733	O95625	O95625	ZBT11_HUMAN	ZBTB11	42705.6	32540.2	36054.3	0	32442.6	30935	31498.8	36723.7	0.212166	-0.173334	0.673325
734	O95628	O95628	CNOT4_HUMAN	CNOT4	430784	494904	546214	0	503289	461799	443348	462940	0.504207	-0.0686202	0.297392
735	O95630	O95630	STABP_HUMAN	STAMBP	51769.7	40587.5	38810.8	0	50567.2	38470.4	55157.7	47552.2	0.468423	0.132756	0.329362
736	O95639	O95639	CPSF4_HUMAN	CPSF4	44146.8	57756.2	80352.3	0	56054.8	52924.2	52602	68871.8	0.764717	-0.0765263	0.116499
737	O95644	O95644	NFAC1_HUMAN	NFATC1	51060.4	38574.5	38979.8	0	46697.1	40987.6	45360.2	39016.9	0.97296	0.00483377	0.0119049
738	O95671	O95671	ASML_HUMAN	ASMTL	3532.91	2134.69	0	0	2441.52	3038.8	4843.5	4414.89	0.160196	0.963761	0.795349
739	O95674	O95674	CDS2_HUMAN	CDS2	6588.44	4034.65	10120	0	7301.02	6463.03	4727.03	8757.15	0.956401	-0.0215052	0.0193599
740	O95677	O95677	EYA4_HUMAN	EYA4	63273.4	73068.9	82567.7	0	71670	64131.4	76924.9	67528	0.631192	-0.0586387	0.199838
741	O95684	O95684	CEP43_HUMAN	CEP43	316405	380992	372767	0	366375	351471	343422	320352	0.603631	-0.0465075	0.219229
742	O95721	O95721	SNP29_HUMAN	SNAP29	1.79019e+06	1.74741e+06	1.51844e+06	0	2.04765e+06	1.99501e+06	1.97811e+06	2.04244e+06	0.006416	0.258308	2.19274
743	O95747	O95747	OXSR1_HUMAN	OXSR1	441256	432923	481816	0	439534	455114	463897	476548	0.682768	0.0214631	0.165727
744	O95749	O95749	GGPPS_HUMAN	GGPS1	4572.31	5444.14	4008.78	0	4089.55	3368.36	3475.79	5278.36	0.365451	-0.205995	0.437171
745	O95757	O95757	HS74L_HUMAN	HSPA4L	1.74904e+06	1.87877e+06	1.86045e+06	0	1.93272e+06	2.11879e+06	1.98659e+06	2.1194e+06	0.0238038	0.15674	1.62335
746	O95772	O95772	STR3N_HUMAN	STARD3NL	14112.4	16719.7	16322.9	0	17007.4	14326.6	13520.4	10612.8	0.325432	-0.18081	0.48754
747	O95777	O95777	LSM8_HUMAN	LSM8	891797	1.05273e+06	1.17672e+06	8.18108e+06	293618	1.12481e+06	1.31445e+06	1.10404e+06	0.781349	-0.117211	0.107155
748	O95782	O95782	AP2A1_HUMAN	AP2A1	66494.9	54076.9	61490.7	0	84880.8	74808	74458.1	82696.9	0.00824598	0.384301	2.08376
749	O95785	O95785	WIZ_HUMAN	WIZ	551951	519386	513136	0	496354	442112	446679	495488	0.0355639	-0.167823	1.44899
750	O95793	O95793	STAU1_HUMAN	STAU1	1.56822e+06	1.37968e+06	1.279e+06	0	1.38135e+06	1.34828e+06	1.34752e+06	1.43513e+06	0.697407	-0.0319862	0.156514
751	O95801	O95801	TTC4_HUMAN	TTC4	317841	289319	227246	0	329780	307177	307062	300672	0.220716	0.161929	0.656166
752	O95816	O95816	BAG2_HUMAN	BAG2	270889	203634	197149	0	186254	207496	190320	202797	0.244339	-0.186673	0.612007
753	O95817	O95817	BAG3_HUMAN	BAG3	3.59561e+06	3.75779e+06	3.66071e+06	0	3.76836e+06	3.64454e+06	3.5133e+06	3.91604e+06	0.734245	0.0153201	0.134159
754	O95819	O95819	M4K4_HUMAN	MAP4K4	181222	183207	212702	0	181406	188050	171669	164709	0.189253	-0.124609	0.722957
756	O95831	O95831	AIFM1_HUMAN	AIFM1	153226	164290	180916	0	108192	102612	114522	107926	0.000524002	-0.617228	3.28067
757	O95835	O95835	LATS1_HUMAN	LATS1	156629	187551	149498	0	160585	152367	160024	166403	0.66778	-0.0419373	0.175367
758	O95857	O95857	TSN13_HUMAN	TSPAN13	8665.7	8217.94	9925.05	0	9521.69	4622.51	2953.39	9281.4	0.295805	-0.438349	0.528994
759	O95861	O95861	BPNT1_HUMAN	BPNT1	72263.1	69923.3	60048	0	84626.9	96292.8	84775.7	77226	0.0223606	0.346811	1.65052
760	O95865	O95865	DDAH2_HUMAN	DDAH2	163637	211015	239934	0	175639	200254	210782	213254	0.827082	-0.0347813	0.0824516
761	O95881	O95881	TXD12_HUMAN	TXNDC12	2.33697e+06	2.37004e+06	2.9086e+06	0	2.48615e+06	2.63651e+06	2.65044e+06	2.56813e+06	0.783457	0.0263393	0.105985
762	O95905	O95905	ECD_HUMAN	ECD	94909.9	80821.3	102759	0	83560.1	81441.7	72971.1	68700.8	0.0630011	-0.275961	1.20065
763	O95926	O95926	SYF2_HUMAN	SYF2	497835	484015	471959	0	486312	454508	470322	450974	0.156595	-0.0579326	0.805222
764	O95936	O95936	EOMES_HUMAN	EOMES	3091.55	2941.22	3156.71	0	0	4092.76	4602.48	6101.92	0.697536	0.272227	0.156433
765	O95980	O95980	RECK_HUMAN	RECK	8745.34	11024.2	9055.92	0	6741.71	7100.45	8782.67	9413.47	0.160031	-0.262586	0.795797
766	O95983	O95983	MBD3_HUMAN	MBD3	447066	483642	628917	550062	529839	562302	540859	547212	0.616225	0.0682314	0.210261
768	O95997	O95997	PTTG1_HUMAN	PTTG1	151419	137130	89294.5	0	147190	154398	112388	113719	0.781387	0.0668761	0.107134
769	O95999	O95999	BCL10_HUMAN	BCL10	333335	336618	251177	0	322503	268019	280434	296820	0.602943	-0.0727524	0.219724
770	O96000	O96000	NDUBA_HUMAN	NDUFB10	119858	98115.6	121190	0	106039	86751	102637	97103	0.121278	-0.204214	0.91622
771	O96005	O96005	CLPT1_HUMAN	CLPTM1	8573.01	12336.8	12110.8	0	20996.2	7198.76	8129.95	12912.6	0.750059	0.161356	0.124904
772	O96007	O96007	MOC2B_HUMAN	MOCS2	21037.9	17762.5	20593.2	0	10888.8	30559.1	51718.6	29298	0.324969	0.628946	0.488158
773	O96008	O96008	TOM40_HUMAN	TOMM40	88349	72381.5	86103.2	0	51772.9	56734.3	56275.8	59723.5	0.00235649	-0.55182	2.62773
774	O96013	O96013	PAK4_HUMAN	PAK4	160166	168425	187131	0	162011	154220	171841	166009	0.341422	-0.0721625	0.466708
775	O96017	O96017	CHK2_HUMAN	CHEK2	14803.4	18718.2	12819.1	0	20280.1	15340.9	7893.29	17366.2	0.950113	-0.0213383	0.0222249
777	O96019	O96019	ACL6A_HUMAN	ACTL6A	111882	94826.5	102812	0	69866.3	94692.3	92168.9	90766.6	0.095025	-0.248084	1.02216
778	O96028	O96028	NSD2_HUMAN	NSD2	138574	110016	154775	0	124104	117975	127049	127807	0.405686	-0.114067	0.39181
779	P00167	P00167	CYB5_HUMAN	CYB5A	100741	86999.9	79278.5	0	92508.4	79000.7	82544.2	84618.5	0.518285	-0.0720963	0.285432
780	P00338	P00338	LDHA_HUMAN	LDHA	1.10983e+06	1.11299e+06	943821	2.65649e+06	1.22487e+06	1.45983e+06	1.4301e+06	1.4273e+06	0.00877857	0.39244	2.05658
781	P00367	P00367	DHE3_HUMAN	GLUD1	153144	160120	148057	0	115300	117730	123596	121998	0.000250352	-0.361913	3.60145
782	P00374	P00374	DYR_HUMAN	DHFR	31076.9	44536.5	48556.2	0	43942.2	41469	54672.5	46226.1	0.394738	0.170355	0.403691
783	P00387	P00387	NB5R3_HUMAN	CYB5R3	122213	103482	86407.5	0	66296.9	75396.6	67684.3	59524.6	0.0115592	-0.629975	1.93707
784	P00390	P00390	GSHR_HUMAN	GSR	35146.3	30581.6	28688.5	0	41454.1	40785.9	40710.8	37483.3	0.00639715	0.349832	2.19401
785	P00403	P00403	COX2_HUMAN	MT-CO2	37190	40199.4	30239.6	0	32071.3	21236.9	24547.9	23451.2	0.0363771	-0.502364	1.43917
786	P00441	P00441	SODC_HUMAN	SOD1	1.02045e+07	7.85602e+06	5.06417e+06	2.8567e+07	8.48867e+06	5.65301e+06	7.31751e+06	7.96443e+06	0.816563	-0.067497	0.0880105
787	P00491	P00491	PNPH_HUMAN	PNP	123271	145481	207333	0	170878	233009	218375	211677	0.116651	0.393685	0.933111
788	P00492	P00492	HPRT_HUMAN	HPRT1	679450	763729	754273	0	1.11459e+06	1.11603e+06	1.05971e+06	1.10642e+06	4.1e-05	0.585569	4.38672
789	P00505	P00505	AATM_HUMAN	GOT2	274392	254596	243127	0	192589	182865	193895	180794	0.000458903	-0.456686	3.33828
790	P00519	P00519	ABL1_HUMAN	ABL1	62336.8	57617.6	35996.6	0	59210.3	51229.7	51337.3	64597.7	0.58032	0.122584	0.236332
791	P00533	P00533	EGFR_HUMAN	EGFR	52241.2	67755	84620.1	0	69918.9	58230.2	58965.3	62541.3	0.522997	-0.128019	0.281501
792	P00558	P00558	PGK1_HUMAN	PGK1	1.70412e+06	1.72451e+06	1.96572e+06	1.10948e+06	1.89047e+06	1.95708e+06	1.9362e+06	1.92594e+06	0.133254	0.100189	0.875319
793	P00568	P00568	KAD1_HUMAN	AK1	365735	355667	319422	0	356053	324655	336660	331792	0.526968	-0.0407023	0.278216
794	P00734	P00734	THRB_HUMAN	F2	36428.2	35907.1	59682.9	0	43869.5	66184.8	52506.1	40977.4	0.495941	0.209524	0.30457
795	P00740	P00740	FA9_HUMAN	F9	9655.36	6373.51	7070.85	0	8264.9	9851.16	10787.8	9818.95	0.114972	0.330272	0.939407
796	P00747	P00747	PLMN_HUMAN	PLG	36143.4	40173.6	44017.1	0	48170.4	38501.8	37672.6	32074.1	0.827636	-0.0366686	0.0821609
797	P00813	P00813	ADA_HUMAN	ADA	10631.3	8616.66	20791.3	0	7145.88	12162.7	20706.7	20977	0.724537	0.192171	0.13994
798	P00918	P00918	CAH2_HUMAN	CA2	1.14829e+06	1.08304e+06	926897	0	1.16448e+06	1.18417e+06	1.16878e+06	1.15213e+06	0.0937764	0.149135	1.02791
799	P01008	P01008	ANT3_HUMAN	SERPINC1	49443.1	58101.5	80345.4	0	50279.6	46717.3	42126.1	49590.2	0.111493	-0.408729	0.952752
800	P01023	P01023	A2MG_HUMAN	A2M	456267	526977	566747	0	407036	360723	377690	325388	0.00691255	-0.490659	2.16036
801	P01024	P01024	CO3_HUMAN	C3	9710.66	10490.9	9843.21	0	3322.44	4218.09	0	4517.56	0.00244427	-1.73215	2.61185
802	P01040	P01040	CYTA_HUMAN	CSTA	35753.9	31163.3	23924.7	0	29022.4	37531.9	29900	22331.1	0.905384	-0.0281124	0.0431671
803	P01106	P01106	MYC_HUMAN	MYC	4422.61	4427.2	5796.92	0	5980.84	7154.12	7418.73	6422.73	0.0191641	0.466083	1.71751
804	P01111	P01111	RASN_HUMAN	NRAS	35340.1	30010.1	19221.5	0	26946.2	28288	25792.2	26318.8	0.749735	-0.0710279	0.125092
805	P01112	P01112	RASH_HUMAN	HRAS	0	2508.68	4106.27	0	2852.01	5082.5	3761.95	4518.03	0.169417	0.878443	0.771043
806	P01130	P01130	LDLR_HUMAN	LDLR	69130.4	46157.6	46651.1	0	63100.6	57897.3	51446.8	54169.8	0.718423	0.0697525	0.14362
807	P01189	P01189	COLI_HUMAN	POMC	0	434.292	690.552	0	4093.59	1271.03	1748.55	960.887	0.113347	2.42853	0.945591
808	P01344	P01344	IGF2_HUMAN	IGF2	7001.75	0	7723.82	0	4462.92	10261.9	8411.45	8430.78	0.289313	0.685057	0.538631
809	P01889	P01889	HLAB_HUMAN	HLA-B	161718	192224	140226	0	152494	148184	132805	140747	0.180927	-0.19841	0.742497
810	P01911;P04440	P01911;P04440	DPB1_HUMAN;DRB1_HUMAN	HLA-DPB1;HLA-DRB1	5381.18	2917.96	5849.29	0	5866.69	3039.16	4365.79	6366.41	0.875514	0.0579716	0.057737
811	P02452	P02452	CO1A1_HUMAN	COL1A1	57457.2	48630.6	31920.6	0	56380.7	48908.1	54528.3	55649.5	0.285533	0.227671	0.544344
812	P02545	P02545	LMNA_HUMAN	LMNA	3.49292e+06	3.49634e+06	2.8235e+06	0	3.20134e+06	3.01738e+06	3.03622e+06	3.18166e+06	0.44578	-0.073175	0.35088
814	P02649	P02649	APOE_HUMAN	APOE	11578.1	11747.3	10662.9	0	11410	12301.6	14466.3	11711.5	0.242992	0.138659	0.614407
816	P02679	P02679	FIBG_HUMAN	FGG	8349.39	7265.31	5457.15	0	8766.94	10516.3	9017.59	8844.87	0.0462591	0.402841	1.3348
817	P02749	P02749	APOH_HUMAN	APOH	40721.5	28038	46151	0	33208.8	28474.3	23549.7	25978.2	0.0950919	-0.462248	1.02186
818	P02751	P02751	FINC_HUMAN	FN1	100149	89069.9	110934	0	99659.9	95636.4	88773.9	97277.6	0.464944	-0.0696296	0.332599
819	P02765	P02765	FETUA_HUMAN	AHSG	7.77529e+06	8.00518e+06	6.05284e+06	0	8.93908e+06	7.81768e+06	7.58444e+06	8.45192e+06	0.204374	0.171825	0.689574
820	P02768	P02768	ALBU_HUMAN	ALB	4.64068e+06	6.0365e+06	2.87524e+06	0	2.86034e+06	2.71993e+06	2.51793e+06	2.64529e+06	0.0632484	-0.750124	1.19895
821	P02771	P02771	FETA_HUMAN	AFP	44027.2	61749.5	35330.8	0	27525.5	14928.4	26162.2	26296.6	0.0251541	-0.987161	1.59939
822	P02774	P02774	VTDB_HUMAN	GC	54763.1	57328.9	35223	0	44920.3	41820.6	38688.1	40697.3	0.265317	-0.241663	0.576234
823	P02786	P02786	TFR1_HUMAN	TFRC	339308	317081	367188	0	212828	242012	223310	220466	0.00043294	-0.602881	3.36357
824	P02788	P02788	TRFL_HUMAN	LTF	530496	598247	412988	0	591613	616873	595129	591336	0.123544	0.220407	0.908179
825	P02790	P02790	HEMO_HUMAN	HPX	12583.4	11183.9	7194.6	0	12318.2	7324.03	9870.14	9915.67	0.808152	-0.0663105	0.092507
826	P02792	P02792	FRIL_HUMAN	FTL	5441.7	5439.61	6807.64	0	3489.59	5993.04	6244.39	4495.84	0.371992	-0.221899	0.429467
827	P02794	P02794	FRIH_HUMAN	FTH1	390080	372497	372744	0	285230	349945	358101	337466	0.0706527	-0.185907	1.15087
828	P02795	P02795	MT2_HUMAN	MT2A	281718	278702	329353	0	321917	341813	353409	350522	0.0372886	0.205165	1.42842
829	P04004	P04004	VTNC_HUMAN	VTN	136872	150637	201067	0	151369	157813	146487	158918	0.604626	-0.0840061	0.218513
830	P04040	P04040	CATA_HUMAN	CAT	100435	85409.3	91346.4	0	83869	63547.7	88800.9	61337.4	0.102889	-0.312762	0.987631
831	P04075	P04075	ALDOA_HUMAN	ALDOA	1.54779e+06	1.46821e+06	1.12927e+06	1.41711e+07	1.5693e+06	1.53067e+06	1.4967e+06	1.54224e+06	0.218806	0.151478	0.659941
832	P04080	P04080	CYTB_HUMAN	CSTB	5.65864e+06	5.22785e+06	3.10245e+06	652578	4.97553e+06	4.39953e+06	4.47437e+06	4.63095e+06	0.952031	-0.0133289	0.021349
833	P04083	P04083	ANXA1_HUMAN	ANXA1	32955	17860.1	27853.9	0	10954.5	20284.8	31501.4	23395.4	0.48652	-0.284215	0.3129
834	P04114	P04114	APOB_HUMAN	APOB	174093	173383	102644	0	141394	129935	107364	138436	0.385148	-0.214819	0.414373
835	P04150	P04150	GCR_HUMAN	NR3C1	211576	199890	196350	0	221645	195004	207244	207007	0.525655	0.036003	0.279299
836	P04156	P04156	PRIO_HUMAN	PRNP	41746.9	40413.7	32940.8	0	29241.7	30985.9	34068.3	30532	0.0397477	-0.298002	1.40069
837	P04179	P04179	SODM_HUMAN	SOD2	53888.9	77644.3	69225.4	0	44355.1	67970.3	77758.1	51291.5	0.567212	-0.149224	0.246255
838	P04181	P04181	OAT_HUMAN	OAT	257362	277302	345122	0	212405	261392	245951	220959	0.0750963	-0.318443	1.12438
839	P04183	P04183	KITH_HUMAN	TK1	23165.8	20186.8	26792.5	0	25055	22989.8	33620.4	24367.1	0.382686	0.181051	0.417157
840	P04264	P04264	K2C1_HUMAN	KRT1	85327.6	87884	74146.9	0	75388.9	91646.2	86924.3	81876.1	0.792486	0.0261139	0.101008
841	P04350	P04350	TBB4A_HUMAN	TUBB4A	2.06782e+06	2.1778e+06	2.08999e+06	769975	2.43687e+06	2.64731e+06	2.36703e+06	2.28902e+06	0.0194019	0.205433	1.71216
842	P04406	P04406	G3P_HUMAN	GAPDH	2.67271e+06	2.48574e+06	2.28511e+06	2.42856e+06	3.19974e+06	3.44618e+06	3.4445e+06	3.43738e+06	0.00061498	0.446826	3.21114
843	P04439	P04439	HLAA_HUMAN	HLA-A	49679.5	55038	56174.9	0	29654	25004.8	35188.1	33257	0.00076021	-0.801257	3.11907
844	P04626	P04626	ERBB2_HUMAN	ERBB2	8673.66	7457.41	7570.28	0	6329.77	8447.88	8911.32	8232.47	0.918916	0.0145187	0.0367243
845	P04632	P04632	CPNS1_HUMAN	CAPNS1	29630.6	27452.2	25641.8	0	31283.1	28043.7	31863	24738.8	0.545709	0.0718117	0.263039
846	P04637	P04637	P53_HUMAN	TP53	110121	116660	108665	0	89078.6	88494.1	104292	102318	0.0328301	-0.219327	1.48373
847	P04733	P04733	MT1F_HUMAN	MT1F	4522.63	2621.21	993.427	0	6743.75	2613.14	5326.37	6913.71	0.123789	0.993176	0.907319
848	P04792	P04792	HSPB1_HUMAN	HSPB1	901116	937196	778243	120729	1.23112e+06	1.10391e+06	1.06491e+06	1.08985e+06	0.00847867	0.363943	2.07167
849	P04818	P04818	TYSY_HUMAN	TYMS	41319.7	51598.1	69830.2	0	56629.6	48335.1	67489.8	60680.1	0.652453	0.103486	0.185451
[truncated: 5,285 more rows]

## Sheet: ABP_Pulldown_TNFa
Group	Metadata	Metadata	Metadata	Metadata	UBE2D3F62A_ABP	UBE2D3F62A_ABP	UBE2D3F62A_ABP	UBE2D3F62A_ABP	UBE2D3_ABP	UBE2D3_ABP	UBE2D3_ABP	UBE2D3_ABP	D3LU2_ABP	D3LU2_ABP	D3LU2_ABP	D3LU2_ABP
[truncated: 2,120 more rows]

[truncated: 1 more sheets: ABP_Pulldown_MS_TNFa_Filtered]
